# Supplementary material for: Simultaneous Ozone and High Light Treatments Reveal an Important Role for the Chloroplast in Co-ordination of Defense Signaling
Source: Front Plant Sci. 2022 Jul 7;13:883002. doi: 10.3389/fpls.2022.883002 (PMC9303991; doi:10.3389/fpls.2022.883002)
Supplement: Supplementary Table 1 — Primers used in this study. [file Table_1.XLSX]

## Sheet: Sheet1
Supporting Information Table S1. Primers used in this study.
qPCR primers
AGI code	Gene	Forward	Reverse	primer efficiency
APX2	AT3G09640	CAAGGAGCTGTTCCCTATTCTG	GAGGTGGCTCAACTTTGTCC	2
ELIP2	AT4G14690	CACCACAAATGCCACAGTCT	TGCTAGTCTCCCGTTGATCC	1.702
ZAT12	At5g59820	CATCCGCAGATTTAGGAAACTT	ACGTCGGCAAAATAGGCTAA	1.926
HSP70	At3g12580	CTGACAGCGAGCGTCTCAT	GGATCACTGTATCTTCTTCCGATT	1.779
HSP18.2	At5g59720	TGTCAAATAAAAAGCTTGTGTGC	AAAAAGCCACAAATTCATAACACA	1.768
HSP101	At1g74310	CGCCTCATTGGGGCACCACC	AGGTCGCCTCCTCACAGCCT	1.9
NCED3	At3g14440	AGCTCCTTACCTATGGCCAGT	CGCTCTCTGGAACAAATTCATC	1.839
ACS6	At4g11280	tcccggcgatggtttcttagttc	tccaaggcttccaccgtaatcttg	1.860
JAZ1	At1g19180	CGTGGCTCGGTTTAGCAG	TGAAGCAACGTCGTCAAAAG	1.801
ICS1	At1g74710	gcgaggagagtgaatttgcagtcg	ccactctgaagatgggtcacttcca	1.928
PLA2A	At2g26560	CGGGTTGTAACGAAAATGCT	TGCATGAGGTGAACGAATGT	1.778
At1g33590	At1g33590	TTCGTCGCCGATCATCTTCTCG	TTTGCGCTGGCTTCCAATCGTC	1.861
At3g04210	At3g04210	AGCATCAGCAGCAGCAAAAGCT	TCAACGACTCCGCGGACGAA	1.844
At3g47800	At3g47800	CCGTAACACTCTCCATGGTGGTTC	CGTCACTTTCACCGTCACATTGC	1.862
FAO3	At3g23410	AAACTCCTGTCCTTCGCCAGAG	ACAAATGAGAAGCGTCCCAAGCC	1.882
MLO2	At1g11310	ACGAGACGAAACACGGAAGA	AGATGAGCCATGTGTTGGTGT	1.852
Cbp60g	At5g26920	GGAGACACACAACTGCCAGA	TATCGTGCAACGCAAGAAAC	1.708
CML37	At5g42380	TGGGTTTGATCAGAATGACG	GGGAAGGAAGATGTCCCAAT	1.768
At1g30370	At1g30370	TTTGGATGGCTTCCACCGCAAG	GCTCTTGTTCACCGAAGCAACG	2
SAND	At2g28390	CAGACAAGGCGATGGCGATA	GCTTTCTCTCAAGGGTTTCTGGGT	1.869
TIP41	At4g34270	GTGAAAACTGTTGGAGAGAAGCAA	TCAACTGGATACCCTTTCGCA	1.867
YLS8	At5g08290	TTACTGTTTCGGTTGTTCTCCATTT	CACTGAATCATGTTCGAAGCAAGT	1.822
PP2AA3	At1g13320	GCGGTTGTGGAGAACATGATACG	GAACCAAACACAATTCGTTGCTG	1.854
