# Supplementary material for: Simultaneous Ozone and High Light Treatments Reveal an Important Role for the Chloroplast in Co-ordination of Defense Signaling
Source: Front Plant Sci. 2022 Jul 7;13:883002. doi: 10.3389/fpls.2022.883002 (PMC9303991; doi:10.3389/fpls.2022.883002)
Supplement: Supplementary Table 2 — Differentially expressed genes in HL RNA-seq datasets and the overlap of differentially expressed genes, corresponding to the Venn diagram analysis in Figure 3. [file Table_2.XLSX]

## Sheet: read me
Table of contents for the supplemental high light RNAseq dataset	Time points used	Identifier in Figure 3
Raw data was downloaded from NCBI SRA and GEO databases, and processed as described in Materials and Methods. Differentially expressed genes were selected at FDR < 0.05 and log2 fold change >1 or -1.
Up-regulated and down-regulated genes are provided in separate tabs.
Overlaps between datasets were determined with Venn diagrams.
Zandalinas et al., 2019 https://doi.org/10.1111/tpj.14205
https://www.ncbi.nlm.nih.gov/geo/query/acc.cgi?acc=GSE117296
This datset is an experiment to study local versus systemic signaling in wild type and several mutants, with several timepoints. We used the 8 min time point in locally treated wild type.	Zandalinas 1 (8 min)	A
Zandalinas et al., 2020. https://doi.org/10.1073/pnas.2005077117
https://www.ncbi.nlm.nih.gov/geo/query/acc.cgi?acc=GSE138196
This datset is an experiment to study local versus systemic signaling with several tiempoints and different abiotic stresses. We used the 8 min high light treatment in local leaf.	Zandalinas 2 (8 min)	B
Fichman et al., 2020 https://doi.org/10.1104/pp.20.00859
https://www.ncbi.nlm.nih.gov/geo/query/acc.cgi?acc=GSE141916
This datset is an experiment to study local versus systemic signaling in wild type and the mutant myb30, with several timepoints. We used the 8 and 30 min time points in locally treated wild type.	Fichman (8 min)	C
	Fichman (30 min)	C
Crisp et al., 2017 doi: 10.1105/tpc.16.00828
https://www.ncbi.nlm.nih.gov/bioproject/PRJNA391262/
This dataset has two separate RNAseq experiments:
a, a time course experiment with multiple timepoints (Crisp et al., Figure 2). From this time course we used the 30 min, 1 hr and 2 hr high light time points)	Crisp 2 (30 min)	D
	Crisp 2 (1 hr)	D
	Crisp 2 (2 hr)	D
b, 1 hr high light treatment (Crisp et al., Figure 1)	Crisp 1 (1 hr)	F
Huang et al., 2019 https://doi.org/10.1016/j.celrep.2019.11.051
https://www.ncbi.nlm.nih.gov/geo/query/acc.cgi?acc=GSE111062
This dataset is a time series, and we used 30 min and 6 hr timepoints	Huang (30 min)	E
	Huang (6 hr)	E
Alvarez-Fernandez et al., 2021 https://doi.org/10.1111/tpj.15384
https://www.ncbi.nlm.nih.gov/geo/query/acc.cgi?acc=GSE158898
This dataset contrains several genotypes. We used the wildtype data.	AF (3.5 hr)	G
Zandalinas et al., 2021 https://doi.org/10.1111/nph.17232
https://www.ncbi.nlm.nih.gov/geo/query/acc.cgi?acc=GSE147962
This datset is an experiment to study the combination of different abiotic stresses. We used the single high light treatment.	Zandalinas 3 (1.5 hr)	H
Balfagón et al., 2019 https://doi.org/10.1104/pp.19.00956
https://www.ncbi.nlm.nih.gov/geo/query/acc.cgi?acc=GSE134391
This dataset used high light and heat stress treatments. We used the high light treatment.	Balfagon (7 hr)	I

## Sheet: Overlaps
Common up-regulated genes Zandalinas 1 (8 min), Zandalinas 2 (8min) and Fichman (8min). There were no common down-regulated genes.				Common up-regulated genes Crisp 2 (30 min) up, Huang (30 min) up and Fichman (30 min) up.						Common down regulated 30 min				Common up regulated genes 1hr - 3.5 hr					Common down regulated genes 1hr - 3.5 hr					Common up-regulated genes Huang (6hr) up and Balfagon (7hr)					Common down-regulated genes Huang (6hr) up and Balfagon (7hr)
Locus Identifier	Primary Gene Symbol	Gene Description	-	Locus Identifier	Primary Gene Symbol	Gene Description			-	Locus Identifier	Primary Gene Symbol	Gene Description	-	Locus Identifier	Primary Gene Symbol	Gene Description		-	Locus Identifier	Primary Gene Symbol	Gene Description		-	Locus Identifier	Primary Gene Symbol	Gene Description		-	Locus Identifier	Primary Gene Symbol	Gene Description
AT3G50800		PADRE protein.	-	AT1G71000		Chaperone DnaJ-domain superfamily protein;(source:Araport11)			-	AT5G10570		Encodes a myo-inositol hexakisphosphate kinase.	-	AT1G58170		Disease resistance-responsive (dirigent-like protein) family protein;(source:Araport11)		-	AT5G10570		Encodes a myo-inositol hexakisphosphate kinase.		-	AT1G63810		nucleolar protein;(source:Araport11)		-	AT4G12690		DUF868 family protein (DUF868);(source:Araport11)
AT5G37670	(HSP15.7)	HSP20-like chaperones superfamily protein;(source:Araport11)	-	AT2G21820		seed maturation protein;(source:Araport11)			-	AT4G29310		DUF1005 family protein (DUF1005);(source:Araport11)	-	AT3G04175		None;(source:Araport11)		-	AT1G19960		Unknown gene, expression decreased in response to Mn and increased by cytokinin.		-	AT2G05914		Potential natural antisense gene, locus overlaps with AT2G05915		-	AT5G16410		HXXXD-type acyl-transferase family protein;(source:Araport11)
AT1G54050	(HSP17.4B)	HSP20-like chaperones superfamily protein;(source:Araport11)	-	AT2G42150		DNA-binding bromodomain-containing protein;(source:Araport11)			-	AT1G50040		formin-like protein, putative (DUF1005);(source:Araport11)	-	AT1G71000		Chaperone DnaJ-domain superfamily protein;(source:Araport11)		-	AT4G29310		DUF1005 family protein (DUF1005);(source:Araport11)		-	AT1G52770		Phototropic-responsive NPH3 family protein;(source:Araport11)		-	AT4G01460		basic helix-loop-helix (bHLH) DNA-binding superfamily protein;(source:Araport11)
AT1G59860	(HSP17.6A)	HSP20-like chaperones superfamily protein;(source:Araport11)	-	AT5G41750		Disease resistance protein (TIR-NBS-LRR class) family;(source:Araport11)			-	AT4G01460		basic helix-loop-helix (bHLH) DNA-binding superfamily protein;(source:Araport11)	-	AT3G01820		P-loop containing nucleoside triphosphate hydrolases superfamily protein;(source:Araport11)		-	AT4G01460		basic helix-loop-helix (bHLH) DNA-binding superfamily protein;(source:Araport11)		-	AT3G13150		Tetratricopeptide repeat (TPR)-like superfamily protein;(source:Araport11)		-	AT3G60290		2-oxoglutarate (2OG) and Fe(II)-dependent oxygenase superfamily protein;(source:Araport11)
AT2G29500	(HSP17.6B)	HSP20-like chaperones superfamily protein;(source:Araport11)	-	AT3G48240		Octicosapeptide/Phox/Bem1p family protein;(source:Araport11)			-	AT2G37950		RING/FYVE/PHD zinc finger superfamily protein;(source:Araport11)	-	AT1G01715		hypothetical protein;(source:Araport11)		-	AT2G43200		S-adenosyl-L-methionine-dependent methyltransferases superfamily protein;(source:Araport11)		-	AT5G55950		Nucleotide/sugar transporter family protein;(source:Araport11)		-	AT2G37950		RING/FYVE/PHD zinc finger superfamily protein;(source:Araport11)
AT1G53540	(HSP17.6C)	Member of the class I small heat-shock protein (sHSP) family, which accounts for the majority of sHSPs in maturing seeds	-	AT1G30190		cotton fiber protein;(source:Araport11)			-	AT1G21830		hypothetical protein;(source:Araport11)	-	AT1G72800		RNA-binding (RRM/RBD/RNP motifs) family protein;(source:Araport11)		-	AT2G37950		RING/FYVE/PHD zinc finger superfamily protein;(source:Araport11)		-	AT1G52855		hypothetical protein;(source:Araport11)		-	AT2G46220		DUF2358 family protein (DUF2358);(source:Araport11)
AT1G07400	(HSP17.8)	HSP20-like chaperones superfamily protein;(source:Araport11)	-	AT5G45630		senescence regulator (Protein of unknown function, DUF584);(source:Araport11)			-	AT1G27210		ARM repeat superfamily protein;(source:Araport11)	-	AT3G24460		Serinc-domain containing serine and sphingolipid biosynthesis protein;(source:Araport11)		-	AT3G60290		2-oxoglutarate (2OG) and Fe(II)-dependent oxygenase superfamily protein;(source:Araport11)		-	AT3G48240		Octicosapeptide/Phox/Bem1p family protein;(source:Araport11)		-	AT5G21940		hybrid signal transduction histidine kinase M-like protein;(source:Araport11)
AT1G74930	(ORA47)	encodes a member of the DREB subfamily A-5 of ERF/AP2 transcription factor family. The protein contains one AP2 domain. There are 15 members in this subfamily including RAP2.1, RAP2.9 and RAP2.10. The mRNA is cell-to-cell mobile.	-	AT2G46940		fold protein;(source:Araport11)			-	AT5G16030		mental retardation GTPase activating protein;(source:Araport11)	-	AT5G19875		transmembrane protein;(source:Araport11)		-	AT1G56720		Protein kinase superfamily protein;(source:Araport11)		-	AT5G23690		Polynucleotide adenylyltransferase family protein;(source:Araport11)		-	AT5G16030		mental retardation GTPase activating protein;(source:Araport11)
AT4G11280	1-AMINOCYCLOPROPANE-1-CARBOXYLIC ACID (ACC) SYNTHASE 6 (ACS6)	encodes a a member of the 1-aminocyclopropane-1-carboxylate (ACC) synthase (S-adenosyl-L-methionine methylthioadenosine-lyase, EC 4.4.1.14) gene family The mRNA is cell-to-cell mobile.	-	AT3G14200		Chaperone DnaJ-domain superfamily protein;(source:Araport11)			-	AT5G54145		hypothetical protein;(source:Araport11)	-	AT4G12735		Encodes a peroxisomal protein.		-	AT1G27210		ARM repeat superfamily protein;(source:Araport11)		-	AT1G25422		hypothetical protein;(source:Araport11)		-	AT5G44680		DNA glycosylase superfamily protein;(source:Araport11)
AT5G12020	17.6 KDA CLASS II HEAT SHOCK PROTEIN (HSP17.6II)	17.6 kDa class II heat shock protein;(source:Araport11)	-	AT4G12000		SNARE associated Golgi protein family;(source:Araport11)			-	AT2G25200		hypothetical protein (DUF868);(source:Araport11)	-	AT4G36010		Pathogenesis-related thaumatin superfamily protein;(source:Araport11)		-	AT5G16030		mental retardation GTPase activating protein;(source:Araport11)		-	AT3G51750		hypothetical protein;(source:Araport11)		-	AT1G11070		hydroxyproline-rich glycoprotein family protein;(source:Araport11)
AT3G09640	ASCORBATE PEROXIDASE 2 (APX2)	Encodes a cytosolic ascorbate peroxidase APX2. Ascorbate peroxidases are enzymes that scavenge hydrogen peroxide in plant cells. Eight types of APX have been described for Arabidopsis: three cytosolic (APX1, APX2, APX6), two chloroplastic types (stromal sAPX, thylakoid tAPX), and three microsomal (APX3, APX4, APX5) isoforms.	-	AT3G54000		TIP41-like protein;(source:Araport11)			-	AT4G19380		Long-chain fatty alcohol dehydrogenase family protein;(source:Araport11)	-	AT5G25450		Cytochrome bd ubiquinol oxidase, 14kDa subunit;(source:Araport11)		-	AT3G07195		RPM1-interacting protein 4 (RIN4) family protein;(source:Araport11)		-	AT5G20190		Tetratricopeptide repeat (TPR)-like superfamily protein;(source:Araport11)		-	AT3G13062		Polyketide cyclase/dehydrase and lipid transport superfamily protein;(source:Araport11)
AT2G46240	BCL-2-ASSOCIATED ATHANOGENE 6 (BAG6)	A member of Arabidopsis BAG (Bcl-2-associated athanogene) proteins, plant homologs of mammalian regulators of apoptosis. Expression of BAG6 in leaves was strongly induced by heat stress. Knockout mutants exhibited enhanced susceptibility to fungal pathogen Botrytis cinerea. Plant BAG proteins are multi-functional and remarkably similar to their animal counterparts, as they regulate apoptotic-like…	-	AT5G19875		transmembrane protein;(source:Araport11)			-	AT5G44680		DNA glycosylase superfamily protein;(source:Araport11)	-	AT4G19430		hypothetical protein;(source:Araport11)		-	AT2G25200		hypothetical protein (DUF868);(source:Araport11)		-	AT1G75770		hypothetical protein;(source:Araport11)		-	AT3G49950		GRAS family transcription factor;(source:Araport11)
AT4G25470	C-REPEAT/DRE BINDING FACTOR 2 (CBF2)	Encodes a member of the DREB subfamily A-1 of ERF/AP2 transcription factor family (CBF2). The protein contains one AP2 domain. There are six members in this subfamily, including CBF1, CBF2, and CBF3. This gene is involved in response to low temperature, abscisic acid, and circadian rhythm. Overexpressing this gene leads to increased freeze tolerance and induces the expression level of 85 cold-ind…	-	AT5G13210		Uncharacterized conserved protein UCP015417, vWA;(source:Araport11)			-	AT5G54630		zinc finger protein-like protein;(source:Araport11)	-	AT5G62730		Major facilitator superfamily protein;(source:Araport11)		-	AT5G07810		SNF2 domain-containing protein / helicase domain-containing protein / HNH endonuclease domain-containing protein;(source:Araport11)		-	AT5G17270		Protein prenylyltransferase superfamily protein;(source:Araport11)		-	AT5G16940		carbon-sulfur lyase;(source:Araport11)
AT3G44260	CCR4- ASSOCIATED FACTOR 1A (CAF1a)	Encodes one of the homologs of the yeast CCR4-associated factor 1: AT3G44260 (CAF1a), AT5G22250 (CAF1b). Has mRNA deadenylation activity. Also plays a role in plant defense responses.	-	AT3G46450		SEC14 cytosolic factor family protein / phosphoglyceride transfer family protein;(source:Araport11)			-	AT4G31330		transmembrane protein, putative (Protein of unknown function, DUF599);(source:Araport11)	-	AT1G02700		GATA transcription factor-like protein;(source:Araport11)		-	AT5G44680		DNA glycosylase superfamily protein;(source:Araport11)		-	AT4G31520		SDA1 family protein;(source:Araport11)		-	AT1G67910		hypothetical protein;(source:Araport11)
AT4G24570	DICARBOXYLATE CARRIER 2 (DIC2)	Encodes one of the mitochondrial dicarboxylate carriers (DIC): DIC1 (AT2G22500), DIC2 (AT4G24570), DIC3 (AT5G09470). The mRNA is cell-to-cell mobile.	-	AT1G24580		RING/U-box superfamily protein;(source:Araport11)			-	AT4G16000		hypothetical protein;(source:Araport11)	-	AT5G12110		elongation factor 1-beta 1;(source:Araport11)		-	AT5G54630		zinc finger protein-like protein;(source:Araport11)		-	AT3G06710		E3 ubiquitin ligase;(source:Araport11)		-	AT1G15740		Leucine-rich repeat family protein;(source:Araport11)
AT5G61600	ETHYLENE RESPONSE FACTOR 104 (ERF104)	encodes a member of the ERF (ethylene response factor) subfamily B-3 of ERF/AP2 transcription factor family. The protein contains one AP2 domain. There are 18 members in this subfamily including ATERF-1, ATERF-2, AND ATERF-5. Involved in regulating root architecture.	-	AT5G43620		Pre-mRNA cleavage complex II;(source:Araport11)			-	AT1G61795		PAK-box/P21-Rho-binding family protein;(source:Araport11)	-	AT5G16200		50S ribosomal protein-like protein;(source:Araport11)		-	AT5G11610		Exostosin family protein;(source:Araport11)		-	AT3G46650		UDP-Glycosyltransferase superfamily protein;(source:Araport11)		-	AT3G15630		plant/protein;(source:Araport11)
AT5G51190	ETHYLENE RESPONSE FACTOR 105 (ERF105)	encodes a member of the ERF (ethylene response factor) subfamily B-3 of ERF/AP2 transcription factor family. The protein contains one AP2 domain. There are 18 members in this subfamily including ATERF-1, ATERF-2, AND ATERF-5. Involved in regulating root architecture and the response to cold stress.	-	AT5G16200		50S ribosomal protein-like protein;(source:Araport11)			-	AT3G15570		Phototropic-responsive NPH3 family protein;(source:Araport11)	-	AT4G31405		hypothetical protein;(source:Araport11)		-	AT3G15630		plant/protein;(source:Araport11)		-	AT3G01800		Ribosome recycling factor;(source:Araport11)		-	AT5G35480		hypothetical protein;(source:Araport11)
AT5G47230	ETHYLENE RESPONSIVE ELEMENT BINDING FACTOR 5 (ERF5)	encodes a member of the ERF (ethylene response factor) subfamily B-3 of ERF/AP2 transcription factor family (ATERF-5). The protein contains one AP2 domain. There are 18 members in this subfamily including ATERF-1, ATERF-2, AND ATERF-5. The mRNA is cell-to-cell mobile.	-	AT3G19970		alpha/beta-Hydrolases superfamily protein;(source:Araport11)			-	AT2G27770		DUF868 family protein (DUF868);(source:Araport11)	-	AT4G23493		hypothetical protein;(source:Araport11)		-	AT4G13577		hypothetical protein;(source:Araport11)		-	AT2G18900		Transducin/WD40 repeat-like superfamily protein;(source:Araport11)		-	AT3G62070		hypothetical protein;(source:Araport11)
AT4G17490	ETHYLENE RESPONSIVE ELEMENT BINDING FACTOR 6 (ERF6)	Encodes a member of the ERF (ethylene response factor) subfamily B-3 of ERF/AP2 transcription factor family (ATERF-6). The protein contains one AP2 domain. There are 18 members in this subfamily including ATERF-1, ATERF-2, AND ATERF-5. It is involved in the response to reactive oxygen species and light stress. Involved in regulating root architecture and the response to cold stress.	-	AT1G29640		senescence regulator (Protein of unknown function, DUF584);(source:Araport11)			-	AT3G06070		hypothetical protein;(source:Araport11)	-	AT3G54390		sequence-specific DNA binding transcription factor;(source:Araport11)		-	AT1G67910		hypothetical protein;(source:Araport11)		-	AT1G68500		hypothetical protein;(source:Araport11)		-	AT5G03230		senescence regulator (Protein of unknown function, DUF584);(source:Araport11)
AT3G46230	HEAT SHOCK PROTEIN 17.4 (HSP17.4)	Member of the class I small heat-shock protein (sHSP) family, which accounts for the majority of sHSPs in maturing seeds.Induced by heat, cold, salt, drought and high-light.	-	AT4G03420		hypothetical protein (DUF789);(source:Araport11)			-	AT2G20670		sugar phosphate exchanger, putative (DUF506);(source:Araport11)	-	AT1G73040		Mannose-binding lectin superfamily protein;(source:Araport11)		-	AT5G05250		hypothetical protein;(source:Araport11)		-	AT1G07897		None;(source:Araport11)		-	AT2G44920		Encodes a pentapeptide-repeat protein (PRP) composed of 25 repeats capped by N- and C-terminal a-helices. Unlike other PRPs, At2g44920 consists exclusively of type II b-turns
AT5G12030	HEAT SHOCK PROTEIN 17.6A (HSP17.6A)	Encodes a cytosolic small heat shock protein with chaperone activity that is induced by heat and osmotic stress and is also expressed late in seed development.	-	AT1G67920		hypothetical protein;(source:Araport11)			-	AT5G39080		HXXXD-type acyl-transferase family protein;(source:Araport11)	-	AT4G16680		P-loop containing nucleoside triphosphate hydrolases superfamily protein;(source:Araport11)		-	AT2G26360		Mitochondrial substrate carrier family protein;(source:Araport11)		-	AT4G18422		transmembrane protein;(source:Araport11)		-	AT4G14548		other_RNA;(source:Araport11)
AT2G26150	HEAT SHOCK TRANSCRIPTION FACTOR A2 (HSFA2)	member of Heat Stress Transcription Factor (Hsf) family. Involved in response to misfolded protein accumulation in the cytosol. Regulated by alternative splicing and non-sense-mediated decay.	-	AT3G17800		mRNA level of the MEB5.2 gene (At3g17800) remains unchanged after cutting the inflorescence stem			-	AT1G22330		RNA-binding (RRM/RBD/RNP motifs) family protein;(source:Araport11)	-	AT2G27420		Cysteine proteinases superfamily protein;(source:Araport11)		-	AT3G01960		hypothetical protein;(source:Araport11)		-	AT2G37690		phosphoribosylaminoimidazole carboxylase, putative / AIR carboxylase;(source:Araport11)		-	AT1G51400		Photosystem II 5 kD protein;(source:Araport11)
AT3G10020	HYPOXIA RESPONSE UNKNOWN PROTEIN 26 (HUP26)	plant/protein;(source:Araport11)	-	AT1G66500		Pre-mRNA cleavage complex II;(source:Araport11)			-	AT4G13575		hypothetical protein;(source:Araport11)	-	AT3G24463		nuclear transport factor 2 family protein;(source:Araport11)		-	AT5G49170		hypothetical protein;(source:Araport11)		-	AT5G46670		Cysteine/Histidine-rich C1 domain family protein;(source:Araport11)		-	AT3G26510		Octicosapeptide/Phox/Bem1p family protein;(source:Araport11)
AT3G10930	IDA-LIKE7 (IDL7)	Encodes a small secreted signaling peptide that processed both N- and C-terminally after translation and is rapidly induced in response to ROS and flg22-induced stress and may act as a negative modulator of stress-induced ROS signalling.	-	AT5G17350		PADRE protein up-regulated after infection by S. sclerotiorum.			-	AT1G10020		formin-like protein (DUF1005);(source:Araport11)	-	AT3G17130		Plant invertase/pectin methylesterase inhibitor superfamily protein;(source:Araport11)		-	AT5G61520		Major facilitator superfamily protein;(source:Araport11)		-	AT1G15870		Mitochondrial glycoprotein family protein;(source:Araport11)		-	AT3G56060		Glucose-methanol-choline (GMC) oxidoreductase family protein;(source:Araport11)
AT4G25200	MITOCHONDRION-LOCALIZED SMALL HEAT SHOCK PROTEIN 23.6 (HSP23.6-MITO)	AtHSP23.6-mito mRNA, nuclear gene encoding mitochondrial	-	AT1G32920		hypothetical protein;(source:Araport11)			-	AT1G54820		Protein kinase superfamily protein;(source:Araport11)	-	AT5G64230		1,8-cineole synthase;(source:Araport11)		-	AT4G24275		Identified as a screen for stress-responsive genes.		-	AT5G62210		Embryo-specific protein 3, (ATS3);(source:Araport11)		-	AT4G38690		PLC-like phosphodiesterases superfamily protein;(source:Araport11)
AT3G50060	MYB DOMAIN PROTEIN 77 (MYB77)	Encodes a member of the R2R3 transcription factor gene family. Expressed in response to potassium deprivation and auxin. Involved in lateral root development. Interacts with ARF7 and regulates the expression of some auxin responsive genes.	-	AT3G17130		Plant invertase/pectin methylesterase inhibitor superfamily protein;(source:Araport11)			-	AT2G18560		UDP-Glycosyltransferase superfamily protein;(source:Araport11)	-	AT4G25433		peptidoglycan-binding LysM domain-containing protein;(source:Araport11)		-	AT3G56060		Glucose-methanol-choline (GMC) oxidoreductase family protein;(source:Araport11)		-	AT4G33550		Bifunctional inhibitor/lipid-transfer protein/seed storage 2S albumin superfamily protein;(source:Araport11)		-	AT3G62550		Adenine nucleotide alpha hydrolases-like superfamily protein;(source:Araport11)
AT2G27080	NDR/HIN1-LIKE 13 (NHL13)	Late embryogenesis abundant (LEA) hydroxyproline-rich glycoprotein family;(source:Araport11)	-	AT4G28150		hypothetical protein (DUF789);(source:Araport11)			-	AT4G37080		ternary complex factor MIP1 leucine-zipper protein (Protein of unknown function, DUF547);(source:Araport11)	-	AT3G06355		None;(source:Araport11)		-	AT4G38690		PLC-like phosphodiesterases superfamily protein;(source:Araport11)		-	AT1G65560		Zinc-binding dehydrogenase family protein;(source:Araport11)		-	AT1G18810		phytochrome kinase substrate-like protein;(source:Araport11)
AT4G13395	ROTUNDIFOLIA LIKE 12 (RTFL12)	ROTUNDIFOLIA like 12;(source:Araport11)	-	AT5G59480		Haloacid dehalogenase-like hydrolase (HAD) superfamily protein;(source:Araport11)			-	AT1G71970		hypothetical protein;(source:Araport11)	-	AT2G21640		Encodes a protein of unknown function that is a marker for oxidative stress response.Expression in rosette leaves is activated by high concentration of boron.		-	AT3G62550		Adenine nucleotide alpha hydrolases-like superfamily protein;(source:Araport11)		-	AT2G41040		S-adenosyl-L-methionine-dependent methyltransferases superfamily protein;(source:Araport11)		-	AT3G06330		RING/U-box superfamily protein;(source:Araport11)
AT1G27730	SALT TOLERANCE ZINC FINGER (STZ)	Related to Cys2/His2-type zinc-finger proteins found in higher plants. Compensated for a subset of calcineurin deficiency in yeast. Salt tolerance produced by ZAT10 appeared to be partially dependent on ENA1/PMR2, a P-type ATPase required for Li+ and Na+ efflux in yeast. The protein is localized to the nucleus, acts as a transcriptional repressor and is responsive to chitin oligomers. Also involv…	-	AT5G57100		Nucleotide/sugar transporter family protein;(source:Araport11)			-	AT3G25670		Leucine-rich repeat (LRR) family protein;(source:Araport11)	-	AT5G03560		Tetratricopeptide repeat (TPR)-like superfamily protein;(source:Araport11)		-	AT3G15570		Phototropic-responsive NPH3 family protein;(source:Araport11)		-	AT5G24990		enhanced disease resistance-like protein (DUF1336);(source:Araport11)		-	AT5G57655		xylose isomerase family protein;(source:Araport11)
AT1G80840	WRKY DNA-BINDING PROTEIN 40 (WRKY40)	Pathogen-induced transcription factor. Binds W-box sequences in vitro. Forms protein complexes with itself and with WRKY40 and WRKY60. Coexpression with WRKY18 or WRKY60 made plants more susceptible to both P. syringae and B. cinerea. WRKY18, WRKY40, and WRKY60 have partially redundant roles in response to the hemibiotrophic bacterial pathogen Pseudomonas syringae and the necrotrophic fungal path…	-	AT4G27657		hypothetical protein;(source:Araport11)			-	AT1G74940		cyclin-dependent kinase, putative (DUF581);(source:Araport11)	-	AT4G27657		hypothetical protein;(source:Araport11)		-	AT2G42320		nucleolar protein gar2-like protein;(source:Araport11)		-	AT4G25433		peptidoglycan-binding LysM domain-containing protein;(source:Araport11)		-	AT1G08900		Major facilitator superfamily protein;(source:Araport11)
				AT5G48530		hypothetical protein;(source:Araport11)			-	AT1G57980		Nucleotide-sugar transporter family protein;(source:Araport11)	-	AT3G21660		UBX domain-containing protein;(source:Araport11)		-	AT1G56120		Leucine-rich repeat transmembrane protein kinase;(source:Araport11)		-	AT1G04945		HIT-type Zinc finger family protein;(source:Araport11)		-	AT3G49790		Carbohydrate-binding protein;(source:Araport11)
				AT1G02460		Pectin lyase-like superfamily protein;(source:Araport11)			-	AT5G11070		hypothetical protein;(source:Araport11)	-	AT5G28910		alpha-(1,6)-fucosyltransferase;(source:Araport11)		-	AT3G07010		Pectin lyase-like superfamily protein;(source:Araport11)		-	AT3G62890		Pentatricopeptide repeat (PPR) superfamily protein;(source:Araport11)		-	AT3G47800		Galactose mutarotase-like superfamily protein;(source:Araport11)
				AT3G09450		fusaric acid resistance family protein;(source:Araport11)			-	AT5G19190		hypothetical protein;(source:Araport11)	-	AT5G03204		This gene encodes a small protein and has either evidence of transcription or purifying selection.		-	AT2G30930		hypothetical protein;(source:Araport11)		-	AT1G63250		DEA(D/H)-box RNA helicase family protein;(source:Araport11)		-	AT1G10020		formin-like protein (DUF1005);(source:Araport11)
				AT5G42760		Leucine carboxyl methyltransferase;(source:Araport11)			-	AT1G13650		hypothetical protein;(source:Araport11)	-	AT5G42760		Leucine carboxyl methyltransferase;(source:Araport11)		-	AT1G09390		GDSL-motif esterase/acyltransferase/lipase. Enzyme group with broad substrate specificity that may catalyze acyltransfer or hydrolase reactions with lipid and non-lipid substrates.		-	AT2G42710		Ribosomal protein L1p/L10e family;(source:Araport11)		-	AT3G23080		Polyketide cyclase/dehydrase and lipid transport superfamily protein;(source:Araport11)
				AT3G30460		RING/U-box superfamily protein;(source:Araport11)			-	AT3G19850		Phototropic-responsive NPH3 family protein;(source:Araport11)	-	AT2G43375		other_RNA;(source:Araport11)		-	AT3G18050		GPI-anchored protein;(source:Araport11)		-	AT4G14090		The At4g14090 encodes a anthocyanidin 5-O-glucosyltransferase specifically glucosylating the 5-position of the flavonoid A-ring.		-	AT5G45310		coiled-coil protein;(source:Araport11)
				AT5G54300		cotton fiber-like protein (DUF761);(source:Araport11)			-	AT2G25900	(ATCTH)	Encodes a protein with two tandem-arrayed CCCH-type zinc fingers that binds RNA and is involved in RNA turnover. The mRNA is cell-to-cell mobile.	-	AT1G64140		WRKY transcription factor;(source:Araport11)		-	AT5G03355		cysteine/histidine-rich C1 domain protein;(source:Araport11)		-	AT3G21660		UBX domain-containing protein;(source:Araport11)		-	AT1G72820		Mitochondrial substrate carrier family protein;(source:Araport11)
				AT3G29000		Calcium-binding EF-hand family protein;(source:Araport11)			-	AT3G58120	(BZIP61)	Encodes a member of the BZIP family of transcription factors. Forms heterodimers with the related protein AtbZIP34. Binds to G-boxes in vitro and is localized to the nucleus in onion epidermal cells.	-	AT3G07150		amino acid-ligase;(source:Araport11)		-	AT1G09750		Eukaryotic aspartyl protease family protein;(source:Araport11)		-	AT1G03940		HXXXD-type acyl-transferase family protein;(source:Araport11)		-	AT3G07310		phosphoserine aminotransferase, putative (DUF760);(source:Araport11)
				AT1G21550		Calcium-binding EF-hand family protein;(source:Araport11)			-	AT5G07580	(ERF106)	encodes a member of the ERF (ethylene response factor) subfamily B-3 of ERF/AP2 transcription factor family. The protein contains one AP2 domain. There are 18 members in this subfamily including ATERF-1, ATERF-2, AND ATERF-5.	-	AT2G41150		plant/protein;(source:Araport11)		-	AT5G47360		Tetratricopeptide repeat (TPR)-like superfamily protein;(source:Araport11)		-	AT1G21550		Calcium-binding EF-hand family protein;(source:Araport11)		-	AT1G01180		S-adenosyl-L-methionine-dependent methyltransferases superfamily protein;(source:Araport11)
				AT3G22100		basic helix-loop-helix (bHLH) DNA-binding superfamily protein;(source:Araport11)			-	AT1G76890	(GT2)	encodes a plant trihelix DNA-binding protein	-	AT2G21130		Cyclophilin-like peptidyl-prolyl cis-trans isomerase family protein;(source:Araport11)		-	AT1G22330		RNA-binding (RRM/RBD/RNP motifs) family protein;(source:Araport11)		-	AT5G55050		GDSL-motif esterase/acyltransferase/lipase. Enzyme group with broad substrate specificity that may catalyze acyltransfer or hydrolase reactions with lipid and non-lipid substrates. The mRNA is cell-to-cell mobile.		-	AT3G11930		Adenine nucleotide alpha hydrolases-like superfamily protein;(source:Araport11)
				AT5G03890		PADRE protein up-regulated after infection by S. sclerotiorum.			-	AT5G08520	(MYBS2)	Duplicated homeodomain-like superfamily protein;(source:Araport11)	-	AT4G39366		snoRNA;(source:Araport11)		-	AT1G54820		Protein kinase superfamily protein;(source:Araport11)		-	AT3G03440		ARM repeat superfamily protein;(source:Araport11)		-	AT2G29300		NAD(P)-binding Rossmann-fold superfamily protein;(source:Araport11)
				AT1G04570		Similar to plastid solute transporters.			-	AT4G26540	(RGFR3)	Leucine-rich repeat receptor-like protein kinase family protein;(source:Araport11)	-	AT5G04840		bZIP protein;(source:Araport11)		-	AT3G25670		Leucine-rich repeat (LRR) family protein;(source:Araport11)		-	AT1G06690		NAD(P)-linked oxidoreductase superfamily protein;(source:Araport11)		-	AT5G56100		glycine-rich protein / oleosin;(source:Araport11)
				AT5G54860		Major facilitator superfamily protein;(source:Araport11)			-	AT5G04530	3-KETOACYL-COA SYNTHASE 19 (KCS19)	Encodes KCS19, a member of the 3-ketoacyl-CoA synthase family involved in the biosynthesis of VLCFA (very long chain fatty acids).	-	AT3G57810		Cysteine proteinases superfamily protein;(source:Araport11)		-	AT5G20030		Plant Tudor-like RNA-binding protein;(source:Araport11)		-	AT4G27652		hypothetical protein;(source:Araport11)		-	AT3G50560		NAD(P)-binding Rossmann-fold superfamily protein;(source:Araport11)
				AT2G32140		transmembrane receptor;(source:Araport11)			-	AT5G02760	ARABIDOPSIS PP2C CLADE D 7 (APD7)	Encodes a phosphatase that functions in sustaining proper leaf longevity and preventing early senescence by suppressing or perturbing SARK-mediated senescence signal transduction.	-	AT2G20940		transmembrane protein, putative (DUF1279);(source:Araport11)		-	AT5G66790		Protein kinase superfamily protein;(source:Araport11)		-	AT2G16890		UDP-Glycosyltransferase superfamily protein;(source:Araport11)		-	AT5G20640		LURP-one-like protein (DUF567);(source:Araport11)
				AT4G27652		hypothetical protein;(source:Araport11)			-	AT4G17245	ARABIDOPSIS T??XICOS EN LEVADURA 18 (ATL18)	RING/U-box superfamily protein;(source:Araport11)	-	AT1G21550		Calcium-binding EF-hand family protein;(source:Araport11)		-	AT1G25230		Calcineurin-like metallo-phosphoesterase superfamily protein;(source:Araport11)		-	AT2G17280		Phosphoglycerate mutase family protein;(source:Araport11)		-	AT3G14760		transmembrane protein;(source:Araport11)
				AT1G01720	(ATAF1)	Belongs to a large family of putative transcriptional activators with NAC domain. Transcript level increases in response to wounding and abscisic acid. ATAF1 attentuates ABA signaling and sythesis. Mutants are hyposensitive to ABA. The mRNA is cell-to-cell mobile.			-	AT3G18773	ARABIDOPSIS T??XICOS EN LEVADURA 77 (ATL77)	RING/U-box superfamily protein;(source:Araport11)	-	AT5G03890		PADRE protein up-regulated after infection by S. sclerotiorum.		-	AT5G11070		hypothetical protein;(source:Araport11)		-	AT4G04790		Tetratricopeptide repeat (TPR)-like superfamily protein;(source:Araport11)		-	AT1G03935		snoRNA;(source:Araport11)
				AT1G59860	(HSP17.6A)	HSP20-like chaperones superfamily protein;(source:Araport11)			-	AT2G23130	ARABINOGALACTAN PROTEIN 17 (AGP17)	AGP17 is a lysine-rich arabinogalactan-protein (AGP) and part of a multi-gene family of glycoproteins with approx. 50 members. It falls into one subclass with AGP18 and AGP19, other lysine-rich AGPs. 84% of its proline residues are hydroxylated to hydroproline and its heavy glycosylation accounts for appr. 69% of the molecular weight. The main glycosyl residues are arabinose (30.1%) and galactose…	-	AT3G61920		PADRE protein.		-	AT1G15125		S-adenosyl-L-methionine-dependent methyltransferases superfamily protein;(source:Araport11)		-	AT1G09500		similar to Eucalyptus gunnii alcohol dehydrogenase of unknown physiological function (GI:1143445), Vigna unguiculata (gi:1854445), NOT a cinnamyl-alcohol dehydrogenase		-	AT4G29310		DUF1005 family protein (DUF1005);(source:Araport11)
				AT5G11650	(MAGL13)	alpha/beta-Hydrolases superfamily protein;(source:Araport11)			-	AT1G68520	B-BOX DOMAIN PROTEIN 14 (BBX14)	B-box type zinc finger protein with CCT domain-containing protein;(source:Araport11)	-	AT3G13277		other_RNA;(source:Araport11)		-	AT1G49730		Protein kinase superfamily protein;(source:Araport11)		-	AT5G52390		PAR1 protein;(source:Araport11)		-	AT1G11740		ankyrin repeat family protein;(source:Araport11)
				AT1G73480	(MAGL4)	alpha/beta-Hydrolases superfamily protein;(source:Araport11)			-	AT1G49130	B-BOX DOMAIN PROTEIN 17 (BBX17)	Regulated by heat shock.	-	AT3G58150		Optic atrophy 3 protein (OPA3);(source:Araport11)		-	AT3G09580		FAD/NAD(P)-binding oxidoreductase family protein;(source:Araport11)		-	AT3G10530		Transducin/WD40 repeat-like superfamily protein;(source:Araport11)		-	AT3G50270		HXXXD-type acyl-transferase family protein;(source:Araport11)
				AT4G23570	(SGT1A)	Closely related to SGT1B, may function in SCF(TIR1) mediated protein degradation. AtSGT1a and AtSGT1b are functionally redundant in the resistance to pathogenes. AtSGT1b was more highly expressed than AtSGT1. The N-terminal TPR domain of AtSGT1a reduces the steady-state level of Arabidopsis SGT1 proteins whereas the same domain from AtSGT1b enhances SGT1 accumulation. The TPR domain is dispensabl…			-	AT1G68190	B-BOX DOMAIN PROTEIN 27 (BBX27)	B-box zinc finger family protein;(source:Araport11)	-	AT2G30000		PHF5-like protein;(source:Araport11)		-	AT5G66330		Leucine-rich repeat (LRR) family protein;(source:Araport11)		-	AT5G27120		SAR DNA-binding protein, putative, strong similarity to SAR DNA-binding protein-1 (Pisum sativum) GI:3132696; contains Pfam profile PF01798: Putative snoRNA binding domain; has similarity to MAR binding NOP58 protein The mRNA is cell-to-cell mobile.		-	AT1G27210		ARM repeat superfamily protein;(source:Araport11)
				AT3G46090	(ZAT7)	C2H2 and C2HC zinc fingers superfamily protein;(source:Araport11)			-	AT3G45260	BALDIBIS (BIB)	BIB is a member of the BIRD family of zinc finger proteins that includes JKD. BIB functions redundantly with JKD to retain SHR in the nucleus and thereby restrict SHR movement in root tissues.	-	AT2G30480		hypothetical protein;(source:Araport11)		-	AT5G59680		Leucine-rich repeat protein kinase family protein;(source:Araport11)		-	AT5G10730		NAD(P)-binding Rossmann-fold superfamily protein;(source:Araport11)		-	AT2G25200		hypothetical protein (DUF868);(source:Araport11)
				AT4G22780	ACT DOMAIN REPEAT 7 (ACR7)	Member of a family of ACT domain containing proteins . ACT domains are involved in amino acid binding .			-	AT5G15830	BASIC LEUCINE-ZIPPER 3 (bZIP3)	basic leucine-zipper 3;(source:Araport11)	-	AT5G24155		FAD/NAD(P)-binding oxidoreductase family protein;(source:Araport11)		-	AT3G01750		Ankyrin repeat family protein;(source:Araport11)		-	AT3G12340		FKBP-like peptidyl-prolyl cis-trans isomerase family protein;(source:Araport11)		-	AT2G40020		Nucleolar histone methyltransferase-related protein;(source:Araport11)
				AT1G01520	ALTERED SEED GERMINATION 4 (ASG4)	RVE3 is one of eleven homologous MYB-like transcription factors in Arabidopsis and a member of the RVE8 clade. Plays a minor role in clock regulation.			-	AT4G36540	BR ENHANCED EXPRESSION 2 (BEE2)	Encodes the brassinosteroid signaling component BEE2 (BR-ENHANCED EXPRESSION 2). Positively modulates the shade avoidance syndrome in Arabidopsis seedlings.	-	AT2G26860		FBD, F-box and Leucine Rich Repeat domains containing protein;(source:Araport11)		-	AT1G04040		HAD superfamily, subfamily IIIB acid phosphatase;(source:Araport11)		-	AT1G06540		hypothetical protein;(source:Araport11)		-	AT3G23480		Cyclopropane-fatty-acyl-phospholipid synthase;(source:Araport11)
				AT5G54470	B-BOX DOMAIN PROTEIN 29 (BBX29)	B-box type zinc finger family protein;(source:Araport11)			-	AT3G09780	CRINKLY4 RELATED 1 (CCR1)	CRINKLY4 related 1;(source:Araport11)	-	AT1G27420		Galactose oxidase/kelch repeat superfamily protein;(source:Araport11)		-	AT3G19850		Phototropic-responsive NPH3 family protein;(source:Araport11)		-	AT5G04830		Nuclear transport factor 2 (NTF2) family protein;(source:Araport11)		-	AT4G33666		hypothetical protein;(source:Araport11)
				AT4G15248	B-BOX DOMAIN PROTEIN 30 (BBX30)	B-box type zinc finger family protein;(source:Araport11)			-	AT2G32010	CVP2 LIKE 1 (CVL1)	Encodes an inositol polyphosphate 5?-phosphatase (5PTase). Mediating phosphoinositide signaling. Involved in establishment of foliar vein patterns.	-	AT4G26780	(AR192)	unknown function		-	AT4G02330	(ATPMEPCRB)	Encodes a pectin methylesterase that is sensitive to chilling stress and brassinosteroid regulation, response to Botrytis cinerea.		-	AT3G13230		RNA-binding KH domain-containing protein;(source:Araport11)		-	AT2G15042		Leucine-rich repeat (LRR) family protein;(source:Araport11)
				AT3G21890	B-BOX DOMAIN PROTEIN 31 (BBX31)	B-box type zinc finger family protein;(source:Araport11)			-	AT2G44740	CYCLIN P4;1 (CYCP4;1)	cyclin p4;(source:Araport11)	-	AT3G24100	(BIA)	Encodes a secreted peptide that enhances stress indued cell death.		-	AT3G58120	(BZIP61)	Encodes a member of the BZIP family of transcription factors. Forms heterodimers with the related protein AtbZIP34. Binds to G-boxes in vitro and is localized to the nucleus in onion epidermal cells.		-	AT5G01790		hypothetical protein;(source:Araport11)		-	AT1G35430		transmembrane protein;(source:Araport11)
				AT3G21150	B-BOX DOMAIN PROTEIN 32 (BBX32)	Encodes a protein with a B-box domain predicted to act as a transcription factor. Expression of the BBX32 gene is affected by monochromatic red light. Genetic analysis shows BBX32 is under circadian control; it is a morning gene under clock regulation.			-	AT5G61590	DECREASE WAX BIOSYNTHESIS (DEWAX)	Encodes an AP2/ERF-type transcription factor that is preferentially expressed in the epidermis and induced by darkness and negatively regulates cuticular wax biosynthesis.	-	AT2G04030	(CR88)	Encodes a chloroplast-targeted 90-kDa heat shock protein located in the stroma involved in red-light mediated deetiolation response and crucial for protein import into the chloroplast stroma. Mutants are resistant to chlorate, have elongated hypocotyls in light, and affect the expression of NR2, CAB, and RBCS but NOT NR1 and NiR.		-	AT5G49760	(HPCA1)	Leucine rich receptor kinase. Encodes a receptor of extracellular reactive oxygen species.		-	AT1G09220		Pentatricopeptide repeat (PPR) superfamily protein;(source:Araport11)		-	AT1G55380		Cysteine/Histidine-rich C1 domain family protein;(source:Araport11)
				AT3G23210	BASIC HELIX-LOOP-HELIX 34 (bHLH34)	bHLH34 is a basic helix loop helix transcription factor. It can bind GAGA and E-box cis elements.It is induced by abiotic stressors including ABA, salt and glucose. PGR, a plasma membrane glucose responsive regulator is a target of bHLH34. Involved in Fe regulation.			-	AT5G48490	DIR1-LIKE (DIR1-LIKE)	Encodes a protein with similarity to a lipid transfer protein that may contribute to systemic acquired resistance (SAR).	-	AT1G56300	(DJC53)	Chaperone DnaJ-domain superfamily protein;(source:Araport11)		-	AT4G23820	(PGF13)	Pectin lyase-like superfamily protein;(source:Araport11)		-	AT3G14200		Chaperone DnaJ-domain superfamily protein;(source:Araport11)		-	AT1G61795		PAK-box/P21-Rho-binding family protein;(source:Araport11)
				AT3G23920	BETA-AMYLASE 1 (BAM1)	Encodes a chloroplast beta-amylase. Is necessary for leaf starch breakdown in the absence of BAM3.Activity of BAM1 increases 4 days after osmotic stress. BAM1 has a higher temperature optimum than BAM3 (PMID:25293962).			-	AT5G25190	ETHYLENE AND SALT INDUCIBLE 3 (ESE3)	encodes a member of the ERF (ethylene response factor) subfamily B-6 of ERF/AP2 transcription factor family. The protein contains one AP2 domain. There are 12 members in this subfamily including RAP2.11.	-	AT1G72660	(DRG1-3)	P-loop containing nucleoside triphosphate hydrolases superfamily protein;(source:Araport11)		-	AT5G44565	(PROSCOOP1)	transmembrane protein;(source:Araport11)		-	AT4G15770		RNA binding protein;(source:Araport11)		-	AT1G66940		kinase-like protein;(source:Araport11)
				AT5G52570	BETA-CAROTENE HYDROXYLASE 2 (BETA-OHASE 2)	Converts β-carotene to zeaxanthin via cryptoxanthin.			-	AT2G17230	EXORDIUM LIKE 5 (EXL5)	EXORDIUM like 5;(source:Araport11)	-	AT2G41730	(HRG1)	Expression in rosette leaves is activated by high concentration of boron.		-	AT4G26540	(RGFR3)	Leucine-rich repeat receptor-like protein kinase family protein;(source:Araport11)		-	AT3G56260		hypothetical protein;(source:Araport11)		-	AT1G21500		hypothetical protein;(source:Araport11)
				AT1G19490	BZIP TF 62 (BZIP62)	Putative bZIP transcription factor. Expression is induced by drought and mutants are sensitive to drought.			-	AT2G40610	EXPANSIN A8 (EXPA8)	member of Alpha-Expansin Gene Family. Naming convention from the Expansin Working Group (Kende et al, 2004. Plant Mol Bio). Involved in the formation of nematode-induced syncytia in roots of Arabidopsis thaliana.	-	AT1G59860	(HSP17.6A)	HSP20-like chaperones superfamily protein;(source:Araport11)		-	AT1G65250	(ZRK14)	Protein kinase superfamily protein;(source:Araport11)		-	AT5G60650		proline-rich receptor-like kinase;(source:Araport11)		-	AT5G42680		MIZU-KUSSEI-like protein (Protein of unknown function, DUF617);(source:Araport11)
				AT3G57530	CALCIUM-DEPENDENT PROTEIN KINASE 32 (CPK32)	Calcium-dependent Protein Kinase. ABA signaling component that regulates the ABA-responsive gene expression via ABF4. AtCPK32 has autophosphorylation activity and can phosphorylate ABF4 in vitro			-	AT5G50160	FERRIC REDUCTION OXIDASE 8 (FRO8)	Encodes a ferric chelate reductase that is expressed in shoots and flowers.	-	AT2G29500	(HSP17.6B)	HSP20-like chaperones superfamily protein;(source:Araport11)		-	AT2G28630	3-KETOACYL-COA SYNTHASE 12 (KCS12)	Encodes KCS12, a member of the 3-ketoacyl-CoA synthase family involved in the biosynthesis of VLCFA (very long chain fatty acids).		-	AT3G56290		potassium transporter;(source:Araport11)		-	AT1G15010		mediator of RNA polymerase II transcription subunit;(source:Araport11)
				AT5G58770	CIS-PRENYLTRANSFERASE 4 (CPT4)	AtCPT7 synthesizes medium-chain polyprenols of approximately 55 carbons in length. The enzyme utlizes geranylgeranyl pyrophosphate (GGPP) and isopentenyl pyrophosphate (IPP) as substrates. The enzymatic product accumulates into plastdial membranes (DOI:10.1105/tpc.16.00796).			-	AT4G25420	GIBBERELLIN 20 OXIDASE 1 (GA20OX1)	Encodes gibberellin 20-oxidase that is involved in the later steps of the gibberellin biosynthetic pathway. Regulated by a circadian clock. Weak expression response to far red light.	-	AT1G53540	(HSP17.6C)	Member of the class I small heat-shock protein (sHSP) family, which accounts for the majority of sHSPs in maturing seeds		-	AT5G04530	3-KETOACYL-COA SYNTHASE 19 (KCS19)	Encodes KCS19, a member of the 3-ketoacyl-CoA synthase family involved in the biosynthesis of VLCFA (very long chain fatty acids).		-	AT1G30240		proline-, glutamic acid/leucine-rich protein;(source:Araport11)		-	AT3G06070		hypothetical protein;(source:Araport11)
				AT5G66620	DA1-RELATED PROTEIN 6 (DAR6)	DA1-related protein 6;(source:Araport11)			-	AT5G57685	GLUTAMINE DUMPER 3 (GDU3)	Encodes a member of the GDU (glutamine dumper) family proteins involved in amino acid export: At4g31730 (GDU1), At4g25760 (GDU2), At5g57685 (GDU3), At2g24762 (GDU4), At5g24920 (GDU5), At3g30725 (GDU6) and At5g38770 (GDU7).	-	AT1G07400	(HSP17.8)	HSP20-like chaperones superfamily protein;(source:Araport11)		-	AT2G15090	3-KETOACYL-COA SYNTHASE 8 (KCS8)	Encodes KCS8, a member of the 3-ketoacyl-CoA synthase family involved in the biosynthesis of VLCFA (very long chain fatty acids). The mRNA is cell-to-cell mobile.		-	AT4G36010		Pathogenesis-related thaumatin superfamily protein;(source:Araport11)		-	AT1G09390		GDSL-motif esterase/acyltransferase/lipase. Enzyme group with broad substrate specificity that may catalyze acyltransfer or hydrolase reactions with lipid and non-lipid substrates.
				AT5G03210	DBP-INTERACTING PROTEIN 2 (DIP2)	Encodes a small polypeptide contributing to resistance to potyvirus.			-	AT5G08030	GLYCEROPHOSPHODIESTER PHOSPHODIESTERASE 6 (GDPD6)	Encodes a member of the glycerophosphodiester phosphodiesterase (GDPD) family.	-	AT2G19310	(HSP18.5)	HSP20-like chaperones superfamily protein;(source:Araport11)		-	AT5G02760	ARABIDOPSIS PP2C CLADE D 7 (APD7)	Encodes a phosphatase that functions in sustaining proper leaf longevity and preventing early senescence by suppressing or perturbing SARK-mediated senescence signal transduction.		-	AT5G63087		Encodes a Plant thionin family protein		-	AT5G03355		cysteine/histidine-rich C1 domain protein;(source:Araport11)
				AT5G05410	DRE-BINDING PROTEIN 2A (DREB2A)	Encodes a transcription factor that specifically binds to DRE/CRT cis elements (responsive to drought and low-temperature stress). Belongs to the DREB subfamily A-2 of ERF/AP2 transcription factor family (DREB2A). There are eight members in this subfamily including DREB2B. The protein contains one AP2 domain. Overexpression of transcriptional activation domain of DREB2A resulted in significant dr…			-	AT1G33240	GT-2-LIKE 1 (GTL1)	Encodes a plant transcriptional activator that contains two separate, but similar, trihelix DNA-binding domains, similar to GT-2. Gene is expressed in all aerial parts of the plant, with higher level of expression in siliques. At-GTL2 was thought to be a duplicated copy of this gene but is likely to be a cloning artefact, the result of a chimeric clone. Regulates ploidy-dependent cell growth in t…	-	AT5G51440	(HSP23.5)	HSP20-like chaperones superfamily protein;(source:Araport11)		-	AT5G61440	ATYPICAL CYS HIS RICH THIOREDOXIN 5 (ACHT5)	Encodes a member of the thioredoxin family protein. Located in the chloroplast. The mRNA is cell-to-cell mobile.		-	AT4G16630		DEA(D/H)-box RNA helicase family protein;(source:Araport11)		-	AT3G05160		Major facilitator superfamily protein;(source:Araport11)
				AT3G11020	DRE/CRT-BINDING PROTEIN 2B (DREB2B)	encodes a member of the DREB subfamily A-2 of ERF/AP2 transcription factor family (DREB2B). The protein contains one AP2 domain. There are eight members in this subfamily including DREB2A.			-	AT2G18300	HOMOLOG OF BEE2 INTERACTING WITH IBH 1 (HBI1)	DNA-binding bHLH protein involved in positive regulation of cell elongation and proliferation and, negative control of plant immunity.One component of PRE-IBH1-HBI1 tripartite module.	-	ATMG00690	(ORF240A)	FO-ATPase subunit;(source:Araport11)		-	AT2G41560	AUTOINHIBITED CA(2+)-ATPASE, ISOFORM 4 (ACA4)	Encodes a calmodulin-regulated Ca(2+)-ATPase that improves salt tolerance in yeast. Localized to the vacuole. Lesion mimic phenotype when mutation in the gene is combined with a mutation in ACA11. Lesion mimic phenotype of double knockout can be suppressed by nutritional supplements that increase anion levels (e.g. 15 mM Nitrate, Chloride, or Phosphate).		-	AT3G62990		myelin transcription factor-like protein;(source:Araport11)		-	AT3G01690		alpha/beta-Hydrolases superfamily protein;(source:Araport11)
				AT2G23340	DREB AND EAR MOTIF PROTEIN 3 (DEAR3)	encodes a member of the DREB subfamily A-5 of ERF/AP2 transcription factor family. The protein contains one AP2 domain. There are 16 members in this subfamily including RAP2.1, RAP2.9 and RAP2.10.			-	AT2G02080	INDETERMINATE(ID)-DOMAIN 4 (IDD4)	C2H2 BIRD transcription factor family.	-	ATMG00640	(ORF25)	encodes a plant b subunit of mitochondrial ATP synthase based on structural similarity and the presence in the F(0) complex.		-	AT1G14580	BLUEJAY (BLJ)	C2H2-like zinc finger protein;(source:Araport11)		-	AT1G05730		FAM136A-like protein (DUF842);(source:Araport11)		-	AT2G05540		Glycine-rich protein family;(source:Araport11)
				AT3G22840	EARLY LIGHT-INDUCABLE PROTEIN (ELIP1)	Encodes an early light-inducible protein.			-	AT1G23390	KELCH DOMAIN-CONTAINING F-BOX PROTEIN (KFB)	A kelch domain-containing F-box protein. Its N terminus contains a typical F-box motif but its C-terminal domain only consists of one predicted kelch motif. Predicted to be stu Interacts with chalcone synthase CHS to mediate CHS ubiquitination and degradation.	-	AT3G28210	(PMZ)	Encodes a putative zinc finger protein (PMZ).		-	AT1G64170	CATION/H+ EXCHANGER 16 (CHX16)	member of Putative Na+/H+ antiporter family		-	AT3G27570		Sucrase/ferredoxin-like family protein;(source:Araport11)		-	AT3G23880		F-box and associated interaction domains-containing protein;(source:Araport11)
				AT1G20450	EARLY RESPONSIVE TO DEHYDRATION 10 (ERD10)	Encodes a gene induced by low temperature and dehydration. Inhibits e.coli growth while overexpressed. Belongs to the dehydrin protein family, which contains highly conserved stretches of 7-17 residues that are repetitively scattered in their sequences, the K-, S-, Y- and lysine rich segments. LTI29 and LTI30 double overexpressors confer cold tolerance. Localized to membranes and cytoplasm.			-	AT3G02170	LONGIFOLIA2 (LNG2)	Encodes LONGIFOLIA2 (LNG2). Regulates leaf morphology by promoting cell expansion in the leaf-length direction. The LNG2 homologue LNG1 (At5g15580) has similar function.	-	AT2G24680	(REM30)	transcriptional factor B3 family protein;(source:Araport11)		-	AT2G44740	CYCLIN P4;1 (CYCP4;1)	cyclin p4;(source:Araport11)		-	AT1G27470		transducin family protein / WD-40 repeat family protein;(source:Araport11)		-	AT1G74940		cyclin-dependent kinase, putative (DUF581);(source:Araport11)
				AT3G63060	EID1-LIKE 3 (EDL3)	EDL3 is an F-box protein involved that mediated the regulation of abscisic acid signalling.			-	AT3G63210	MEDIATOR OF ABA-REGULATED DORMANCY 1 (MARD1)	encodes a novel zinc-finger protein with a proline-rich N-terminus, identical to senescence-associated protein SAG102	-	AT5G48570	(ROF2)	Encodes one of the 36 carboxylate clamp (CC)-tetratricopeptide repeat (TPR) proteins (Prasad 2010, Pubmed ID: 20856808) with potential to interact with Hsp90/Hsp70 as co-chaperones.		-	AT4G23300	CYSTEINE-RICH RLK (RECEPTOR-LIKE PROTEIN KINASE) 22 (CRK22)	Encodes a cysteine-rich receptor-like protein kinase.		-	AT1G29640		senescence regulator (Protein of unknown function, DUF584);(source:Araport11)		-	AT5G03120		transmembrane protein;(source:Araport11)
				AT5G11260	ELONGATED HYPOCOTYL 5 (HY5)	Basic leucine zipper (bZIP) transcription factor. Nuclear localization. Involved in light-regulated transcriptional activation of G-box-containing promoters. Negatively regulated by Cop1. Although cytokinins do not appear to affect the gene's promoter activity, they appear to stabilize the protein. HY5 plays a role in anthocyanin accumulation in far-red light and blue light, but not in red light …			-	AT5G52900	MEMBRANE-ASSOCIATED KINASE REGULATOR 6 (MAKR6)	Encodes a member of the MAKR (MEMBRANE-ASSOCIATED KINASE REGULATOR) gene family. MAKRs have putative kinase interacting motifs and membrane localization signals. Known members include: AT5G26230 (MAKR1), AT1G64080 (MAKR2), AT2G37380 (MAKR3), AT2G39370 (MAKR4), AT5G52870 (MAKR5) and AT5G52900 (MAKR6).	-	AT1G58520	(RXW8)	GDSL-like lipase/acylhydrolase superfamily protein;(source:Araport11)		-	AT4G21400	CYSTEINE-RICH RLK (RECEPTOR-LIKE PROTEIN KINASE) 28 (CRK28)	Encodes a cysteine-rich receptor-like protein kinase.		-	AT3G15080		Polynucleotidyl transferase, ribonuclease H-like superfamily protein;(source:Araport11)		-	AT5G64780		holocarboxylase synthetase;(source:Araport11)
				AT2G20880	ERF DOMAIN 53 (ERF53)	Encodes ERF53, a drought-induced transcription factor. Belongs to the AP2/ERF superfamily, and has a highly conserved AP2 domain. Regulates drought-responsive gene expressions by binding to the GCC box and/or dehydration-responsive element (DRE) in the promoter of downstream genes. Overexpression of AtERF53 driven by the CaMV35S promoter resulted in an unstable drought-tolerant phenotype in T2 tr…			-	AT1G31173	MICRORNA167D (MIR167D)	Encodes a microRNA that targets ARF family members ARF6 and ARF8. MicroRNAs are regulatory RNAs with a mature length of ~21-nucleotides that are processed from hairpin precursors by Dicer-like enzymes. MicroRNAs can negatively regulate gene expression by attenuating translation or by directing mRNA cleavage.Mature sequence: UGAAGCUGCCAGCAUGAUCUGG	-	AT5G12020	17.6 KDA CLASS II HEAT SHOCK PROTEIN (HSP17.6II)	17.6 kDa class II heat shock protein;(source:Araport11)		-	AT4G11530	CYSTEINE-RICH RLK (RECEPTOR-LIKE PROTEIN KINASE) 34 (CRK34)	Encodes a cysteine-rich receptor-like protein kinase. The mRNA is cell-to-cell mobile.		-	AT4G34550		F-box protein;(source:Araport11)		-	AT3G52480		transmembrane protein;(source:Araport11)
				AT1G50640	ETHYLENE RESPONSIVE ELEMENT BINDING FACTOR 3 (ERF3)	encodes a member of the ERF (ethylene response factor) subfamily B-1 of ERF/AP2 transcription factor family (ATERF-3). The protein contains one AP2 domain. There are 15 members in this subfamily including ATERF-3, ATERF-4, ATERF-7, and leafy petiole.			-	AT3G46130	MYB DOMAIN PROTEIN 48 (MYB48)	Encodes a putative transcription factor (MYB48) that functions to regulate flavonol biosynthesis primarily in cotyledons.	-	AT1G04220	3-KETOACYL-COA SYNTHASE 2 (KCS2)	Encodes KCS2, a member of the 3-ketoacyl-CoA synthase family involved in the biosynthesis of VLCFA (very long chain fatty acids).		-	AT4G23130	CYSTEINE-RICH RLK (RECEPTOR-LIKE PROTEIN KINASE) 5 (CRK5)	Encodes a receptor-like protein kinase. Naming convention from Chen et al 2003 (PMID 14756307)		-	AT5G62370		Tetratricopeptide repeat (TPR)-like superfamily protein;(source:Araport11)		-	AT1G75960		AMP-dependent synthetase and ligase family protein;(source:Araport11)
				AT4G28140	ETHYLENE RESPONSIVE FACTOR54 (ERF54)	encodes a member of the DREB subfamily A-6 of ERF/AP2 transcription factor family. The protein contains one AP2 domain. There are 8 members in this subfamily including RAP2.4. Regulated by heat shock.			-	AT2G23290	MYB DOMAIN PROTEIN 70 (MYB70)	Member of the R2R3 factor gene family. Modulates seed germination and root system development.	-	AT1G76130	ALPHA-AMYLASE-LIKE 2 (AMY2)	alpha-amylase, putative / 1,4-alpha-D-glucan glucanohydrolase, putative, strong similarity to alpha-amylase GI:7532799 from (Malus x domestica);contains Pfam profile PF00128: Alpha amylase, catalytic domain. Predicted to be secreted based on SignalP analysis.		-	AT1G78460	CYTOSOLIC HEME (TETRAPYRROLE) BINDING PROTEIN 3 (CHBP3)	SOUL heme-binding family protein;(source:Araport11)		-	AT2G27420		Cysteine proteinases superfamily protein;(source:Araport11)		-	AT5G19190		hypothetical protein;(source:Araport11)
				AT1G61340	F-BOX STRESS INDUCED 1 (FBS1)	Encodes a F-box protein induced by various biotic or abiotic stress.			-	AT1G71030	MYB-LIKE 2 (MYBL2)	Encodes a putative myb family transcription factor. In contrast to most other myb-like proteins its myb domain consists of a single repeat. A proline-rich region potentially involved in transactivation is found in the C-terminal part of the protein. Its transcript accumulates mainly in leaves.	-	AT1G01520	ALTERED SEED GERMINATION 4 (ASG4)	RVE3 is one of eleven homologous MYB-like transcription factors in Arabidopsis and a member of the RVE8 clade. Plays a minor role in clock regulation.		-	AT5G61590	DECREASE WAX BIOSYNTHESIS (DEWAX)	Encodes an AP2/ERF-type transcription factor that is preferentially expressed in the epidermis and induced by darkness and negatively regulates cuticular wax biosynthesis.		-	AT4G26950		senescence regulator (Protein of unknown function, DUF584);(source:Araport11)		-	AT1G33475		SNARE-like superfamily protein;(source:Araport11)
				AT4G04020	FIBRILLIN (FIB)	Fibrillin precursor protein. The fibrillin preprotein, but not the mature protein interacts with ABI2. Regulated by abscisic acid response regulators. Involved in abscisic acid-mediated photoprotection. The mRNA is cell-to-cell mobile.			-	AT4G19170	NINE-CIS-EPOXYCAROTENOID DIOXYGENASE 4 (NCED4)	Encodes a chloroplast-targeted member of a family of enzymes similar to nine-cis-epoxycarotenoid dioxygenase that acts as a major regulator of carotenoid degradation during dark-induced leaf senescence.. The mRNA is cell-to-cell mobile.	-	AT1G64780	AMMONIUM TRANSPORTER 1;2 (AMT1;2)	encodes an ammonium transporter protein believed to act as a high affinity transporter. It is expressed in the root, primarily in endodermal and cortical cells, and contributes to ammonium uptake in the root.		-	AT5G10250	DEFECTIVELY ORGANIZED TRIBUTARIES 3 (DOT3)	Encodes a protein with an N-terminal BTB/POZ domain and a C-terminal NPH3 family domain. dot3 mutants have defects in shoot and primary root growth and produce an aberrant parallel venation pattern in juvenile leaves.		-	AT1G23110		fold protein;(source:Araport11)		-	AT2G37130		Peroxidase superfamily protein;(source:Araport11)
				AT5G64870	FLOTILLIN3 (FLOT3)	Belongs to the group of plant flotillins, which are plasma membrane proteins. Flot3 is found in membrane nanodomains.			-	AT2G36050	OVATE FAMILY PROTEIN 15 (OFP15)	ovate family protein 15;(source:Araport11)	-	AT1G07890	ASCORBATE PEROXIDASE 1 (APX1)	Encodes a cytosolic ascorbate peroxidase APX1. Ascorbate peroxidases are enzymes that scavenge hydrogen peroxide in plant cells. Eight types of APX have been described for Arabidopsis: three cytosolic (APX1, APX2, APX6), two chloroplastic types (stromal sAPX, thylakoid tAPX), and three microsomal (APX3, APX4, APX5) isoforms. At least part of the induction of heat shock proteins during light stres…		-	AT5G48490	DIR1-LIKE (DIR1-LIKE)	Encodes a protein with similarity to a lipid transfer protein that may contribute to systemic acquired resistance (SAR).		-	AT4G23540		ARM repeat superfamily protein;(source:Araport11)		-	AT1G36940		myotubularin-like protein;(source:Araport11)
				AT5G58160	FORMIN HOMOLOGY 13 (FH13)	Class II formin; modulator of pollen tube elongation.			-	AT2G32100	OVATE FAMILY PROTEIN 16 (OFP16)	ovate family protein 16;(source:Araport11)	-	AT3G28270	AT14A-LIKE1 (AFL1)	AFL1 was first identified by immunoscreening an Arabidopsis expression library with antisera recognizing mammalian β1-integrin. It is a peripheral membrane protein associated with endomembranes and plasmamembrane. Based on overexpression and knockdown phenotypes, AFL1 is postulated to function in regulation of growth and proline accumulation in response to drought. AFL1 protein co-localizes with …		-	AT2G33830	DORMANCY ASSOCIATED GENE 2 (DRM2)	Negative regulator of local and systemic acquired resistance; target of FLD for activation of SAR.		-	AT3G06530		ARM repeat superfamily protein;(source:Araport11)		-	AT3G19850		Phototropic-responsive NPH3 family protein;(source:Araport11)
				AT2G46270	G-BOX BINDING FACTOR 3 (GBF3)	encodes a bZIP G-box binding protein whose expression is induced by ABA. It has been shown to bind to Adh that contains the G-box and is induced by cold and water deprivation. GBF3 has been shown to be expressed mostly in the root and dark-grown leaves. GBF3 can act as homodimers and as heterodimers with GFB1, GBF2 and GBF4. In addition, GBF3!?s DNA binding activity is enhanced by GIP1, GPRI1 and…			-	AT2G20180	PHYTOCHROME INTERACTING FACTOR 3-LIKE 5 (PIL5)	Encodes a novel Myc-related bHLH transcription factor that has transcriptional activation activity in the dark. It is a key negative regulator of phytochrome-mediated seed germination and acts by inhibiting chlorophyll biosynthesis, light-mediated suppression of hypocotyl elongation and far-red light-mediated suppression of seed germination, and promoting negative gravitropism in hypocotyls. Ligh…	-	AT3G21890	B-BOX DOMAIN PROTEIN 31 (BBX31)	B-box type zinc finger family protein;(source:Araport11)		-	AT2G30420	ENHANCER OF TRY AND CPC 2 (ETC2)	In a tandem repeat with AT2G30424 and AT2G30432		-	AT5G19850		alpha/beta-Hydrolases superfamily protein;(source:Araport11)		-	AT1G19960		Unknown gene, expression decreased in response to Mn and increased by cytokinin.
				AT1G56600	GALACTINOL SYNTHASE 2 (GolS2)	GolS2 is a galactinol synthase that catalyzes the formation of galactinol from UDP-galactose and myo-inositol. GolS2 transcript levels rise in response to methyl viologen, an oxidative damage-inducing agent. Plants over-expressing GolS2 have increased tolerance to salt, chilling, and high-light stress.			-	AT2G02950	PHYTOCHROME KINASE SUBSTRATE 1 (PKS1)	Encodes a basic soluble protein which can independently bind to either PHYA or PHYB, regardless of whether the phytochromes are in the Pr or Pfr state. PKS1 can be phosphorylated by oat phyA in vitro in a light regulated manner. It is postulated to be a negative regulator of phyB signalling.	-	AT3G21150	B-BOX DOMAIN PROTEIN 32 (BBX32)	Encodes a protein with a B-box domain predicted to act as a transcription factor. Expression of the BBX32 gene is affected by monochromatic red light. Genetic analysis shows BBX32 is under circadian control; it is a morning gene under clock regulation.		-	AT2G40610	EXPANSIN A8 (EXPA8)	member of Alpha-Expansin Gene Family. Naming convention from the Expansin Working Group (Kende et al, 2004. Plant Mol Bio). Involved in the formation of nematode-induced syncytia in roots of Arabidopsis thaliana.		-	AT4G27657		hypothetical protein;(source:Araport11)		-	AT1G21830		hypothetical protein;(source:Araport11)
				AT5G13200	GEM-RELATED 5 (GER5)	Encodes a protein with unknown function that is involved in hormone mediated regulation of seed germination/dormancy.			-	AT5G04190	PHYTOCHROME KINASE SUBSTRATE 4 (PKS4)	Encodes phytochrome kinase substrate 4, a phytochrome signaling component involved in phototropism. It is phosphorylated in a phot1-dependent manner in vitro. Phosphorylation is transient and regulated by a type 2- protein phosphatase.	-	AT1G75390	BASIC LEUCINE-ZIPPER 44 (bZIP44)	basic leucine-zipper 44;(source:Araport11)		-	AT5G23980	FERRIC REDUCTION OXIDASE 4 (FRO4)	Encodes a ferric chelate reductase that is expressed at low levels in roots,shoots and cotyledons, but not flowers. Its transcription is regulated by FIT1.		-	AT5G08600		U3 ribonucleoprotein (Utp) family protein;(source:Araport11)		-	AT1G49500		transcription initiation factor TFIID subunit 1b-like protein;(source:Araport11)
				AT1G61800	GLUCOSE-6-PHOSPHATE/PHOSPHATE TRANSLOCATOR 2 (GPT2)	glucose6-Phosphate/phosphate transporter 2. Expression is upregulated in the shoot of cax1/cax3 mutant. The mRNA is cell-to-cell mobile.			-	AT4G34220	RECEPTOR DEAD KINASE1 (RDK1)	Encodes a receptor like kinase involved in ABA-mediated seedling development and drought tolerance.RDK1 is an atypical or pseudokinase and has no phosphorylation activity. Its expression is upregulated in response to ABA.interacts with ABI1 and other PP2C phosphatases.	-	AT4G15210	BETA-AMYLASE 5 (BAM5)	cytosolic beta-amylase expressed in rosette leaves and inducible by sugar. RAM1 mutants have reduced beta amylase in leaves and stems.		-	AT5G49730	FERRIC REDUCTION OXIDASE 6 (FRO6)	Encodes a plasma membrane-located ferric chelate reductase. Its mRNA is expressed in green aerial tissues (shoot, flower and cotyledon) in a light- and cell differentiation-specific manner.		-	AT3G02832		other_RNA;(source:Araport11)		-	AT3G07350		sulfate/thiosulfate import ATP-binding protein, putative (DUF506);(source:Araport11)
				AT2G29450	GLUTATHIONE S-TRANSFERASE TAU 5 (GSTU5)	Encodes a member of the TAU glutathione S-transferase gene family. Gene expression is induced by exposure to auxin, pathogen and herbicides. Naming convention according to Wagner et al. (2002)			-	AT1G68840	RELATED TO ABI3/VP1 2 (RAV2)	Rav2 is part of a complex that has been named `regulator of the (H+)-ATPase of the vacuolar and endosomal membranes' (RAVE) The mRNA is cell-to-cell mobile.	-	AT5G52570	BETA-CAROTENE HYDROXYLASE 2 (BETA-OHASE 2)	Converts β-carotene to zeaxanthin via cryptoxanthin.		-	AT5G46330	FLAGELLIN-SENSITIVE 2 (FLS2)	Encodes a leucine-rich repeat serine/threonine protein kinase that is expressed ubiquitously. FLS2 is involved in MAP kinase signalling relay involved in innate immunity. Essential in the perception of flagellin, a potent elicitor of the defense response. FLS2 is directed for degradation by the bacterial ubiquitin ligase AvrPtoB. The mRNA is cell-to-cell mobile.		-	AT1G14060		GCK domain-containing protein;(source:Araport11)		-	AT1G27020		plant/protein;(source:Araport11)
				AT3G47420	GLYCEROL-3-PHOSPHATE PERMEASE 1 (G3Pp1)	Encodes a Pi starvation-responsive protein AtPS3. A member of the phosphate starvation-induced glycerol-3-phosphate permease gene family: AT3G47420(G3Pp1), AT4G25220(G3Pp2), AT1G30560(G3Pp3), AT4G17550(G3Pp4) and AT2G13100(G3Pp5). Its expression is responsive to phosphate (Pi) and not phosphite (Phi) in roots and shoots.			-	AT2G30520	ROOT PHOTOTROPISM 2 (RPT2)	Encodes a phototropin-interacting NRL protein that is an early signaling component in the phototrophic response and is essential for the phototropin-mediated chloroplast accumulation response but is not involved in the chloroplast avoidance response or stomatal opening.	-	AT3G01210	BPA1 LIKE 6 (BPL6)	ACD11 binding partner, may be involved in negative regulation of ROS-mediated defense response.		-	AT1G79460	GA REQUIRING 2 (GA2)	Encodes for a protein with ent-kaurene synthase B activity which catalyzes the second step in the cyclization of GGPP to ent-kaurene in the gibberellins biosynthetic pathway.		-	AT1G73325		Kunitz family trypsin and protease inhibitor protein;(source:Araport11)		-	AT5G18630		alpha/beta-Hydrolases superfamily protein;(source:Araport11)
				AT4G18280	GLYCINE RICH CELL WALL PROTEIN LIKE 1 (GRPL1)	Encodes a gene whose transcription is induced in response to potassium-deficiency,drought, heat and salt stress. Overexpression increases tolerance to stressors.			-	AT3G05140	ROP BINDING PROTEIN KINASES 2 (RBK2)	ROP binding protein kinases 2;(source:Araport11)	-	AT1G19490	BZIP TF 62 (BZIP62)	Putative bZIP transcription factor. Expression is induced by drought and mutants are sensitive to drought.		-	AT1G74670	GA-STIMULATED ARABIDOPSIS 6 (GASA6)	Gibberellin-regulated family protein;(source:Araport11)		-	AT3G30460		RING/U-box superfamily protein;(source:Araport11)		-	AT5G54585		hypothetical protein;(source:Araport11)
				AT2G26150	HEAT SHOCK TRANSCRIPTION FACTOR A2 (HSFA2)	member of Heat Stress Transcription Factor (Hsf) family. Involved in response to misfolded protein accumulation in the cytosol. Regulated by alternative splicing and non-sense-mediated decay.			-	AT4G34790	SMALL AUXIN UPREGULATED RNA 3 (SAUR3)	Putative OXS2-binding DEGs were constitutively activated by OXS2.	-	AT1G49405	CASP-LIKE PROTEIN 5C3 (CASPL5C3)	Uncharacterized protein family (UPF0497);(source:Araport11)		-	AT1G20693	HIGH MOBILITY GROUP B2 (HMGB2)	Encodes a protein belonging to the subgroup of HMGB (high mobility group B) proteins that have a distinctive DNA-binding motif, the HMG-box domain. The motif confers non-sequence specific interaction with linear DNA and structure-specific binding to distorted DNA sites. The HMGB proteins are involved in the assembly of nucleoprotein complexes. Can be phosphorylated by CK2alpha. The mRNA is cell-t…		-	AT2G44510		CDK inhibitor P21 binding protein;(source:Araport11)		-	AT1G56220		Dormancy/auxin associated family protein;(source:Araport11)
				AT5G03720	HEAT SHOCK TRANSCRIPTION FACTOR A3 (HSFA3)	Member of Heat Stress Transcription Factor (Hsf) family. Expression is regulated by DREB2A and in turn HSFA3 regulates the expression of hsps Hsp18.1-CI and Hsp26.5-MII35S. Involved in establishing thermotolerence.			-	AT5G51910	TCP DOMAIN PROTEIN 19 (TCP19)	TCP family transcription factor;(source:Araport11)	-	AT4G35090	CATALASE 2 (CAT2)	Encodes a peroxisomal catalase, highly expressed in bolts and leaves. mRNA expression patterns show circadian regulation with mRNA levels being high in the subjective early morning. Loss of function mutations have increased H2O2 levels and increased H2O2 sensitivity. Mutants accumulate more toxic ions yet show decreased sensitivity to Li+. This decreased sensitivity is most likely due to an insen…		-	AT5G62630	HIPL2 PROTEIN PRECURSOR (HIPL2)	hipl2 protein precursor;(source:Araport11)		-	AT5G66960		Prolyl oligopeptidase family protein;(source:Araport11)		-	AT2G41250		Haloacid dehalogenase-like hydrolase (HAD) superfamily protein;(source:Araport11)
				AT5G05365	HEAVY METAL ASSOCIATED PROTEIN 44 (ATHMP44)	Heavy metal transport/detoxification superfamily protein;(source:Araport11)			-	AT3G47620	TEOSINTE BRANCHED, CYCLOIDEA AND PCF (TCP) 14 (TCP14)	Encodes a transcription factor AtTCP14 that regulates seed germination. AtTCP14 shows elevated expression level just prior to germination. AtTCP14 is predominantly expressed in the vascular tissue of the embryo, and affects gene expression in radicles in a non-cell-autonomous manner. Modulates GA-dependent stamen filament elongation by direct activation of SAUR63 subfamily genes through conserved…	-	AT3G53230	CELL DIVISION CYCLE 48B (ATCDC48B)	CDC48 is induced upon oilseed rape mosaic tobamovirus infection and appears to be involved in controlling virus movement.		-	AT3G60390	HOMEOBOX-LEUCINE ZIPPER PROTEIN 3 (HAT3)	Encodes homeobox protein HAT3.		-	AT5G15700		Nucleus encoded plastid RNA polymerase. Localized in mitochondria and chloroplast.		-	AT3G55240		Overexpression leads to PEL (Pseudo-Etiolation in Light) phenotype.
				AT4G24960	HVA22 HOMOLOGUE D (HVA22D)	Homologous to a eukaryote specific ABA- and stress-inducible gene first isolated from barley. Groups in one subfamily with ATHVA22E. Along with other members of the ATHVA22 family, it may be involved in regulation of autophagy during development. The mRNA is cell-to-cell mobile.			-	AT5G51850	TON1 RECRUITING MOTIF 24 (TRM24)	hypothetical protein;(source:Araport11)	-	AT1G14980	CHAPERONIN 10 (CPN10)	Encodes mitochondrial-localized chaperonin 10 that complements the E.coli groES mutant. Its mRNA is upregulated in response to heat shock treatment and is expressed uniformly in various organs.		-	AT2G18300	HOMOLOG OF BEE2 INTERACTING WITH IBH 1 (HBI1)	DNA-binding bHLH protein involved in positive regulation of cell elongation and proliferation and, negative control of plant immunity.One component of PRE-IBH1-HBI1 tripartite module.		-	AT1G74870		RING/U-box superfamily protein;(source:Araport11)		-	AT1G63350		Disease resistance protein (CC-NBS-LRR class) family;(source:Araport11)
				AT1G47510	INOSITOL POLYPHOSPHATE 5-PHOSPHATASE 11 (5PTASE11)	Encodes a phosphatidylinositol polyphosphate 5-phosphatase. It can dephosphorylate PI(4,5)P2, PI(3,5)P2, and PI(3,4,5)P3, but, it is not active against PI(5)P or the water soluble inositol(1,4,5)P3 or inositol(1,3,4,5)P4. The transcript levels for this gene rise in response to auxin, ABA, and JA.			-	AT1G70290	TREHALOSE-6-PHOSPHATASE SYNTHASE S8 (TPS8)	Encodes an enzyme putatively involved in trehalose biosynthesis. Though the protein has both trehalose-6-phosphate synthase (TPS)-like and trehalose-6-phosphate phosphatase (TPP)-like domains, neither activity has been detected in enzymatic assays nor has the protein been able to complement yeast TPS or TPP mutants.	-	AT2G28000	CHAPERONIN-60ALPHA (CPN60A)	Encodes chaperonin-60 alpha, a molecular chaperone involved in Rubisco folding. Mutants display aberrant chloroplast and embryo development. The mRNA is cell-to-cell mobile.		-	AT1G21110	INDOLE GLUCOSINOLATE O-METHYLTRANSFERASE 3 (IGMT3)	O-methyltransferase family protein;(source:Araport11)		-	AT3G19440		Pseudouridine synthase family protein;(source:Araport11)		-	AT3G07010		Pectin lyase-like superfamily protein;(source:Araport11)
				AT1G67360	LD-ASSOCIATED PROTEIN 1 (LDAP1)	Encodes a small rubber particle protein homolog. Plays dual roles as positive factors for tissue growth and development and in drought stress responses.			-	AT3G06080	TRICHOME BIREFRINGENCE-LIKE 10 (TBL10)	Encodes a member of the TBL (TRICHOME BIREFRINGENCE-LIKE) gene family containing a plant-specific DUF231 (domain of unknown function) domain. TBL gene family has 46 members, two of which (TBR/AT5G06700 and TBL3/AT5G01360) have been shown to be involved in the synthesis and deposition of secondary wall cellulose, presumably by influencing the esterification state of pectic polymers. A nomenclature…	-	AT3G13470	CHAPERONIN-60BETA2 (CPN60BETA2)	Encodes a subunit of chloroplasts chaperonins that are involved in mediating the folding of newly synthesized, translocated, or stress-denatured proteins. Cpn60 subunits are: Cpn60alpha1 (At2g28000), AtCpn60alpha2 (At5g18820), AtCpn60beta1 (At1g55490), AtCpn60beta2 (At3g13470), AtCpn60beta3 (At5g56500), AtCpn60beta4 (At1g26230).		-	AT4G29050	L-TYPE LECTIN RECEPTOR KINASE V.9 (LECRK-V.9)	Concanavalin A-like lectin protein kinase family protein;(source:Araport11)		-	AT5G59760		hypothetical protein (DUF1635);(source:Araport11)		-	AT2G42320		nucleolar protein gar2-like protein;(source:Araport11)
				AT4G27940	MANGANESE TRACKING FACTOR FOR MITOCHONDRIAL SOD2 (MTM1)	Involved in Mn and Fe homeostasis, root length, and flowering time.			-	AT3G16520	UDP-GLUCOSYL TRANSFERASE 88A1 (UGT88A1)	UDP-glucosyl transferase 88A1;(source:Araport11)	-	AT5G58770	CIS-PRENYLTRANSFERASE 4 (CPT4)	AtCPT7 synthesizes medium-chain polyprenols of approximately 55 carbons in length. The enzyme utlizes geranylgeranyl pyrophosphate (GGPP) and isopentenyl pyrophosphate (IPP) as substrates. The enzymatic product accumulates into plastdial membranes (DOI:10.1105/tpc.16.00796).		-	AT2G14560	LATE UPREGULATED IN RESPONSE TO HYALOPERONOSPORA PARASITICA (LURP1)	Encodes LURP1, a member of the LURP cluster (late upregulated in response to Hyaloperonospora parasitica) which exhibits a pronounced upregulation after recognition of the pathogenic oomycte H. parasitica. LURP1 is required for full basal defense to H. parasitica and resistance to this pathogen mediated by the R-proteins RPP4 and RPP5. The mRNA is cell-to-cell mobile.		-	AT1G23100		GroES-like family protein;(source:Araport11)		-	AT2G20670		sugar phosphate exchanger, putative (DUF506);(source:Araport11)
				AT1G06180	MYB DOMAIN PROTEIN 13 (MYB13)	member of MYB3R- and R2R3- type MYB- encoding genes			-	AT3G23730	XYLOGLUCAN ENDOTRANSGLUCOSYLASE/HYDROLASE 16 (XTH16)	xyloglucan endotransglucosylase/hydrolase 16;(source:Araport11)	-	AT3G29810	COBRA-LIKE PROTEIN 2 PRECURSOR (COBL2)	During the course of seed coat epidermal cell differentiation, COBRA-LIKE 2 plays a role in cellulose deposition into mucilage secretory cells of Arabidopsis seeds. COBRA-LIKE 2 affects mucilage solubility and cellulosic ray formation.		-	AT1G77690	LIKE AUX1 3 (LAX3)	Encodes an auxin influx carrier LAX3 (Like Aux1) that promotes lateral root emergence. Auxin-induced expression of LAX3 in turn induces a selection of cell-wall-remodelling enzymes, which are likely to promote cell separation in advance of developing lateral root primordia.		-	AT5G61820		stress up-regulated Nod 19 protein;(source:Araport11)		-	AT1G66100		Predicted to encode a PR (pathogenesis-related) protein. Belongs to the plant thionin (PR-13) family with the following members: At1g66100, At5g36910, At1g72260, At2g15010, At1g12663, At1g12660.
				AT2G22240	MYO-INOSITOL-1-PHOSPHATE SYNTHASE 2 (MIPS2)	** Referred to as MIPS1 in Mitsuhashi et al 2008. Myo-inositol-1-phosphate synthase isoform 2. Expressed in leaf, root and silique. Immunolocalization experiments with an antibody recognizing MIPS1, MIPS2, and MIPS3 showed endosperm localization.			-					ATMG01360	CYTOCHROME OXIDASE (COX1)	cytochrome c oxidase subunit 1		-	AT1G32540	LSD ONE LIKE 1 (LOL1)	Encodes a protein with 3 plant-specific zinc finger domains that acts as a positive regulator of cell death.		-	AT3G06520		agenet domain-containing protein;(source:Araport11)		-	AT5G39080		HXXXD-type acyl-transferase family protein;(source:Araport11)
				AT1G32870	NAC DOMAIN PROTEIN 13 (NAC13)	Expression in rosette leaves is activated by high concentration of boron.			-					AT4G10040	CYTOCHROME C-2 (CYTC-2)	Encodes cytochrome c. Promoter directs preferential expression in vascular tissues of cotyledons, leaves, roots, and hypocotyls, and in anthers. Double mutants with CYTC-1 accumulate starch during the day, have delayed growth and development and reduced GA and DELLA proteins linking cellular metabolism and GA homeostasis.		-	AT4G00950	MATERNAL EFFECT EMBRYO ARREST 47 (MEE47)	hypothetical protein (DUF688);(source:Araport11)		-	AT3G22560		Acyl-CoA N-acyltransferases (NAT) superfamily protein;(source:Araport11)		-	AT2G47440		Tetratricopeptide repeat (TPR)-like superfamily protein;(source:Araport11)
				AT1G01030	NGATHA3 (NGA3)	AP2/B3-like transcriptional factor family protein;(source:Araport11)			-					AT4G26150	CYTOKININ-RESPONSIVE GATA FACTOR 1 (CGA1)	Encodes a member of the GATA factor family of zinc finger transcription factors. Modulate chlorophyll biosynthesis and glutamate synthase (GLU1/Fd-GOGAT) expression.		-	AT1G31173	MICRORNA167D (MIR167D)	Encodes a microRNA that targets ARF family members ARF6 and ARF8. MicroRNAs are regulatory RNAs with a mature length of ~21-nucleotides that are processed from hairpin precursors by Dicer-like enzymes. MicroRNAs can negatively regulate gene expression by attenuating translation or by directing mRNA cleavage.Mature sequence: UGAAGCUGCCAGCAUGAUCUGG		-	AT1G54575		hypothetical protein;(source:Araport11)		-	AT3G15770		hypothetical protein;(source:Araport11)
				AT1G08650	PHOSPHOENOLPYRUVATE CARBOXYLASE KINASE 1 (PPCK1)	Encodes a phosphoenolpyruvate carboxylase kinase that is expressed at highest levels in leaves. Expression is induced by light. The mRNA is cell-to-cell mobile.			-					AT5G03210	DBP-INTERACTING PROTEIN 2 (DIP2)	Encodes a small polypeptide contributing to resistance to potyvirus.		-	AT1G04280	NAD KINASE-CAM DEPENDENT (NADKC)	Encodes a mitochondrial CaM/Ca2+-dependent NAD+ kinase.		-	AT3G21540		transducin family protein / WD-40 repeat family protein;(source:Araport11)		-	AT1G54820		Protein kinase superfamily protein;(source:Araport11)
				AT1G60190	PLANT U-BOX 19 (PUB19)	Encodes PUB19, a plant U-box armadillo repeat protein. Involved in salt inhibition of germination together with PUB18. The mRNA is cell-to-cell mobile.			-					AT5G27660	DEGRADATION OF PERIPLASMIC PROTEINS 14 (DEG14)	Encodes a protein with similarity to human PARK13, a mitochondrial protease implicated in Parkinson disease. DEG14 is induced by heat stress and involved in degradation of misfolded proteins.		-	AT1G27460	NO POLLEN GERMINATION RELATED 1 (NPGR1)	encodes a calmodulin-binding protein that is expressed in pollen, suspension culture cells, flowers, and fruits. The mRNA is cell-to-cell mobile.		-	AT1G51380		DEA(D/H)-box RNA helicase family protein;(source:Araport11)		-	AT2G18560		UDP-Glycosyltransferase superfamily protein;(source:Araport11)
				AT2G37170	PLASMA MEMBRANE INTRINSIC PROTEIN 2 (PIP2B)	a member of the plasma membrane intrinsic protein subfamily PIP2. localizes to the plasma membrane and exhibits water transport activity in Xenopus oocyte. expressed specifically in the vascular bundles and protein level increases slightly during leaf dev			-					AT1G19570	DEHYDROASCORBATE REDUCTASE (DHAR1)	Encodes a member of the dehydroascorbate reductase gene family. Critical for a mutualistic symbiosis between the host Arabidopsis and the root colonizing fungus Piriformospora indica.Encodes about 50-60% of extractable leaf GSH-dependent DHAR activity, but single knockout mutants show unaltered ascorbate and glutathione status in optimal and oxidative stress conditions (PMID:28381499). Acts redun…		-	AT1G52190	NRT1/ PTR FAMILY 1.2 (NPF1.2)	Encodes a low affinity nitrate transporter that is expressed in the plasma membrane and found in the phloem of the major veins of leaves. It is responsible for nitrate redistribution to young leaves.		-	AT3G53940		Mitochondrial substrate carrier family protein;(source:Araport11)		-	AT1G13448		Natural antisense transcript overlaps with AT1G13450;(source:Araport11)
				AT3G23170	PROLINE/SERINE-RICH PROTEIN (PRP)	PRP is a proline/serine rich protein of unknown function. It interacts with defense related MAP kinase MPK6 and others. It's expression is induced by PAMP elicitors. May play a role in response to pathogens.			-					AT4G00940	DNA BINDING WITH ONE FINGER 4.1 (DOF4.1)	Dof-type zinc finger DNA-binding family protein;(source:Araport11)		-	AT5G64410	OLIGOPEPTIDE TRANSPORTER 4 (OPT4)	oligopeptide transporter		-	AT4G08555		hypothetical protein;(source:Araport11)		-	AT1G71970		hypothetical protein;(source:Araport11)
				AT2G46790	PSEUDO-RESPONSE REGULATOR 9 (PRR9)	Pseudo-response regulator PRR9. Involved in clock function. PRR7 and PRR9 are partially redundant essential components of a temperature-sensitive circadian system. CCA1 and LHY had a positive effect on PRR9. Interact with TOC1 in a yeast two-hybrid assay. Acts as transcriptional repressor of CCA1 and LHY. Acts additively with EC, PRR5 and PRR7 to regulate hypocotyl growth under photoperiodic cond…			-					AT2G20560	DNAJ PROTEIN (DNAJ)	DNAJ heat shock family protein;(source:Araport11)		-	AT4G22540	OSBP(OXYSTEROL BINDING PROTEIN)-RELATED PROTEIN 2A (ORP2A)	OSBP(oxysterol binding protein)-related protein 2A;(source:Araport11)		-	AT2G41905		transmembrane protein;(source:Araport11)		-	AT4G13495		other_RNA;(source:Araport11)
				AT3G17790	PURPLE ACID PHOSPHATASE 17 (PAP17)	Expression is upregulated in the shoot of cax1/cax3 mutant and is responsive to phosphate (Pi) and not phosphite (Phi) in roots and shoots.			-					AT5G05410	DRE-BINDING PROTEIN 2A (DREB2A)	Encodes a transcription factor that specifically binds to DRE/CRT cis elements (responsive to drought and low-temperature stress). Belongs to the DREB subfamily A-2 of ERF/AP2 transcription factor family (DREB2A). There are eight members in this subfamily including DREB2B. The protein contains one AP2 domain. Overexpression of transcriptional activation domain of DREB2A resulted in significant dr…		-	AT2G36050	OVATE FAMILY PROTEIN 15 (OFP15)	ovate family protein 15;(source:Araport11)		-	AT1G10530		PADRE protein		-	AT2G04690		Pyridoxamine 5-phosphate oxidase family protein;(source:Araport11)
				AT1G22190	RELATED TO AP2 4 (RAP2.4)	The gene encodes a putative transcription factor belongings to the abiotic stress-associated DREB A-6 clade. The mRNA is cell-to-cell mobile.			-					AT2G23340	DREB AND EAR MOTIF PROTEIN 3 (DEAR3)	encodes a member of the DREB subfamily A-5 of ERF/AP2 transcription factor family. The protein contains one AP2 domain. There are 16 members in this subfamily including RAP2.1, RAP2.9 and RAP2.10.		-	AT2G32100	OVATE FAMILY PROTEIN 16 (OFP16)	ovate family protein 16;(source:Araport11)		-	AT3G09440		Heat shock protein 70 (Hsp 70) family protein;(source:Araport11)		-	AT4G19860		Encodes a cytosolic calcium-independent phospholipase A.
				AT3G57540	REMORIN GROUP 4 1 (REM4.1)	Remorin family protein;(source:Araport11)			-					AT3G22840	EARLY LIGHT-INDUCABLE PROTEIN (ELIP1)	Encodes an early light-inducible protein.		-	AT3G22231	PATHOGEN AND CIRCADIAN CONTROLLED 1 (PCC1)	Encodes a member of a novel 6 member Arabidopsis gene family. Expression of PCC1 is regulated by the circadian clock and is upregulated in response to both virulent and avirulent strains of Pseudomonas syringae pv. tomato.		-	AT5G22100		RNA cyclase family protein;(source:Araport11)		-	AT3G15450		aluminum induced protein with YGL and LRDR motifs;(source:Araport11)
				AT2G37180	RESPONSIVE TO DESICCATION 28 (RD28)	a member of the plasma membrane intrinsic protein PIP2. functions as aquaporin and is involved in desiccation.			-					AT2G41070	ENHANCED EM LEVEL (EEL)	Transcription factor homologous to ABI5. Regulates AtEm1 expression by binding directly at the AtEm1 promoter. Located in the nucleus and expressed during seed maturation in the cotyledons and later in the whole embryo.		-	AT3G14310	PECTIN METHYLESTERASE 3 (PME3)	encodes a pectin methylesterase, targeted by a cellulose binding protein (CBP) from the parasitic nematode Heterodera schachtii during parasitism.		-	AT5G17000		Zinc-binding dehydrogenase family protein;(source:Araport11)		-	AT1G57980		Nucleotide-sugar transporter family protein;(source:Araport11)
				AT5G59820	RESPONSIVE TO HIGH LIGHT 41 (RHL41)	Encodes a zinc finger protein involved in high light and cold acclimation. Overexpression of this putative transcription factor increases the expression level of 9 cold-responsive genes and represses the expression level of 15 cold-responsive genes, including CBF genes. Also, lines overexpressing this gene exhibits a small but reproducible increase in freeze tolerance. Because of the repression o…			-					AT1G10960	FERREDOXIN 1 (FD1)	Phosphatidylinositol 4-phosphate 5-kinase (PIP5K) enzyme family member.		-	AT5G04230	PHENYL ALANINE AMMONIA-LYASE 3 (PAL3)	Member of Phenylalanine ammonialyase (PAL) gene family. Differs significantly from PAL1 and PAL2 and other sequenced plant PAL genes. Arabidopsis has four PALs: AT2G37040 (PAL1), AT3G53260 (PAL2), AT5G04230 (PAL3) and AT3G10340 (PAL4).		-	AT3G08820		Pentatricopeptide repeat (PPR) superfamily protein;(source:Araport11)		-	AT3G12150		alpha/beta hydrolase family protein;(source:Araport11)
				AT1G15100	RING-H2 FINGER A2A (RHA2A)	Encodes a putative RING-H2 finger protein RHA2a.			-					AT5G01600	FERRETIN 1 (FER1)	Encodes a ferretin protein that is targeted to the chloroplast. Member of a Ferritin gene family. Gene expression is induced in response to iron overload and by nitric oxide. Expression of the gene is downregulated in the presence of paraquat, an inducer of photoxidative stress.		-	AT2G01420	PIN-FORMED 4 (PIN4)	Encodes a putative auxin efflux carrier that is localized in developing and mature root meristems. It is involved in the maintenance of embryonic auxin gradients. A role for AtPIN4 in generating a sink for auxin below the quiescent center of the root meristem that is essential for auxin distribution and patterning is proposed. In the root, PIN4 is detected around the quiescent center and cells su…		-	AT5G43260		chaperone protein dnaJ-like protein;(source:Araport11)		-	AT1G15125		S-adenosyl-L-methionine-dependent methyltransferases superfamily protein;(source:Araport11)
				AT1G77680	RRP44 HOMOLOG B (RRP44B)	Ribonuclease II/R family protein;(source:Araport11)			-					AT4G25340	FK506 BINDING PROTEIN 53 (FKBP53)	Encodes a member of the FKBP-type immunophilin family that functions as a histone chaparone. Binds to 18S rDNA and represses its expression. The N-terminal nucleoplasmin domain interacts with H2A/H2B and H3/H4 histone oligomers, individually, as well as simultaneously, suggesting two different binding sites for H2A/H2B and H3/H4.		-	AT1G14880	PLANT CADMIUM RESISTANCE 1 (PCR1)	PLANT CADMIUM RESISTANCE 1;(source:Araport11)		-	AT4G30990		ARM repeat superfamily protein;(source:Araport11)		-	AT4G01330		Protein kinase superfamily protein;(source:Araport11)
				AT1G27730	SALT TOLERANCE ZINC FINGER (STZ)	Related to Cys2/His2-type zinc-finger proteins found in higher plants. Compensated for a subset of calcineurin deficiency in yeast. Salt tolerance produced by ZAT10 appeared to be partially dependent on ENA1/PMR2, a P-type ATPase required for Li+ and Na+ efflux in yeast. The protein is localized to the nucleus, acts as a transcriptional repressor and is responsive to chitin oligomers. Also involv…			-					AT5G48030	GAMETOPHYTIC FACTOR 2 (GFA2)	encodes a mitochondrially targeted DNAJ protein involved in female gametophyte development.		-	AT3G19553	POLYAMINE UPTAKE TRANSPORTER 5 (PUT5)	Encodes POLYAMINE UPTAKE TRANSPORTER 5, an amino acid permease family protein.		-	AT2G34360		MATE efflux family protein;(source:Araport11)		-	AT5G19120		Eukaryotic aspartyl protease family protein;(source:Araport11)
				AT3G02040	SENESCENCE-RELATED GENE 3 (SRG3)	Encodes a member of the glycerophosphodiester phosphodiesterase (GDPD) family. Has glycerophosphodiester phosphodiesterase activity. Functions in maintaining cellular phosphate homeostasis under phosphate starvation. The mRNA is cell-to-cell mobile.			-					AT3G58070	GLABROUS INFLORESCENCE STEMS (GIS)	Putative transcription factor, contains C2H2 domain, regulates aspects of shoot maturation in Arabidopsis thaliana. GIS loss-of-function mutations affect the epidermal differentiation of inflorescence organs, causing a premature decrease in trichome production on successive leaves, stem internodes, and branches. Overexpression has the opposite effect on trichome initiation and causes other hetero…		-	AT3G16850	POLYGALACTURONASE CLADE F 5 (PGF5)	Pectin lyase-like superfamily protein;(source:Araport11)		-	AT5G14700		NAD(P)-binding Rossmann-fold superfamily protein;(source:Araport11)		-	AT2G42220		Rhodanese/Cell cycle control phosphatase superfamily protein;(source:Araport11)
				AT5G24120	SIGMA FACTOR E (SIGE)	Encodes a specialized sigma factor that functions in regulation of plastid genes and is responsible for the light-dependent transcription at the psbD LRP. Activation of SIG5 is dependent upon blue light and mediated by cryptochromes.			-					AT1G61800	GLUCOSE-6-PHOSPHATE/PHOSPHATE TRANSLOCATOR 2 (GPT2)	glucose6-Phosphate/phosphate transporter 2. Expression is upregulated in the shoot of cax1/cax3 mutant. The mRNA is cell-to-cell mobile.		-	AT4G36670	POLYOL/MONOSACCHARIDE TRANSPORTER 6 (PMT6)	Major facilitator superfamily protein;(source:Araport11)		-	AT3G50910		netrin receptor DCC;(source:Araport11)		-	AT5G10570		Encodes a myo-inositol hexakisphosphate kinase.
				AT4G12410	SMALL AUXIN UPREGULATED RNA 35 (SAUR35)	SAUR-like auxin-responsive protein family;(source:Araport11)			-					AT2G02010	GLUTAMATE DECARBOXYLASE 4 (GAD4)	glutamate decarboxylase 4;(source:Araport11)		-	AT4G18197	PURINE PERMEASE 7 (PUP7)	Member of a family of proteins related to PUP1, a purine transporter. May be involved in the transport of purine and purine derivatives such as cytokinins, across the plasma membrane. The mRNA is cell-to-cell mobile.		-	AT1G64600		copper ion binding / methyltransferase;(source:Araport11)		-	AT3G42800		AF-like protein;(source:Araport11)
				AT1G75580	SMALL AUXIN UPREGULATED RNA 51 (SAUR51)	SAUR-like auxin-responsive protein family;(source:Araport11)			-					AT2G29450	GLUTATHIONE S-TRANSFERASE TAU 5 (GSTU5)	Encodes a member of the TAU glutathione S-transferase gene family. Gene expression is induced by exposure to auxin, pathogen and herbicides. Naming convention according to Wagner et al. (2002)		-	AT4G34220	RECEPTOR DEAD KINASE1 (RDK1)	Encodes a receptor like kinase involved in ABA-mediated seedling development and drought tolerance.RDK1 is an atypical or pseudokinase and has no phosphorylation activity. Its expression is upregulated in response to ABA.interacts with ABI1 and other PP2C phosphatases.		-	AT1G10490		GNAT acetyltransferase (DUF699);(source:Araport11)		-	AT1G56720		Protein kinase superfamily protein;(source:Araport11)
				AT1G19020	SMALL DEFENSE-ASSOCIATED PROTEIN 1 (SDA1)	Modulates defense against bacterial pathogens and tolerance to oxidative stress.			-					AT4G18280	GLYCINE RICH CELL WALL PROTEIN LIKE 1 (GRPL1)	Encodes a gene whose transcription is induced in response to potassium-deficiency,drought, heat and salt stress. Overexpression increases tolerance to stressors.		-	AT1G29720	RKF-LIKE 1 (RKFL1)	Encodes one of three RECEPTOR-LIKE KINASE IN FLOWERS 1 (RKF1) paralogues that is required in the stigmatic papillae and the female reproductive tract to promote compatible pollen grain hydration and pollen tube growth.		-	AT5G54910		DEA(D/H)-box RNA helicase family protein;(source:Araport11)		-	AT5G24490		30S ribosomal protein;(source:Araport11)
				AT5G20150	SPX DOMAIN GENE 1 (SPX1)	Expression is upregulated in the shoot of cax1/cax3 mutant. Additionally, its expression is responsive to both phosphate (Pi) and phosphite (Phi) in both roots and shoots. The mRNA is cell-to-cell mobile.			-					AT1G74310	HEAT SHOCK PROTEIN 101 (HSP101)	Encodes ClpB1, which belongs to the Casein lytic proteinase/heat shock protein 100 (Clp/Hsp100) family. Involved in refolding of proteins which form aggregates under heat stress. Also known as AtHsp101. AtHsp101 is a cytosolic heat shock protein required for acclimation to high temperature.		-	AT2G46710	ROP GUANOSINE TRIPHOSPHATASE (GTPASE)-ACTIVATING PROTEIN 3 (ROPGAP3)	ROP (Rho of plant GTPases) family member Involved in cell wall patterning. Encodes ROP inactivator, regulates the formation of ROP-activated domains; these in turn determined the pattern of cell wall pits. Positively regulates pit formation, but negatively regulates pit size, required for periodic formation of secondary cell wall pits.		-	AT3G26960		Pollen Ole e 1 allergen and extensin family protein;(source:Araport11)		-	AT2G15960		Unknown protein. Expression decreased in response to proline.
				AT5G24590	TCV-INTERACTING PROTEIN (TIP)	Member of NAc protein family. Interacts with turnip crinkle virus (TCV) capsid protein. Transcription factor involved in regulating the defense response of Arabidopsis to TCV.			-					AT5G12030	HEAT SHOCK PROTEIN 17.6A (HSP17.6A)	Encodes a cytosolic small heat shock protein with chaperone activity that is induced by heat and osmotic stress and is also expressed late in seed development.		-	AT3G03840	SMALL AUXIN UP RNA 27 (SAUR27)	SAUR-like auxin-responsive protein family;(source:Araport11)		-	AT1G16830		Pentatricopeptide repeat (PPR) superfamily protein;(source:Araport11)		-	AT2G16380		Sec14p-like phosphatidylinositol transfer family protein;(source:Araport11)
				AT1G66090	TIR-NBS3 (TN3)	Disease resistance protein (TIR-NBS class);(source:Araport11)			-					AT5G59720	HEAT SHOCK PROTEIN 18.2 (HSP18.2)	encodes a low molecular weight heat shock protein that contains the heat shock element in the promoter region. Expression is induced in response to heat shock.		-	AT3G03820	SMALL AUXIN UP RNA 29 (SAUR29)	SAUR-like auxin-responsive protein family;(source:Araport11)		-	AT1G03495		HXXXD-type acyl-transferase family protein;(source:Araport11)		-	AT1G15175		Natural antisense transcript overlaps with AT1G15170;(source:Araport11)
				AT3G55580	TOLERANT TO CHILLING AND FREEZING1 (TCF1)	TCF1 encodes a member of the RCC1 gene family and is required for chromatin based gene regulation of cold responsive genes in a CBF-independent manner. It is expressed in response to cold but not ABA.			-					AT3G23990	HEAT SHOCK PROTEIN 60 (HSP60)	mitochondrial chaperonin HSP. assist in rapid assembly of the oligomeric protein structures in the mitochondria.		-	AT4G34790	SMALL AUXIN UPREGULATED RNA 3 (SAUR3)	Putative OXS2-binding DEGs were constitutively activated by OXS2.		-	AT1G24580		RING/U-box superfamily protein;(source:Araport11)		-	AT5G54630		zinc finger protein-like protein;(source:Araport11)
				AT2G41100	TOUCH 3 (TCH3)	encodes a calmodulin-like protein, with six potential calcium binding domains. Calcium binding shown by Ca(2+)-specific shift in electrophoretic mobility. Expression induced by touch and darkness. Expression may also be developmentally controlled. Expression in growing regions of roots, vascular tissue, root/shoot junctions, trichomes, branch points of the shoot, and regions of siliques and flowe…			-					AT3G13860	HEAT SHOCK PROTEIN 60-3A (HSP60-3A)	heat shock protein 60-3A;(source:Araport11)		-	AT1G29450	SMALL AUXIN UPREGULATED RNA 64 (SAUR64)	SAUR-like auxin-responsive protein family;(source:Araport11)		-	AT1G73040		Mannose-binding lectin superfamily protein;(source:Araport11)		-	AT4G07995		hypothetical protein;(source:Araport11)
				AT1G20350	TRANSLOCASE INNER MEMBRANE SUBUNIT 17-1 (TIM17-1)	mitochondrial inner membrane translocase			-					AT3G12580	HEAT SHOCK PROTEIN 70 (HSP70)	heat shock protein 70;(source:Araport11)		-	AT2G30942	SMALL SUBUNIT OF SPT B (SSSPTB)	Encodes a 56-amino acid polypeptide with low but significant similarity to human small subunit of serine palmitoyltransferase that localizes to the ER and physically interacts with and greatly stimulates the activity of LCB1/LCB2 heterodimer ser palmitoyltransferase complex.		-	AT2G39240		RNA polymerase I specific transcription initiation factor RRN3 protein;(source:Araport11)		-	AT4G38700		Disease resistance-responsive (dirigent-like protein) family protein;(source:Araport11)
				AT3G62260	TYPE 2C PROTEIN PHOSPHATASE 49 (PP2C49)	Type 2C protein phosphatase (PP2C) which negatively regulates AtHKT1;1 activity and thus determines systemic Na+ allocation during salt stress.			-					AT3G07770	HEAT SHOCK PROTEIN 89.1 (Hsp89.1)	HEAT SHOCK PROTEIN 89.1;(source:Araport11)		-	AT1G20840	TONOPLAST MONOSACCHARIDE TRANSPORTER1 (TMT1)	The protein encoded by this gene is found in the tonoplast (vacuole membrane) of Arabidopsis cells. The gene is expressed at highest levels in juvenile (sink) and adult (source) leaves, followed by flower tissues.		-	AT5G63130		Octicosapeptide/Phox/Bem1p family protein;(source:Araport11)		-	AT3G50140		transmembrane protein, putative (DUF247);(source:Araport11)
				AT4G31800	WRKY DNA-BINDING PROTEIN 18 (WRKY18)	Pathogen-induced transcription factor. Binds W-box sequences in vitro. Forms protein complexes with itself and with WRKY40 and WRKY60. Constitutive expression of WRKY18 enhanced resistance to P. syringae, but its coexpression with WRKY40 or WRKY60 made plants more susceptible to both P. syringae and B. cinerea. WRKY18, WRKY40, and WRKY60 have partially redundant roles in response to the hemibiotr…			-					AT5G52640	HEAT SHOCK PROTEIN 90.1 (HSP90.1)	Encodes a cytosolic heat shock protein AtHSP90.1. AtHSP90.1 interacts with disease resistance signaling components SGT1b and RAR1 and is required for RPS2-mediated resistance. The mRNA is cell-to-cell mobile.		-	AT2G30424	TRICHOMELESS 2 (TCL2)	In a tandem repeat with AT2g30432 (TCL1) and AT2g30420 (ETC2), it encodes a single-repeat R3 MYB transcription factor that is involved in the negative regulation of trichome formation.		-	AT5G14580		polyribonucleotide nucleotidyltransferase;(source:Araport11)		-	AT5G57760		hypothetical protein;(source:Araport11)
				AT2G38470	WRKY DNA-BINDING PROTEIN 33 (WRKY33)	Member of the plant WRKY transcription factor family. Regulates the antagonistic relationship between defense pathways mediating responses to P. syringae and necrotrophic fungal pathogens. Located in nucleus. Involved in response to various abiotic stresses - especially salt stress. Regulates cytochrome P450 gene CYP94B1 to control apoplastic barrier formation in roots to confer salt tolerance.			-					AT2G26150	HEAT SHOCK TRANSCRIPTION FACTOR A2 (HSFA2)	member of Heat Stress Transcription Factor (Hsf) family. Involved in response to misfolded protein accumulation in the cytosol. Regulated by alternative splicing and non-sense-mediated decay.		-	AT1G20010	TUBULIN BETA-5 CHAIN (TUB5)	beta tubulin		-	AT5G05990		Mitochondrial glycoprotein family protein;(source:Araport11)		-	AT5G05250		hypothetical protein;(source:Araport11)
				AT5G04340	ZINC FINGER OF ARABIDOPSIS THALIANA 6 (ZAT6)	Encodes a C2H2 zinc finger transcription factor that coordinately activates phytochelatin-synthesis related gene expression and directly targets GSH1 by binding to its promoter to positively regulate Cd accumulation and tolerance.			-					AT5G03720	HEAT SHOCK TRANSCRIPTION FACTOR A3 (HSFA3)	Member of Heat Stress Transcription Factor (Hsf) family. Expression is regulated by DREB2A and in turn HSFA3 regulates the expression of hsps Hsp18.1-CI and Hsp26.5-MII35S. Involved in establishing thermotolerence.		-	AT3G50740	UDP-GLUCOSYL TRANSFERASE 72E1 (UGT72E1)	UGT72E1 is an UDPG:coniferyl alcohol glucosyltransferase which specifically glucosylates sinapyl- and coniferyl aldehydes. The enzyme is thought to be involved in lignin metabolism.		-	AT1G01250		encodes a member of the DREB subfamily A-4 of ERF/AP2 transcription factor family. The protein contains one AP2 domain. There are 17 members in this subfamily including TINY.		-	AT4G16000		hypothetical protein;(source:Araport11)
														AT2G32120	HEAT-SHOCK PROTEIN 70T-2 (HSP70T-2)	heat-shock protein 70T-2;(source:Araport11)		-	AT2G34150	WISKOTT-ALDRICH SYNDROME PROTEIN FAMILY VERPROLIN HOMOLOGOUS PROTEIN 1 (WAVE1)	Encodes a member of the SCAR family.These proteins are part of a complex (WAVE) complex.The SCAR subunit activates the ARP2/3 complex which in turn act as a nucleator for actin filaments.		-	AT1G52430		Ubiquitin carboxyl-terminal hydrolase-related protein;(source:Araport11)		-	AT1G77960		repressor ROX1-like protein;(source:Araport11)
														AT4G21320	HEAT-STRESS-ASSOCIATED 32 (HSA32)	Encodes heat-stress-associated 32-kD protein. Up-regulated by heat shock. Thermotolerance in a knockout mutant was compromised following a long recovery period (> 24 h) after acclimation heat shock treatment.		-	AT2G40750	WRKY DNA-BINDING PROTEIN 54 (WRKY54)	member of WRKY Transcription Factor; Group III. Together with WRKY70 positively regulates SARD1 and CBP60g expression in plant immunity.		-	AT5G12010		nuclease;(source:Araport11)		-	AT1G18990		myosin-binding protein, putative (Protein of unknown function, DUF593);(source:Araport11)
														AT5G03740	HISTONE DEACETYLASE 2C (HD2C)	HD2-type histone deacetylase HDAC. Involved in the ABA and stress responses. Mediates transcriptional repression via histone modification.		-	AT4G34900	XANTHINE DEHYDROGENASE 2 (XDH2)	xanthine dehydrogenase 2;(source:Araport11)		-	AT1G71850		Ubiquitin carboxyl-terminal hydrolase family protein;(source:Araport11)		-	AT2G14247		Expressed protein;(source:Araport11)
														AT4G12400	HOP3 (Hop3)	Encodes one of the 36 carboxylate clamp (CC)-tetratricopeptide repeat (TPR) proteins (Prasad 2010, Pubmed ID: 20856808) with potential to interact with Hsp90/Hsp70 as co-chaperones.		-						AT5G42150		Glutathione S-transferase family protein;(source:Araport11)		-	AT1G33770		Protein kinase superfamily protein;(source:Araport11)
														AT5G14760	L-ASPARTATE OXIDASE (AO)	At5g14760 encodes for L-aspartate oxidase involved in the early steps of NAD biosynthesis. In contrary to the EC 1.4.3.16 (l-aspartate oxidase - deaminating) the enzyme catalyzes the reaction L-aspartate + O2 = iminoaspartate (alpha-iminosuccinate) + H2O2. Flavoenzyme-encoding gene.		-						AT5G38890		Nucleic acid-binding, OB-fold-like protein;(source:Araport11)		-	AT1G27290		transmembrane protein;(source:Araport11)
														AT4G27940	MANGANESE TRACKING FACTOR FOR MITOCHONDRIAL SOD2 (MTM1)	Involved in Mn and Fe homeostasis, root length, and flowering time.		-						AT3G49320		Metal-dependent protein hydrolase;(source:Araport11)		-	AT1G44770		elongation factor;(source:Araport11)
														AT5G09590	MITOCHONDRIAL HSO70 2 (MTHSC70-2)	heat shock protein 70 (Hsc70-5); nuclear		-						AT3G07860		Ubiquitin-like superfamily protein;(source:Araport11)		-	AT4G27740		Yippee family putative zinc-binding protein;(source:Araport11)
														AT5G64710	MITOCHONDRIAL NUCLEASE 1 (MNU1)	Putative endonuclease or glycosyl hydrolase;(source:Araport11)		-						AT2G40350		encodes a member of the DREB subfamily A-2 of ERF/AP2 transcription factor family. The protein contains one AP2 domain. There are eight members in this subfamily including DREB2A AND DREB2B that are involved in response to drought.		-	AT4G13575		hypothetical protein;(source:Araport11)
														AT4G25200	MITOCHONDRION-LOCALIZED SMALL HEAT SHOCK PROTEIN 23.6 (HSP23.6-MITO)	AtHSP23.6-mito mRNA, nuclear gene encoding mitochondrial		-						AT3G18600		P-loop containing nucleoside triphosphate hydrolases superfamily protein;(source:Araport11)		-	AT1G22330		RNA-binding (RRM/RBD/RNP motifs) family protein;(source:Araport11)
														AT3G24500	MULTIPROTEIN BRIDGING FACTOR 1C (MBF1C)	One of three genes in A. thaliana encoding multiprotein bridging factor 1, a highly conserved transcriptional coactivator. May serve as a bridging factor between a bZIP factor and TBP. Its expression is specifically elevated in response to pathogen infection, salinity, drought, heat, hydrogen peroxide, and application of abscisic acid or salicylic acid. Constitutive expression enhances the tolera…		-						AT2G36145		hypothetical protein;(source:Araport11)		-	AT4G04630		senescence regulator (Protein of unknown function, DUF584);(source:Araport11)
														AT1G32870	NAC DOMAIN PROTEIN 13 (NAC13)	Expression in rosette leaves is activated by high concentration of boron.		-						AT1G50400		Eukaryotic porin family protein;(source:Araport11)		-	AT1G15830		hypothetical protein;(source:Araport11)
														ATMG00650	NADH DEHYDROGENASE SUBUNIT 4L (NAD4L)	Encodes NADH dehydrogenase subunit 4L.		-						AT1G48570		zinc finger (Ran-binding) family protein;(source:Araport11)		-	AT5G03130		hypothetical protein;(source:Araport11)
														AT1G08300	NO VEIN-LIKE (NVL)	no vein-like protein;(source:Araport11)		-						AT3G09680		Ribosomal protein S12/S23 family protein;(source:Araport11)		-	AT5G44020		HAD superfamily, subfamily IIIB acid phosphatase;(source:Araport11)
														AT1G71330	NON-INTRINSIC ABC PROTEIN 5 (NAP5)	member of NAP subfamily		-						AT3G61920		PADRE protein.		-	AT5G59080		hypothetical protein;(source:Araport11)
														AT2G37060	NUCLEAR FACTOR Y, SUBUNIT B8 (NF-YB8)	nuclear factor Y, subunit B8;(source:Araport11)		-						AT1G75670		DNA-directed RNA polymerase;(source:Araport11)		-	AT1G01240		transmembrane protein;(source:Araport11)
														AT3G54820	PLASMA MEMBRANE INTRINSIC PROTEIN 2;5 (PIP2;5)	plasma membrane intrinsic protein 2;(source:Araport11)		-						AT2G30830		encodes a protein whose sequence is similar to 2-oxoglutarate-dependent dioxygenase		-	AT1G25230		Calcineurin-like metallo-phosphoesterase superfamily protein;(source:Araport11)
														AT5G56600	PROFILIN 3 (PRF3)	Encodes profilin3, a low-molecular weight, actin monomer-binding protein that regulates the organization of actin cytoskeleton. Originally known as profilin5, and later named profilin3. Expressed in vegetative organs. Mutants have slightly elongated petioles.		-						AT3G57940		GNAT acetyltransferase (DUF699);(source:Araport11)		-	AT2G01300		mediator of RNA polymerase II transcription subunit;(source:Araport11)
														AT3G23170	PROLINE/SERINE-RICH PROTEIN (PRP)	PRP is a proline/serine rich protein of unknown function. It interacts with defense related MAP kinase MPK6 and others. It's expression is induced by PAMP elicitors. May play a role in response to pathogens.		-						AT2G20710		Tetratricopeptide repeat (TPR)-like superfamily protein;(source:Araport11)		-	AT1G49730		Protein kinase superfamily protein;(source:Araport11)
														AT5G50240	PROTEIN-L-ISOASPARTATE METHYLTRANSFERASE 2 (PIMT2)	L-isoaspartyl methyltransferase 2 (PIMT2)gene, alternatively spliced.		-						AT5G41460		transferring glycosyl group transferase (DUF604);(source:Araport11)		-	AT3G47010		Glycosyl hydrolase family protein;(source:Araport11)
														AT3G16050	PYRIDOXINE BIOSYNTHESIS 1.2 (PDX1.2)	Encodes a protein with pyridoxal phosphate synthase activity whose transcripts were detected mostly in roots and accumulate during senescence. The protein was found in very low abundance, which prevented a specific localisation.		-						AT3G62460		Putative endonuclease or glycosyl hydrolase;(source:Araport11)		-	AT1G11340		G-type lectin S-receptor-like Serine/Threonine-kinase;(source:Araport11)
														AT3G57540	REMORIN GROUP 4 1 (REM4.1)	Remorin family protein;(source:Araport11)		-						AT5G24155		FAD/NAD(P)-binding oxidoreductase family protein;(source:Araport11)		-	AT4G32480		sugar phosphate exchanger, putative (DUF506);(source:Araport11)
														AT2G37180	RESPONSIVE TO DESICCATION 28 (RD28)	a member of the plasma membrane intrinsic protein PIP2. functions as aquaporin and is involved in desiccation.		-						AT4G04940		transducin family protein / WD-40 repeat family protein;(source:Araport11)		-	AT5G19140	(AILP1)	aluminum induced protein with YGL and LRDR motifs;(source:Araport11)
														AT3G17611	RHOMBOID-LIKE PROTEIN 14 (RBL14)	RHOMBOID-like protein 14;(source:Araport11)		-						AT3G13940		DNA binding / DNA-directed RNA polymerase;(source:Araport11)		-	AT5G21170	(AKINBETA1)	Encodes AKINbeta1, a subunit of the SnRK1 kinase (Sucrose non-fermenting-1-related protein kinase). Involved in regulation of nitrogen and sugar metabolism. As part of the regulatory subunit, it binds maltose which promotes kinase activity. Acts as a global regulator of genes involved in carbon, lipid and nitrogen metabolism.
														AT1G07350	SERINE/ARGININE RICH-LIKE PROTEIN 45A (SR45a)	Encodes a serine/arginine rich-like protein, SR45a. Involved in the regulation of stress-responsive alternative splicing.		-						AT4G26810		SWIB/MDM2 domain superfamily protein;(source:Araport11)		-	AT2G25900	(ATCTH)	Encodes a protein with two tandem-arrayed CCCH-type zinc fingers that binds RNA and is involved in RNA turnover. The mRNA is cell-to-cell mobile.
														AT1G09140	SERINE/ARGININE-RICH PROTEIN SPLICING FACTOR 30 (SR30)	Encodes a serine-arginine rich RNA binding protein involved in regulation of splicing (including splicing of itself). Exists as 3 alternative spliced forms that are differentially expressed. AT1G09140.1 predominantly accumulates in the cytosol in light grown plants.Barta et al (2010) have proposed a nomenclature for Serine/Arginine-Rich Protein Splicing Factors (SR proteins): Plant Cell. 2010, 22…		-						AT1G15150		MATE efflux family protein;(source:Araport11)		-	AT5G10310	(ATEPFL1)	Memmber of the EPF/EPFL (epidermal patterning factor/EPF-like) gene family, which genes encode plant-specific secretory peptides, several of which play a role in controlling stomatal density and patterning in the plant epidermis.
														AT2G17900	SET DOMAIN GROUP 37 (SDG37)	Homology Subgroup S-ET - Protein containing an interrupted SET domain.		-						AT1G71000		Chaperone DnaJ-domain superfamily protein;(source:Araport11)		-	AT2G34510	(ATHB-1)	Protein of unknown function, DUF642. Found in cellulose enriched cell wall fractions.
														AT1G23550	SIMILAR TO RCD ONE 2 (SRO2)	Encodes a protein with similarity to RCD1 but without the WWE domain. The protein does have a PARP signature upstream of the C-terminal protein interaction domain. The PARP signature may bind NAD+ and attach the ADP-ribose-moiety from NAD+ to the target molecule. Its presence suggests a role for the protein in ADP ribosylation. Its transcript level is up-regulated by tunicamycin (N-linked glycosy…		-						AT2G28105		replication factor-A carboxy-terminal domain protein;(source:Araport11)		-	AT4G30690	(ATINFC-4)	SVR9-LIKE1 (SVR9L1)
														AT1G75580	SMALL AUXIN UPREGULATED RNA 51 (SAUR51)	SAUR-like auxin-responsive protein family;(source:Araport11)		-						AT3G01820		P-loop containing nucleoside triphosphate hydrolases superfamily protein;(source:Araport11)		-	AT2G01340	(At17.1)	Encodes a protein whose expression is responsive to nematode infection; PADRE protein up-regulated after infection by S. sclerotiorun.
														AT3G15990	SULFATE TRANSPORTER 3;4 (SULTR3;4)	Vascular cambium-localized sulfate transporter, mediates xylem-to-phloem transfer of phosphorus. 2 for its preferential distribution		-						AT5G64550		loricrin-like protein;(source:Araport11)		-	AT5G04150	(BHLH101)	Encodes a member of the basic helix-loop-helix transcription factor family protein. Functions as a key regulator of iron-deficiency responses independent of the master regulator FIT. Likely regulates genes involved in the distribution of iron within the plant.
														AT4G24972	TAPETUM DETERMINANT 1 (TPD1)	Encodes a novel small protein which is similar to proteins of unknown function from other plant species. TPD1 is involved in cell specification during anther and pollen development. Identified in a screen for male steriles. Mutants lack tapetal cells and have an increased number of microsporocytes. Expressed in flower buds, leaves and young seedlings. In anthers, TPD1 is expressed throughout poll…		-						AT2G34357		ARM repeat superfamily protein;(source:Araport11)		-	AT2G42380	(BZIP34)	Encodes a member of the BZIP family of transcription factors. Forms heterodimers with the related protein AtbZIP61. Binds to G-boxes in vitro and is localized to the nucleus in onion epidermal cells.
														AT3G04710	TETRATRICOPEPTIDE REPEAT 10 (TPR10)	Encodes one of the 36 carboxylate clamp (CC)-tetratricopeptide repeat (TPR) proteins (Prasad 2010, Pubmed ID: 20856808) with potential to interact with Hsp90/Hsp70 as co-chaperones.		-						AT5G53048		Natural antisense transcript overlaps with AT5G53050;(source:Araport11)		-	AT3G58120	(BZIP61)	Encodes a member of the BZIP family of transcription factors. Forms heterodimers with the related protein AtbZIP34. Binds to G-boxes in vitro and is localized to the nucleus in onion epidermal cells.
														AT1G17460	TRF-LIKE 3 (TRFL3)	Arabidopsis thaliana myb family transcription factor (At1g17460)		-						AT3G28840		hypothetical protein (DUF1216);(source:Araport11)		-	AT5G28770	(BZO2H3)	BASIC LEUCINE ZIPPER protein which regulates the circadian oscillator gene PSEUDO RESPONSE REGULATOR7 (PRR7) to change the circadian phase in response to sugars. It upregulates PRR7 in response to low energy. bZIP63 and PRR7 are required for correct oscillator phase under light/dark cycles. bZIP protein BZO2H3 mRNA, partial cds
														AT3G62260	TYPE 2C PROTEIN PHOSPHATASE 49 (PP2C49)	Type 2C protein phosphatase (PP2C) which negatively regulates AtHKT1;1 activity and thus determines systemic Na+ allocation during salt stress.		-						AT4G31210		DNA topoisomerase, type IA, core;(source:Araport11)		-	AT5G14060	(CARAB-AK-LYS)	lysine-sensitive aspartate kinase
														AT2G36750	UDP-GLUCOSYL TRANSFERASE 73C1 (UGT73C1)	UDP-glucosyl transferase 73C1;(source:Araport11)		-						AT5G61290		Flavin-binding monooxygenase family protein;(source:Araport11)		-	AT2G29290	(DEG14)	NAD(P)-binding Rossmann-fold superfamily protein;(source:Araport11)
																								AT3G25940		TFIIB zinc-binding protein;(source:Araport11)		-	AT2G34170	(DEG21)	hypothetical protein (DUF688);(source:Araport11)
																								AT5G02575		None;(source:Araport11)		-	AT1G22690	(GASA9)	Gibberellin-regulated family protein;(source:Araport11)
																								AT4G33905		Peroxisomal membrane 22 kDa (Mpv17/PMP22) family protein;(source:Araport11)		-	AT3G62950	(GRXC11)	Encodes a member of the CC-type glutaredoxin (ROXY) family that has been shown to interact with the transcription factor TGA2 and suppress ORA59 promoter activity.
																								AT2G37240		Thioredoxin superfamily protein;(source:Araport11)		-	AT4G17460	(HAT1)	Encodes a class II HD-ZIP protein that regulates meristematic activity in different tissues, and that it is necessary for the correct formation of the gynoecium.
																								AT3G24190		Protein kinase superfamily protein;(source:Araport11)		-	AT1G80920	(J8)	A nuclear encoded soluble protein found in the chloroplast stroma. Negatively regulated by light and has rapid turnover in darkness.
																								AT2G05765		snoRNA;(source:Araport11)		-	AT3G19230	(LLR4)	Leucine-rich repeat (LRR) family protein;(source:Araport11)
																								AT4G12600		Ribosomal protein L7Ae/L30e/S12e/Gadd45 family protein;(source:Araport11)		-	AT1G03090	(MCCA)	MCCA is the biotinylated subunit of the dimer MCCase, which is involved in leucine degradation. Both subunits are nuclear coded and the active enzyme is located in the mitochondrion.
																								AT5G51010		Rubredoxin-like superfamily protein;(source:Araport11)		-	AT1G78830	(MNB1)	In combination with MYB4, MAN3, and Mannose part of signaling cascade which regulates cadmium tolerance. Mannose is able to bind to the GNA-related domain of MNB1; mannose binding to the GNA-related domain of MNB1 is required for MAN3-mediated Cd tolerance.
																								AT1G17830		hypothetical protein (DUF789);(source:Araport11)		-	AT2G34620	(MTERF10)	Mitochondrial transcription termination factor family member.
																								AT1G06720		P-loop containing nucleoside triphosphate hydrolases superfamily protein;(source:Araport11)		-	AT5G08520	(MYBS2)	Duplicated homeodomain-like superfamily protein;(source:Araport11)
																								AT3G05400		Major facilitator superfamily protein;(source:Araport11)		-	AT1G67900	(NPY8)	Encodes a gene homologous to the NPY family based on deep phylogeny.
																								AT5G16980		Zinc-binding dehydrogenase family protein;(source:Araport11)		-	AT4G23820	(PGF13)	Pectin lyase-like superfamily protein;(source:Araport11)
																								AT1G03100		Pentatricopeptide repeat (PPR) superfamily protein;(source:Araport11)		-	AT5G64040	(PSAN)	Encodes the only subunit of photosystem I located entirely in the thylakoid lumen. May be involved in the interaction between plastocyanin and the photosystem I complex. Phosphorylation of this protein is dependent on calcium.
																								AT1G65030		This gene is predicted to encode a protein with a DWD motif. It can bind to DDB1a in Y2H assays, and DDB1b in co-IP assays, and may be involved in the formation of a CUL4-based E3 ubiquitin ligase		-	AT4G26540	(RGFR3)	Leucine-rich repeat receptor-like protein kinase family protein;(source:Araport11)
																								AT2G30300		Major facilitator superfamily protein;(source:Araport11)		-	AT5G18600	(ROXY10)	Encodes a member of the CC-type glutaredoxin (ROXY) family that has been shown to interact with the transcription factor TGA2 and suppress ORA59 promoter activity.
																								AT2G23910		NAD(P)-binding Rossmann-fold superfamily protein;(source:Araport11)		-	AT1G22890	(STMP2)	Secreted peptide which functions in plant growth and pathogen defense.
																								AT1G66540		Cytochrome P450 superfamily protein;(source:Araport11)		-	AT3G04210	(TN13)	TN13 is a TIR-NBS protein involved in immune response. It co localizes with the ER and perinuclear membranes and interacts with MOS6. It also associates with the CC-NBS-LRR resistance protein RPS5 and contributes to RPS5-triggered immunity.
																								AT4G12750		Homeodomain-like transcriptional regulator;(source:Araport11)		-	AT1G12010	1-AMINO-CYCLOPROPANE-1-CARBOXYLIC ACID OXIDASE 3 (ACO3)	Encodes a protein that appears to have 1-amino-cyclopropane-1-carboxylic acid oxidase activity based on mutant analyses. The mRNA is cell-to-cell mobile.
																								AT1G02870		nucleolar-like protein;(source:Araport11)		-	AT2G22810	1-AMINOCYCLOPROPANE-1-CARBOXYLATE SYNTHASE 4 (ACS4)	key regulatory enzyme in the biosynthesis of the plant hormone ethylene. ACS4 is specifically induced by indoleacetic acid (IAA).
																								AT5G55570		transmembrane protein;(source:Araport11)		-	AT2G28630	3-KETOACYL-COA SYNTHASE 12 (KCS12)	Encodes KCS12, a member of the 3-ketoacyl-CoA synthase family involved in the biosynthesis of VLCFA (very long chain fatty acids).
																								AT3G48830		tRNA nucleotidyltransferase/polyA polymerase family protein;(source:Araport11)		-	AT5G04530	3-KETOACYL-COA SYNTHASE 19 (KCS19)	Encodes KCS19, a member of the 3-ketoacyl-CoA synthase family involved in the biosynthesis of VLCFA (very long chain fatty acids).
																								AT1G69480		EXS (ERD1/XPR1/SYG1) family protein;(source:Araport11)		-	AT1G13700	6-PHOSPHOGLUCONOLACTONASE 1 (PGL1)	Encodes a cytosolic 6-phosphogluconolactonase (PGL) thought to be involved in the oxidative pentose-phosphate pathway (OPPP).
																								AT4G37030		membrane protein;(source:Araport11)		-	AT5G24420	6-PHOSPHOGLUCONOLACTONASE 5 (PGL5)	Encodes a cytosolic 6-phosphogluconolactonase (PGL) thought to be involved in the oxidative pentose-phosphate pathway (OPPP).
																								AT4G28450		This gene is predicted to encode a protein with a DWD motif. It can bind to DDB1a in Y2H assays and may be involved in the formation of a CUL4-based E3 ubiquitin ligase		-	AT5G16370	ACYL ACTIVATING ENZYME 5 (AAE5)	acyl activating enzyme 5;(source:Araport11)
																								AT3G49160		Expression of the gene is downregulated in the presence of paraquat, an inducer of photoxidative stress.		-	AT3G51840	ACYL-COA OXIDASE 4 (ACX4)	Encodes a short-chain acyl-CoA oxidase, which catalyzes the first step of peroxisomal fatty acid beta-oxidation during early, post-germinative growth in oilseed species. Null mutants virtually lack short-chain acyl-CoA and are resistant to 2,4-dichlorophenoxybutyric acid, which is converted to the herbicide and auxin analogue 2,4-dichlorophenoxyacetic acid by beta-oxidation. Despite the almost co…
																								AT1G02460		Pectin lyase-like superfamily protein;(source:Araport11)		-	AT4G24230	ACYL-COA-BINDING DOMAIN 3 (ACBP3)	acyl-CoA-binding protein ACBP3. Localized extracellularly in transiently expressed tobacco BY-2 cells and onion epidermal cells. Binds arachidonyl-CoA with high affinity. Microarray data shows up-regulation of many biotic- and abiotic-stress-related genes in an ACBP3 OE-1 in comparison to wild type.
																								AT3G55640		Mitochondrial substrate carrier family protein;(source:Araport11)		-	AT3G44610	AGCVIII KINASE 1-12 (AGC1-12)	Kinase involved in the first positive phototropism and gravitropism. Phosphorylates serine residues in the cytoplasmic loop of PIN1 and shares phosphosite preferences with D6PK. Critical component for both hypocotyl phototropism and gravitropism, control tropic responses mainly through regulation of PIN-mediated auxin transport by protein phosphorylation.
																								AT3G15357		phosphopantothenoylcysteine decarboxylase subunit;(source:Araport11)		-	AT4G04955	ALLANTOINASE (ALN)	Encodes an allantoinase which is involved in allantoin degradation and assimilation. Gene expression was induced when allantoin was added to the medium. The insertion mutant, ataln m2-1, did not grow well on the MS medium where allantoin, instead of ammonium nitrate, was supplied.
																								AT1G63660		GMP synthase (glutamine-hydrolyzing), putative / glutamine amidotransferase;(source:Araport11)		-	AT3G10740	ALPHA-L-ARABINOFURANOSIDASE 1 (ASD1)	Encodes a bifunctional alpha-l-arabinofuranosidase/beta-d-xylosidase that belongs to family 51 of glycoside hydrolases. It may be involved in cell wall modification.
																								AT1G32950		Subtilase family protein;(source:Araport11)		-	AT5G02760	ARABIDOPSIS PP2C CLADE D 7 (APD7)	Encodes a phosphatase that functions in sustaining proper leaf longevity and preventing early senescence by suppressing or perturbing SARK-mediated senescence signal transduction.
																								AT4G09750		NAD(P)-binding Rossmann-fold superfamily protein;(source:Araport11)		-	AT4G17245	ARABIDOPSIS T??XICOS EN LEVADURA 18 (ATL18)	RING/U-box superfamily protein;(source:Araport11)
																								AT5G17780		alpha/beta-Hydrolases superfamily protein;(source:Araport11)		-	AT1G49200	ARABIDOPSIS T??XICOS EN LEVADURA 75 (ATL75)	RING/U-box superfamily protein;(source:Araport11)
																								AT5G51220		ubiquinol-cytochrome C chaperone family protein;(source:Araport11)		-	AT3G18773	ARABIDOPSIS T??XICOS EN LEVADURA 77 (ATL77)	RING/U-box superfamily protein;(source:Araport11)
																								AT2G12190		Cytochrome P450 superfamily protein;(source:Araport11)		-	AT2G46330	ARABINOGALACTAN PROTEIN 16 (AGP16)	Encodes arabinogalactan protein (AGP16).
																								AT5G03890		PADRE protein up-regulated after infection by S. sclerotiorum.		-	AT2G23130	ARABINOGALACTAN PROTEIN 17 (AGP17)	AGP17 is a lysine-rich arabinogalactan-protein (AGP) and part of a multi-gene family of glycoproteins with approx. 50 members. It falls into one subclass with AGP18 and AGP19, other lysine-rich AGPs. 84% of its proline residues are hydroxylated to hydroproline and its heavy glycosylation accounts for appr. 69% of the molecular weight. The main glycosyl residues are arabinose (30.1%) and galactose…
																								AT1G04570		Similar to plastid solute transporters.		-	AT1G31290	ARGONAUTE 3 (AGO3)	ARGONAUTE 3;(source:Araport11)
																								AT2G36885		translation initiation factor;(source:Araport11)		-	AT3G62150	ATP-BINDING CASSETTE B21 (ABCB21)	Encodes a facultative transporter controlling auxin concentrations in plant cells.
																								AT3G20240		Mitochondrial substrate carrier family protein;(source:Araport11)		-	AT5G61440	ATYPICAL CYS HIS RICH THIOREDOXIN 5 (ACHT5)	Encodes a member of the thioredoxin family protein. Located in the chloroplast. The mRNA is cell-to-cell mobile.
																								AT4G13990		Exostosin family protein;(source:Araport11)		-	AT2G45170	AUTOPHAGY 8E (ATG8E)	Involved in autophagy. Under nutrient starvation the protein localizes to autophagosomes. Involved in submergence (hypoxia) tolerance; ethanol induces autophagy.
																								AT3G22550		NAD(P)H-quinone oxidoreductase subunit, putative (DUF581);(source:Araport11)		-	AT4G16520	AUTOPHAGY 8F (ATG8F)	Autophagy protein.
																								AT1G80245		Spc97 / Spc98 family of spindle pole body (SBP) component;(source:Araport11)		-	AT4G12980	AUXIN-RESPONSIVE FAMILY PROTEIN GENE (DEG18)	Activated by OXS2 under the treatment of salt.
																								AT4G15640		adenylyl cyclase;(source:Araport11)		-	AT1G68520	B-BOX DOMAIN PROTEIN 14 (BBX14)	B-box type zinc finger protein with CCT domain-containing protein;(source:Araport11)
																								AT1G29320		Transducin/WD40 repeat-like superfamily protein;(source:Araport11)		-	AT1G25440	B-BOX DOMAIN PROTEIN 15 (BBX15)	B-box type zinc finger protein with CCT domain-containing protein;(source:Araport11)
																								AT5G40800	(AITR4)	ABA‐induced transcription repressor that acts as feedback regulator in ABA signalling.		-	AT1G73870	B-BOX DOMAIN PROTEIN 16 (BBX16)	B-box type zinc finger protein with CCT domain-containing protein;(source:Araport11)
																								AT4G00370	(ANTR2)	Encodes an inorganic phosphate transporter (PHT4;4) that can transport ascorbate and is located in the chloroplast envelope membrane. It has been shown to play a role in the xanthophyll cycle during photosynthesis and may be required for tolerance to strong light stress.		-	AT1G49130	B-BOX DOMAIN PROTEIN 17 (BBX17)	Regulated by heat shock.
																								AT4G39210	(APL3)	Encodes the large subunit of ADP-Glucose Pyrophosphorylase which catalyzes the first, rate limiting step in starch biosynthesis. The large subunit plays a regulatory role whereas the small subunit (ApS) is the catalytic isoform. Four isoforms (ApL1-4) have been identified. ApL3 is the major large subunit isoform present in inflorescences, fruits and roots.		-	AT1G68190	B-BOX DOMAIN PROTEIN 27 (BBX27)	B-box zinc finger family protein;(source:Araport11)
																								AT4G26780	(AR192)	unknown function		-	AT3G56970	BASIC HELIX-LOOP-HELIX 38 (BHLH38)	Encodes a member of the basic helix-loop-helix transcription factor family protein. bHLH IVc transcription factor repressed by bHLH11.
																								AT3G29590	(AT5MAT)	At3g29590 (At5MAT) encodes a malonyl-CoA:anthocyanidin 5-O-glucoside-6"-O-malonyltransferase that is coordinately expressed with a epistatic 5-O-anthocyanidin glucosyltransferase (At4g14090). The enzyme is involved in the malonylation of anthocyanins in Arabidopsis.		-	AT3G56980	BASIC HELIX-LOOP-HELIX 39 (BHLH39)	Encodes a member of the basic helix-loop-helix transcription factor protein. bHLH IVc transcription factor repressed by bHLH11.
																								AT1G01720	(ATAF1)	Belongs to a large family of putative transcriptional activators with NAC domain. Transcript level increases in response to wounding and abscisic acid. ATAF1 attentuates ABA signaling and sythesis. Mutants are hyposensitive to ABA. The mRNA is cell-to-cell mobile.		-	AT2G41240	BASIC HELIX-LOOP-HELIX PROTEIN 100 (BHLH100)	Encodes a member of the basic helix-loop-helix transcription factor family protein. Functions as a key regulator of iron-deficiency responses independent of the master regulator FIT. Likely regulates genes involved in the distribution of iron within the plant. Phosphatidylinositol 4-phosphate 5-kinase (PIP5K) enzyme family member.
																								AT2G34810	(ATBBE16)	FAD-binding Berberine family protein;(source:Araport11)		-	AT3G50750	BES1/BZR1 HOMOLOG 1 (BEH1)	BES1/BZR1 homolog 1;(source:Araport11)
																								AT5G44050	(ATDTX28)	MATE efflux family protein;(source:Araport11)		-	AT1G58180	BETA CARBONIC ANHYDRASE 6 (BCA6)	beta carbonic anhydrase 6;(source:Araport11)
																								AT5G63290	(ATHEMN1)	CPO3 (At5g63290) has not been characterized per se, but is a homolog of the CPDH/HEMN (see review by Layer et al, 2010). The homolog from cyanobacteria was recently characterized to be a CPDH (see Goto et al, 2010), but not yet from plants.		-	AT3G60130	BETA GLUCOSIDASE 16 (BGLU16)	beta glucosidase 16;(source:Araport11)
																								AT1G09300	(ATICP55)	Encodes a mitochondrial protease ICP55. Alters the stability of proteins by removal of a single amino acid from their sequence.		-	AT3G52060	BETA-1,6-N-ACETYLGLUCOSAMINYL TRANSFERASE-LIKE (GNTL)	Encodes a plasmodesmal glycosyltransferase-like protein. Mutation results in defects in seed germination and delayed plant growth.
																								AT1G28210	(ATJ1)	DnaJ homolog AtJ1 (atj)		-	AT5G64570	BETA-D-XYLOSIDASE 4 (XYL4)	Encodes a beta-d-xylosidase that belongs to family 3 of glycoside hydrolases.
																								AT5G51540	(ATOCT1)	Mitochondrial ATP-independent protease		-	AT1G65590	BETA-HEXOSAMINIDASE 3 (HEXO3)	Encodes a protein with beta-hexosaminidase activity. Located on the plasma membrane.
																								AT1G60850	(ATRPAC42)	DNA-directed RNA polymerase family protein;(source:Araport11)		-	AT5G49360	BETA-XYLOSIDASE 1 (BXL1)	Encodes a bifunctional {beta}-D-xylosidase/{alpha}-L-arabinofuranosidase required for pectic arabinan modification. Located in the extracellular matrix. Gene is expressed specifically in tissues undergoing secondary wall thickening. This is a member of glycosyl hydrolase family 3 and has six other closely related members.
																								AT1G18320	(ATTIM22)	Mitochondrial import inner membrane translocase subunit Tim17/Tim22/Tim23 family protein;(source:Araport11)		-	AT1G75380	BIFUNCTIONAL NUCLEASE IN BASAL DEFENSE RESPONSE 1 (BBD1)	Encodes a nuclease involved in ABA-mediated callose deposition. It has been shown to interact with JAZ proteins, binds to a jasmonic acid-responsive element (JARE) and repress AtJMT expression.
																								AT3G27550	(CFM9)	Mitochondrial protein involved in RNA splicing. Required for normal mitochondrion biogenesis.		-	AT1G19660	BIFUNCTIONAL NUCLEASE IN BASAL DEFENSE RESPONSE 2 (BBD2)	Wound-responsive family protein;(source:Araport11)
																								AT5G18820	(CPNA2)	Encodes a subunit of chloroplasts chaperonins that are involved in mediating the folding of newly synthesized, translocated, or stress-denatured proteins. Cpn60 subunits are: Cpn60alpha1 (At2g28000), AtCpn60alpha2 (At5g18820), AtCpn60beta1 (At1g55490), AtCpn60beta2 (At3g13470), AtCpn60beta3 (At5g56500), AtCpn60beta4 (At1g26230).		-	AT5G12050	BIG GRAIN 1 (BG1)	rho GTPase-activating protein;(source:Araport11)
																								AT2G04030	HEAT SHOCK PROTEIN 90.5 (HSP90.5)	Encodes a chloroplast-targeted 90-kDa heat shock protein located in the stroma involved in red-light mediated deetiolation response and crucial for protein import into the chloroplast stroma. Mutants are resistant to chlorate, have elongated hypocotyls in light, and affect the expression of NR2, CAB, and RBCS but NOT NR1 and NiR.		-	AT1G69160	BIG GRAIN LIKE 1 (BGL1)	suppressor;(source:Araport11)
																								AT3G48690	(CXE12)	Encodes a protein with carboxylesterase whose activity was tested using both pNA and 2,4-D-methyl.		-	AT4G36540	BR ENHANCED EXPRESSION 2 (BEE2)	Encodes the brassinosteroid signaling component BEE2 (BR-ENHANCED EXPRESSION 2). Positively modulates the shade avoidance syndrome in Arabidopsis seedlings.
																								AT2G40340	(DREB2C)	Encodes a member of the DREB subfamily A-2 of ERF/AP2 transcription factor family. The protein contains one AP2 domain. There are eight members in this subfamily including DREB2A AND DREB2B that are involved in response to drought.		-	AT1G19350	BRI1-EMS-SUPPRESSOR 1 (BES1)	Encodes brassinosteroid (BR) signalling protein that accumulates in the nucleus as dephosphorylated form in response to BRs. Is phosphorylated by the BIN2 GSK3 kinase. It synergistically interacts with BIM1 to bind to E box sequences (CANNTG). The protein contains a nuclear localization signal (NLS), followed by a highly conserved amino-terminal domain (N) shared by all family members, a BIN2 pho…
																								AT3G22660	(EBP2)	rRNA processing protein-like protein;(source:Araport11)		-	AT3G18290	BRUTUS (BTS)	Encodes BRUTUS (BTS), a putative E3 ligase protein with metal ion binding and DNA binding domains, which negatively regulates the response to iron deficiency. The mRNA is cell-to-cell mobile.
																								AT4G13800	(ENOR3L3)	magnesium transporter NIPA (DUF803);(source:Araport11)		-	AT4G37610	BTB AND TAZ DOMAIN PROTEIN 5 (bt5)	BTB and TAZ domain protein. Located in cytoplasm and expressed in fruit, flower and leaves.
																								AT1G30960	(ERA-2)	Ortholog of ERA (E. coli RAS-like protein)-related GTPase (ERG). Mitochondrial protein that associates with 18sRNA. Heterozygous mutants segregate for embryo lethality inherited as a sporphytic maternal effect. Increased ROS in the mutant ovule suggests a heritable mitochondrial defect results in lethality.		-	AT4G33000	CALCINEURIN B-LIKE PROTEIN 10 (CBL10)	Encodes a member of the calcineurin B-like calcium sensor gene family. Mediates salt tolerance by regulating ion homeostasis in Arabidopsis.
																								AT4G04760	(ESL3.03)	Early response to dehydration six-like (ESL) family member.		-	AT1G48260	CBL-INTERACTING PROTEIN KINASE 17 (CIPK17)	Encodes a member of the SNF1-related kinase (SnRK) gene family (SnRK3.21), which has also been reported as a member of the CBL-interacting protein kinases (CIPK17).
																								AT3G10185	(GASA13)	Encodes a Gibberellin-regulated GASA/GAST/Snakin family protein		-	AT3G56000	CELLULOSE SYNTHASE LIKE A14 (CSLA14)	encodes a gene similar to cellulose synthase
																								AT1G28480	(GRX480)	Encodes GRX480, a member of the glutaredoxin family that regulates protein redox state. GRX480 interacts with TGA factors and suppresses JA-responsive PDF1.2 transcription. GRX480 transcription is SA-inducible and requires NPR1. Maybe involved in SA/JA cross-talk. It has also been shown to interact with the transcription factor TGA2 and suppress ORA59 promoter activity.		-	AT5G40890	CHLORIDE CHANNEL A (CLC-A)	Encodes a member of the voltage-dependent chloride channel. Also functions as a NO3-/H+ exchanger that serves to accumulate nitrate nutrient in vacuoles. Mutants homozygous for the T-DNA insertion mutation have reduced nitrate uptake capacity in high nitrate environment and exhibit hypersensitivity to chlorate. Role in cytosolic pH homeostasis.
																								AT2G27840	(HDT4)	Belongs to the plant specific HD2 type proteins; similar to nucleolar Zea mays histone deacetylase; HD2-p39		-	AT1G44446	CHLORINA 1 (CH1)	Encodes chlorophyllide a oxygenase which converts chlorophyllide a to chlorophyllide b by catalyzing two successive hydroxylations at the 7-methyl group of chlorophyllide a . Mutants are deficient in pigments that associate with thylakoid membrane proteins, lacking chlorophyll b and light-harvesting proteins of photosystem II. The protein was shown through cross-linking experiments to interact wi…
																								AT4G08570	(HIPP24)	Heavy metal transport/detoxification superfamily protein;(source:Araport11)		-	AT1G29930	CHLOROPHYLL A/B BINDING PROTEIN 1 (CAB1)	Subunit of light-harvesting complex II (LHCII),which absorbs light and transfers energy to the photosynthetic reaction center. The mRNA is cell-to-cell mobile.
																								AT4G36830	(HOS3-1)	ELO family protein.		-	AT1G29910	CHLOROPHYLL A/B BINDING PROTEIN 3 (CAB3)	member of Chlorophyll a/b-binding protein family
																								AT3G24750	(LAZY5)	Encodes a member of the LAZY gene family that is expressed in the hypocotyl and the root		-	AT1G29920	CHLOROPHYLL A/B-BINDING PROTEIN 2 (CAB2)	Encodes lhcb1.1 a component of the LHCIIb light harvesting complex associated with photosystem II.
																								AT1G78930	(MTERF16)	Mitochondrial transcription termination factor family protein;(source:Araport11)		-	AT1G68110	CLATHRIN ASSEMBLY PROTEIN (CLAP)	An ENTH (Epsin NH2 terminal homology)/ANTH/VHS superfamily protein with adenylate cyclase activity and a role in clathrin assembly and endocytosis.
																								AT4G26600	(NOP2B)	S-adenosyl-L-methionine-dependent methyltransferases superfamily protein;(source:Araport11)		-	AT5G57660	CONSTANS-LIKE 5 (COL5)	CONSTANS-like 5;(source:Araport11)
																								AT5G54580	(ORRM2)	Encodes an RNA recognition motif (RRM) and is involved in C-> U RNA editing in mitochondria.		-	AT5G05690	CONSTITUTIVE PHOTOMORPHOGENIC DWARF (CPD)	Encodes a member of the CP90A family, a cytochrome P450 monooxygenase which converts 6-deoxocathasterone to 6-deoxoteasterone in the late C6 oxidation pathway and cathasterone to teasterone in the early C6 oxidation pathway of brassinolide biosynthesis. Expressed in cotyledons and leaves. Mutants display de-etiolation and derepression of light-induced genes in the dark, dwarfism, male sterility a…
																								AT1G24090	(RNH1C)	RNase H family protein;(source:Araport11)		-	AT3G01490	CONVERGENCE OF BLUE LIGHT AND CO2 (CBC1)	Belongs to the Raf-like kinase subfamily of the mitogen-activated protein kinase kinase kinase (MAPKKK) family. Negatively regulates stomatal opening by negatively regulating plasma membrane H+-ATPase phosphorylation.
																								AT5G11930	(ROXY20)	Encodes a member of the CC-type glutaredoxin (ROXY) family that has been shown to interact with the transcription factor TGA2.		-	AT3G09780	CRINKLY4 RELATED 1 (CCR1)	CRINKLY4 related 1;(source:Araport11)
																								AT4G33040	(ROXY21)	Encodes a member of the CC-type glutaredoxin (ROXY) family that has been shown to interact with the transcription factor TGA2.		-	AT4G08920	CRYPTOCHROME 1 (CRY1)	Encodes CRY1, a flavin-type blue-light photoreceptor with ATP binding and autophosphorylation activity. Functions in perception of blue / green ratio of light. The photoreceptor may be involved in electron transport. Mutant phenotype displays a blue light-dependent inhibition of hypocotyl elongation. Photoreceptor activity requires light-induced homodimerisation of the N-terminal CNT1 domains of …
																								AT1G58520	(RXW8)	GDSL-like lipase/acylhydrolase superfamily protein;(source:Araport11)		-	AT2G32010	CVP2 LIKE 1 (CVL1)	Encodes an inositol polyphosphate 5?-phosphatase (5PTase). Mediating phosphoinositide signaling. Involved in establishment of foliar vein patterns.
																								AT1G61930	(S40-6)	senescence regulator (Protein of unknown function, DUF584);(source:Araport11)		-	AT2G44740	CYCLIN P4;1 (CYCP4;1)	cyclin p4;(source:Araport11)
																								AT4G24130	(SVB5)	ABA responsive SVB family gene.		-	AT5G39660	CYCLING DOF FACTOR 2 (CDF2)	Dof-type zinc finger domain-containing protein, identical to H-protein promoter binding factor-2a GI:3386546 from (Arabidopsis thaliana). Interacts with LKP2 and FKF1, but its overexpression does not change flowering time under short or long day conditions.
																								AT5G50800	(SWEET13)	Encodes a member of the SWEET sucrose efflux transporter family proteins, together with RPG1, it is involved in pollen development. Together with SWEET14, it is likely involved in modulating the GA response and is required for proper development of anthers, seeds and seedlings.		-	AT2G40880	CYSTATIN A (CYSA)	Encodes a protein with cysteine proteinase inhibitor activity. Overexpression increases tolerance to abiotic stressors (i.e.salt,osmotic, cold stress). The mRNA is cell-to-cell mobile.
																								AT1G70700	(TIFY7)	JAZ9 is a protein presumed to be involved in jasmonate signaling. JAZ9 transcript levels rise in response to a jasmonate stimulus. JAZ9 can interact with the COI1 F-box subunit of an SCF E3 ubiquitin ligase in a yeast-two-hybrid assay only in the presence of jasmonate-isoleucine (JA-ILE) or coronatine. The Jas domain appears to be important for JAZ9-COI1 interactions in the presence of coronatine…		-	AT5G28020	CYSTEINE SYNTHASE D2 (CYSD2)	Encodes cysteine synthase CysD2.
																								AT4G27560	(UGT79B2)	Encodes a UDP-glycosyltransferase that contributes to cold, salt and drought stress tolerance via modulating anthocyanin accumulation.		-	AT4G23300	CYSTEINE-RICH RLK (RECEPTOR-LIKE PROTEIN KINASE) 22 (CRK22)	Encodes a cysteine-rich receptor-like protein kinase.
																								AT4G15480	(UGT84A1)	Encodes a protein that might have sinapic acid:UDP-glucose glucosyltransferase activity.		-	AT4G22690	CYTOCHROME P450, FAMILY 706, SUBFAMILY A, POLYPEPTIDE 1 (CYP706A1)	member of CYP706A The mRNA is cell-to-cell mobile.
																								AT4G15490	(UGT84A3)	Encodes a protein that might have sinapic acid:UDP-glucose glucosyltransferase activity.		-	AT4G27710	CYTOCHROME P450, FAMILY 709, SUBFAMILY B, POLYPEPTIDE 3 (CYP709B3)	member of CYP709B The mRNA is cell-to-cell mobile.
																								AT5G37300	(WSD1)	Encodes a bifunctional enzyme, wax ester synthase (WS) and diacylglycerol acyltransferase (DGAT). In vitro assay indicated a ratio of 10.9 between its WS and DGAT activities. Both mutant and in vivo expression/analysis in yeast studies indicated a role in wax biosynthesis.		-	AT3G48290	CYTOCHROME P450, FAMILY 71, SUBFAMILY A, POLYPEPTIDE 24 (CYP71A24)	putative cytochrome P450
																								AT4G39980	3-DEOXY-D-ARABINO-HEPTULOSONATE 7-PHOSPHATE SYNTHASE 1 (DHS1)	Encodes a 2-deoxy-D-arabino-heptulosonate 7-phosphate (DAHP) synthase, which catalyzes the first committed step in aromatic amino acid biosynthesis. Gene expression is induced by wounding and pathogenic bacteria Pseudomonas syringae. The mRNA is cell-to-cell mobile.		-	AT1G13080	CYTOCHROME P450, FAMILY 71, SUBFAMILY B, POLYPEPTIDE 2 (CYP71B2)	cytochrome P450 monooxygenase
																								AT5G48880	3-KETO-ACYL-COENZYME A THIOLASE 5 (KAT5)	Encodes a peroxisomal 3-keto-acyl-CoA thiolase 2 precursor. EC2.3.1.16 thiolases. AT5G48880.1 is named PKT1 and AT5G48880.2 is named PKT2.		-	AT3G26180	CYTOCHROME P450, FAMILY 71, SUBFAMILY B, POLYPEPTIDE 20 (CYP71B20)	putative cytochrome P450
																								AT1G65060	4-COUMARATE:COA LIGASE 3 (4CL3)	encodes an isoform of 4-coumarate:CoA ligase (4CL), which is involved in the last step of the general phenylpropanoid pathway. mRNA levels are not induced in response to wounding or to fungal infection by P. parasitica. mRNA is expressed in flowers, to a lesser degree in mature leaves and siliques and marginally in seedling roots and bolting stems of mature plants. The catalytic efficiency was in…		-	AT3G26200	CYTOCHROME P450, FAMILY 71, SUBFAMILY B, POLYPEPTIDE 22 (CYP71B22)	putative cytochrome P450 The mRNA is cell-to-cell mobile.
																								AT5G04895	ABA OVERLY SENSITIVE 6 (ABO6)	DEA(D/H)-box RNA helicase family protein;(source:Araport11)		-	AT5G20250	DARK INDUCIBLE 10 (DIN10)	encodes a member of glycosyl hydrolase family 36. Expression is induced within 3 hours of dark treatment, in senescing leaves and treatment with exogenous photosynthesis inhibitor. Induction of gene expression was suppressed in excised leaves supplied with sugar. The authors suggest that the gene's expression pattern is responding to the level of sugar in the cell. The mRNA is cell-to-cell mobile.
																								AT4G01660	ABC TRANSPORTER 1 (ABC1)	Encodes an ABC1-like protein, member of the ATH subfamily; putative ABC transporter; isolated by functional complementation of a yeast abc1 mutant The mRNA is cell-to-cell mobile.		-	AT5G61590	DECREASE WAX BIOSYNTHESIS (DEWAX)	Encodes an AP2/ERF-type transcription factor that is preferentially expressed in the epidermis and induced by darkness and negatively regulates cuticular wax biosynthesis.
																								AT4G31390	ABC1-LIKE KINASE RELATED TO CHLOROPHYLL DEGRADATION AND OXIDATIVE STRESS 1 (ACDO1)	Protein kinase superfamily protein;(source:Araport11)		-	AT5G10250	DEFECTIVELY ORGANIZED TRIBUTARIES 3 (DOT3)	Encodes a protein with an N-terminal BTB/POZ domain and a C-terminal NPH3 family domain. dot3 mutants have defects in shoot and primary root growth and produce an aberrant parallel venation pattern in juvenile leaves.
																								AT5G13490	ADP/ATP CARRIER 2 (AAC2)	Encodes mitochondrial ADP/ATP carrier		-	AT3G48720	DEFICIENT IN CUTIN FERULATE (DCF)	Encodes a hydroxycinnamoyl-CoA: v-hydroxy fatty acid transferase involved in cutin synthesis. Mutants are almost devoid of ferulic acid.
																								AT5G60910	AGAMOUS-LIKE 8 (AGL8)	MADS box gene negatively regulated by APETALA1		-	AT5G45830	DELAY OF GERMINATION 1 (DOG1)	Encodes DOG1 (DELAY OF GERMINATION 1). A quantitative trait locus involved in the control of seed dormancy. Belongs to a novel plant-specific gene family whose members include: DOG1-like 1-4 (DOGL1-4, At4g18660, At4g18680, At4g18690, At4g18650 respectively) and DOG1. DOG1 expression is seed-specific.
																								AT2G37760	ALDO-KETO REDUCTASE FAMILY 4 MEMBER C8 (AKR4C8)	Encodes an NADPH-dependent aldo-keto reductase that can act on a wide variety of substrates in vitro including aliphatic and aromatic aldehydes and steroids. Transcript levels for this gene are up-regulated in response to cold, salt, and drought stress.		-	AT3G16240	DELTA TONOPLAST INTEGRAL PROTEIN (DELTA-TIP)	Delta tonoplast intrinsic protein, functions as a water channel and ammonium (NH3) transporter. Highly expressed in flower, shoot, and stem. Expression shows diurnal regulation and is induced by ammonium (NH3). Protein localized to vacuolar membrane. The mRNA is cell-to-cell mobile.
																								AT3G27620	ALTERNATIVE OXIDASE 1C (AOX1C)	encodes an isoform of alternate oxidase. expressed in all tissues examined and expression is not induced by antimycin A, an inhibitor of complex III in the mitochondrial respiratory chain.		-	AT5G48490	DIR1-LIKE (DIR1-LIKE)	Encodes a protein with similarity to a lipid transfer protein that may contribute to systemic acquired resistance (SAR).
																								AT3G23620	ARABIDOPSIS HOMOLOG OF YEAST RPF2 (ARPF2)	BRIX domain containing protein, similar to RNA biogenesis factors in yeast. Binds rRNA and likely also functions in RNA biogenesis in Arabidopsis. Essential gene, mutants are embryo lethal and does not transmit well through the gametophyte.		-	AT2G45180	DISEASE RELATED NONSPECIﬁC LIPID TRANSFER PROTEIN 1 (DRN1)	nsLTP family-related gene. Expression is strongly suppressed by bacterial pathogens. Mutants are more susceptible to pathogens and abiotic stressors suggesting a function in basal stress response.
																								AT2G37990	ARABIDOPSIS HOMOLOG OF YEAST RRS1 (ARRS1)	ribosome biogenesis regulatory protein (RRS1) family protein;(source:Araport11)		-	AT2G17880	DNA J PROTEIN C24 (DJC24)	Chaperone DnaJ-domain superfamily protein;(source:Araport11)
																								AT1G52930	ARABIDOPSIS HOMOLOGUE OF YEAST BRX1 2 (ATBRX1-2)	Encodes one of two Arabidopsis orthologs of yeast BRX1, a protein involved in maturation of the large ribosomal subunit. The proteins are mainly localized in nucleolus. Mutant plants are affected in pre-rRNA processing.		-	AT2G42750	DNA J PROTEIN C77 (DJC77)	DNAJ heat shock N-terminal domain-containing protein;(source:Araport11)
																								AT1G78440	ARABIDOPSIS THALIANA GIBBERELLIN 2-OXIDASE 1 (ATGA2OX1)	Encodes a gibberellin 2-oxidase that acts on C19 gibberellins.		-	AT4G13830	DNAJ-LIKE 20 (J20)	DnaJ-like protein (J20); nuclear gene
																								AT5G15550	ARABIDOPSIS THALIANA PESCADILLO ORTHOLOG (ATPEP2)	Transducin/WD40 repeat-like superfamily protein;(source:Araport11)		-	AT2G33830	DORMANCY ASSOCIATED GENE 2 (DRM2)	Negative regulator of local and systemic acquired resistance; target of FLD for activation of SAR.
																								AT4G29510	ARGININE METHYLTRANSFERASE 11 (PRMT11)	Has arginine N-methyltransferase activity. Modifies AtMBD7.		-	AT1G28330	DORMANCY-ASSOCIATED PROTEIN-LIKE 1 (DYL1)	dormancy-associated protein (DRM1)
																								AT1G07890	ASCORBATE PEROXIDASE 1 (APX1)	Encodes a cytosolic ascorbate peroxidase APX1. Ascorbate peroxidases are enzymes that scavenge hydrogen peroxide in plant cells. Eight types of APX have been described for Arabidopsis: three cytosolic (APX1, APX2, APX6), two chloroplastic types (stromal sAPX, thylakoid tAPX), and three microsomal (APX3, APX4, APX5) isoforms. At least part of the induction of heat shock proteins during light stres…		-	AT5G67190	DREB AND EAR MOTIF PROTEIN 2 (DEAR2)	encodes a member of the DREB subfamily A-5 of ERF/AP2 transcription factor family. The protein contains one AP2 domain. There are 16 members in this subfamily including RAP2.1, RAP2.9 and RAP2.10.
																								AT2G34660	ATP-BINDING CASSETTE C2 (ABCC2)	encodes a multidrug resistance-associated protein that is MgATP-energized glutathione S-conjugate pump. An ABCC-type arsenite-phytochelatin transporter. The expression of this gene is upregulated by herbicide safeners such as benoxacor and fenclorim. The mRNA is cell-to-cell mobile.		-	AT3G18980	EIN2 TARGETING PROTEIN1 (ETP1)	EIN2 targeting protein1;(source:Araport11)
																								AT3G60160	ATP-BINDING CASSETTE C9 (ABCC9)	member of MRP subfamily		-	AT1G74710	ENHANCED DISEASE SUSCEPTIBILITY TO ERYSIPHE ORONTII 16 (EDS16)	Encodes a protein with isochorismate synthase activity. Mutants fail to accumulate salicylic acid. Its function may be redundant with that of ICS2 (AT1G18870).
																								AT5G09930	ATP-BINDING CASSETTE F2 (ABCF2)	ABCF2 is one of five members of the ABCF gene family in Arabidopsis, which are homologs of the yeast ABCF protein, GCN20.		-	AT4G31820	ENHANCER OF PINOID (ENP)	A member of the NPY family genes (NPY1/AT4G31820, NPY2/AT2G14820, NPY3/AT5G67440, NPY4/AT2G23050, NPY5/AT4G37590). Encodes a protein with similarity to NHP3. Contains BTB/POZ domain. Promoter region has canonical auxin response element binding site and Wus binding site. Co-localizes to the late endosome with PID. Regulates cotyledon development through control of PIN1 polarity in concert with PID…
																								AT1G17260	AUTOINHIBITED H(+)-ATPASE ISOFORM 10 (AHA10)	Belongs to H+-APTase gene family, involved in proanthocyanidin biosynthesis, disturbs the vacuolar biogenesis and acidification process. The acidification of the vacuole provides energy for import of proanthocyanidins into the vacuole. TT13/AHA10 energizes TT12, the MATE transporter for import of proanthocyanidins into the vacuole.		-	AT1G75220	ERD6-LIKE 6 (ERDL6)	Encodes a vacuolar glucose exporter that is induced in response to factors that activate vacuolar glucose pools like darkness, heat stress and wounding and repressed during conditions that trigger glucose accumulation in the vacuole like cold stress and external sugar supply.
																								AT5G54470	B-BOX DOMAIN PROTEIN 29 (BBX29)	B-box type zinc finger family protein;(source:Araport11)		-	AT2G40610	EXPANSIN A8 (EXPA8)	member of Alpha-Expansin Gene Family. Naming convention from the Expansin Working Group (Kende et al, 2004. Plant Mol Bio). Involved in the formation of nematode-induced syncytia in roots of Arabidopsis thaliana.
																								AT3G21890	B-BOX DOMAIN PROTEIN 31 (BBX31)	B-box type zinc finger family protein;(source:Araport11)		-	AT1G03870	FASCICLIN-LIKE ARABINOOGALACTAN 9 (FLA9)	fasciclin-like arabinogalactan-protein 9 (Fla9). Possibly involved in embryogenesis and seed development.
																								AT3G23210	BASIC HELIX-LOOP-HELIX 34 (bHLH34)	bHLH34 is a basic helix loop helix transcription factor. It can bind GAGA and E-box cis elements.It is induced by abiotic stressors including ABA, salt and glucose. PGR, a plasma membrane glucose responsive regulator is a target of bHLH34. Involved in Fe regulation.		-	AT1G23020	FERRIC REDUCTION OXIDASE 3 (FRO3)	Encodes a ferric chelate reductase whose transcription is regulated by FIT1. Expressed in the root, shoot, flower and cotyledon.
																								AT1G45191	BETA GLUCOSIDASE 1 (BGLU1)	beta-glucosidase related protein, similar to beta-glucosidase GI:3820531 from (Pinus contorta); contains Pfam profile: PF00232 Glycosyl hydrolase family 1		-	AT5G23980	FERRIC REDUCTION OXIDASE 4 (FRO4)	Encodes a ferric chelate reductase that is expressed at low levels in roots,shoots and cotyledons, but not flowers. Its transcription is regulated by FIT1.
																								AT4G27830	BETA GLUCOSIDASE 10 (BGLU10)	Encodes a beta-glucosidase that may be responsible for acyl-glucose-dependent anthocyanin glucosyltransferase activity in Arabidopsis. In vitro efforts to demonstrate AAGT activity for BGLU10 have been unsuccessful but experiments with mutants in this gene suggest at least an indirect involvement in anthocyanin formation.		-	AT5G49730	FERRIC REDUCTION OXIDASE 6 (FRO6)	Encodes a plasma membrane-located ferric chelate reductase. Its mRNA is expressed in green aerial tissues (shoot, flower and cotyledon) in a light- and cell differentiation-specific manner.
																								AT1G02850	BETA GLUCOSIDASE 11 (BGLU11)	beta glucosidase 11;(source:Araport11)		-	AT5G19940	FIBRILLIN6 (FBN6)	Enables plants to cope with moderate light stress and affects cadmium tolerance.
																								AT4G15210	BETA-AMYLASE 5 (BAM5)	cytosolic beta-amylase expressed in rosette leaves and inducible by sugar. RAM1 mutants have reduced beta amylase in leaves and stems.		-	AT4G26555	FK506-BINDING PROTEIN 16-1 (FKBP16-1)	Encodes a chloroplast lumen-targeted immunophilin that plays a role in the acclimation of plants under photosynthetic stress conditions, probably by regulating PsaL stability.
																								AT4G21760	BETA-GLUCOSIDASE 47 (BGLU47)	beta-glucosidase 47;(source:Araport11)		-	AT5G47440	FORKED-LIKE6 (FL6)	FORKED-LIKE family member, part of Group 3 (Group 1 consists of FKD1, FL1-FL3; Group 2 consists of FL4 and FL8 and Group 3 consists of FL5- FL7). May coordinate leaf size with vein density, where Group 1 members and Group 3 members have opposing functions.
																								AT3G44450	BLUE-LIGHT INHIBITOR OF CRYPTOCHROMES 2 (BIC2)	Plant specific protein.BIC1 and BIC2 inhibit cryptochrome function by blocking blue light-dependent cryptochrome dimerization.Light activated transcription of BICs is mediated by cryptochromes.		-	AT5G22940	FRA8 HOMOLOG (F8H)	Homolog of FRA8 (AT2G28110), a member of a member of glycosyltransferase family 47; exhibits high sequence similarity to tobacco (Nicotiana plumbaginifolia) pectin glucuronyltransferase.
																								AT3G48250	BUTHIONINE SULFOXIMINE-INSENSITIVE ROOTS 6 (BIR6)	Encodes a pentatricopeptide repeat protein implicated in splicing of intron 1 of mitochondrial nad7 transcripts.		-	AT5G02160	FTSH5 INTERACTING PROTEIN (FIP)	Zinc-finger domain containing protein involved in abiotic stress response. Possesses an N-terminal transit peptide followed by a hydrophobic domain and a zinc-finger domain. Despite the presence of a zinc-finger domain (C4-type) with two CXXCXGXG conserved repeats, characteristic of DNAJ protein, the conserved J domain is absent in FIP. Interacts with FtsH5. Gene expression levels are reduced and…
																								AT4G01360	BYPASS 3 (BPS3)	Encodes a protein related to BYPASS1 (BPS1). Regulates production of mobile compound: bps signal.		-	AT4G05120	FUDR RESISTANT 1 (FUR1)	Encodes an equilibrative nucleoside transporter AtENT3. Mutations of this locus allow mutants to grow on uridine analogue fluorouridine.
																								AT4G17470	CA2+-ACTIVATED RELA-SPOT HOMOLOG (CRSH)	alpha/beta-Hydrolases superfamily protein;(source:Araport11)		-	AT5G25900	GA REQUIRING 3 (GA3)	Encodes a member of the CYP701A cytochrome p450 family that is involved in later steps of the gibberellin biosynthetic pathway.
																								AT5G49480	CA2+-BINDING PROTEIN 1 (CP1)	AtCP1 encodes a novel Ca2+-binding protein, which shares sequence similarities with calmodulins. The expression of AtCP1 is induced by NaCl. The mRNA is cell-to-cell mobile.		-	AT1G74670	GA-STIMULATED ARABIDOPSIS 6 (GASA6)	Gibberellin-regulated family protein;(source:Araport11)
																								AT4G01060	CAPRICE-LIKE MYB3 (CPL3)	Encodes a Myb-related protein similar to CPC. Involved in epidermal cell differentiation. Mutants have reduced numbers of root hairs and increased trichome branching. Involved in endoreduplication. Loss of function mutants are hypertrophic and early flowering.		-	AT4G39640	GAMMA-GLUTAMYL TRANSPEPTIDASE 1 (GGT1)	The gene encodes a gamma-glutamyltransferase (AKA gamma-glutamyl transpeptidase, EC 2.3.2.2) that is located in vascular tissues (predominantly phloem) of leaves and is involved in the degradation of glutathione. The encoded enzyme also mitigates oxidative stress by metabolizing GSSG (oxidized form of GSH - glutathione) in the apoplast.
																								AT5G15450	CASEIN LYTIC PROTEINASE B3 (CLPB3)	Encodes a chloroplast-targeted Hsp101 homologue. Functions as a molecular chaperone involved in plastid differentiation mediating internal thylakoid membrane formation and conferring thermotolerance to chloroplasts during heat stress. APG6 is constitutively expressed in the root tips, the organ boundary region, the reproductive tissues of mature plants where plastids exist as proplastids, and sli…		-	AT1G34760	GENERAL REGULATORY FACTOR 11 (GRF11)	Encodes a 14-3-3 protein. Binds H+-ATPase in response to blue light.
																								AT3G51860	CATION EXCHANGER 3 (CAX3)	cation exchanger 3;(source:Araport11)		-	AT5G35790	GLUCOSE-6-PHOSPHATE DEHYDROGENASE 1 (G6PD1)	Encodes a plastidic glucose-6-phosphate dehydrogenase that is sensitive to reduction by DTT and whose mRNA is more prevalent in developing organs but absent in the root.
																								AT1G29230	CBL-INTERACTING PROTEIN KINASE 18 (CIPK18)	Encodes a member of the SNF1-related kinase (SnRK) gene family (SnRK3.20), which has also been reported as a member of the CBL-interacting protein kinases (CIPK18).		-	AT5G61250	GLUCURONIDASE 1 (GUS1)	Belongs to the plant glycoside hydrolase family 79. Encodes a protein with several posttranslational modification sites including O-β-GlcNAc attachment sites and serine-, threonine- and tyrosine-phosphorylation sites, suggesting that this protein is extensively modified posttranslationally. The protein is predicted (WoLF PSORT program) to be secreted.
																								AT3G53230	CELL DIVISION CYCLE 48B (ATCDC48B)	CDC48 is induced upon oilseed rape mosaic tobamovirus infection and appears to be involved in controlling virus movement.		-	AT1G10360	GLUTATHIONE S-TRANSFERASE TAU 18 (GSTU18)	Encodes glutathione transferase belonging to the tau class of GSTs. Naming convention according to Wagner et al. (2002).
																								AT4G24010	CELLULOSE SYNTHASE LIKE G1 (CSLG1)	encodes a protein similar to cellulose synthase		-	AT5G08030	GLYCEROPHOSPHODIESTER PHOSPHODIESTERASE 6 (GDPD6)	Encodes a member of the glycerophosphodiester phosphodiesterase (GDPD) family.
																								AT4G23990	CELLULOSE SYNTHASE LIKE G3 (CSLG3)	encodes a protein similar to cellulose synthase		-	AT5G44190	GOLDEN2-LIKE 2 (GLK2)	Encodes GLK2, Golden2-like 2, one of a pair of partially redundant nuclear transcription factors that regulate chloroplast development in a cell-autonomous manner. GLK1, Golden2-like 1, is encoded by At2g20570. GLK1 and GLK2 regulate the expression of the photosynthetic apparatus.
																								AT4G16590	CELLULOSE SYNTHASE-LIKE A01 (CSLA01)	encodes a gene similar to cellulose synthase		-	AT1G33240	GT-2-LIKE 1 (GTL1)	Encodes a plant transcriptional activator that contains two separate, but similar, trihelix DNA-binding domains, similar to GT-2. Gene is expressed in all aerial parts of the plant, with higher level of expression in siliques. At-GTL2 was thought to be a duplicated copy of this gene but is likely to be a cloning artefact, the result of a chimeric clone. Regulates ploidy-dependent cell growth in t…
																								AT5G05270	CHALCONE ISOMERASE LIKE (CHIL)	Chalcone-flavanone isomerase family protein;(source:Araport11)		-	AT2G18196	HEAVY METAL ASSOCIATED PROTEIN 16 (ATHMP16)	Heavy metal transport/detoxification superfamily protein;(source:Araport11)
																								AT3G04000	CHLOROPLAST ALDEHYDE REDUCTASE (CHLADR)	ChlADR is an aldehyde reductase that catalyzes the reduction of the aldehyde carbonyl groups on saturated and alpha,beta-unsaturated aldehydes with more than 5 carbons in vitro. The N-terminal region of this protein directs GFP to the chloroplast where where ChlADR likely helps to maintain the photosynthetic process by detoxifying reactive carbonyls formed during lipid peroxidation. In addition, …		-	AT2G18300	HOMOLOG OF BEE2 INTERACTING WITH IBH 1 (HBI1)	DNA-binding bHLH protein involved in positive regulation of cell elongation and proliferation and, negative control of plant immunity.One component of PRE-IBH1-HBI1 tripartite module.
																								AT4G17090	CHLOROPLAST BETA-AMYLASE (CT-BMY)	Encodes a beta-amylase targeted to the chloroplast. Transgenic BMY8 RNAi lines fail to accumulate maltose during cold shock suggesting that maltose accumulation coincides with BMY8 expression. Apart from maltose, the sugar content of the RNAi lines were similar to wildtype (glucose and sucrose unaffected).BAM3 activity declines 2 and 4 days after start of cold stress despite an increase in transc…		-	AT3G50470	HOMOLOG OF RPW8 3 (HR3)	Homolog of RPW8
																								AT5G66650	CHLOROPLAST-LOCALIZED MITOCHONDRIAL CALCIUM UNIPORTER (CMCU)	Chloroplast localized mitochondrial calcium uniporter.		-	AT2G02080	INDETERMINATE(ID)-DOMAIN 4 (IDD4)	C2H2 BIRD transcription factor family.
																								AT2G37770	CHLOROPLASTIC ALDO-KETO REDUCTASE (ChlAKR)	Encodes an NADPH-dependent aldo-keto reductase that can act on a wide variety of substrates in vitro including saturated and unsaturated aldehydes, steroids, and sugars. GFP-tagged AKR4C9 localizes to the chloroplast where it may play a role in detoxifying reactive carbonyl compounds that threaten to impair the photosynthetic process. Transcript levels for this gene are up-regulated in response t…		-	AT4G32280	INDOLE-3-ACETIC ACID INDUCIBLE 29 (IAA29)	indole-3-acetic acid inducible 29;(source:Araport11)
																								AT3G29200	CHORISMATE MUTASE 1 (CM1)	L-ascorbate peroxidase		-	AT5G09805	INFLORESCENCE DEFICIENT IN ABSCISSION (IDA)-LIKE 3 (IDL3)	Similar to Inflorescence deficient in abscission (IDA). Involved in floral organ abscission.
																								AT5G58770	CIS-PRENYLTRANSFERASE 4 (CPT4)	AtCPT7 synthesizes medium-chain polyprenols of approximately 55 carbons in length. The enzyme utlizes geranylgeranyl pyrophosphate (GGPP) and isopentenyl pyrophosphate (IPP) as substrates. The enzymatic product accumulates into plastdial membranes (DOI:10.1105/tpc.16.00796).		-	AT1G75100	J-DOMAIN PROTEIN REQUIRED FOR CHLOROPLAST ACCUMULATION RESPONSE 1 (JAC1)	Contains a J-domain at the C-terminus which is similar to the J-domain of auxilin, a clathrin-uncoating factor in cow, yeast and worm. Arabidopsis contains 6 other proteins similar to auxilin. Expressed in leaves and stems, but not in roots. Localized in the cytoplasm. Required for the chloroplast accumulation response, but not for the avoidance response. No molecular function known. Influences t…
																								AT1G68795	CLAVATA3/ESR-RELATED 12 (CLE12)	Member of a large family of putative ligands homologous to the Clavata3 gene. Consists of a single exon.		-	AT1G23390	KELCH DOMAIN-CONTAINING F-BOX PROTEIN (KFB)	A kelch domain-containing F-box protein. Its N terminus contains a typical F-box motif but its C-terminal domain only consists of one predicted kelch motif. Predicted to be stu Interacts with chalcone synthase CHS to mediate CHS ubiquitination and degradation.
																								AT4G12290	COPPER AMINE OXIDASE (CUAO)	Copper amine oxidase. Induced by ABA and involved in stomatal closure.		-	AT1G80440	KISS ME DEADLY 1 (KMD1)	Encodes a member of a family of F-box proteins, called the KISS ME DEADLY (KMD) family, that targets type-B ARR proteins for degradation and is involved in the negative regulation of the cytokinin response. Also named as KFB20, a member of a group of Kelch repeat F-box proteins that negatively regulate phenylpropanoid biosynthesis by targeting the phenypropanoid biosynthesis enzyme phenylalanine …
																								AT2G32210	CYSTEINE-RICH TRANSMEMBRANE MODULE 6 (ATHCYSTM6)	cysteine-rich/transmembrane domain A-like protein;(source:Araport11)		-	AT4G29050	L-TYPE LECTIN RECEPTOR KINASE V.9 (LECRK-V.9)	Concanavalin A-like lectin protein kinase family protein;(source:Araport11)
																								AT5G56090	CYTOCHROME C OXIDASE 15 (COX15)	Encodes a homolog of COX15. Microarray analysis show a 3.2 fold increase in transcription after treatment with rotenone, an electron transport chain inhibitor.		-	AT5G03140	L-TYPE LECTIN RECEPTOR KINASE VIII.2 (LECRK-VIII.2)	Concanavalin A-like lectin protein kinase family protein;(source:Araport11)
																								AT3G15352	CYTOCHROME C OXIDASE 17 (COX17)	Encodes protein similar to yeast COX17, a copper-binding protein that mediates the delivery of Cu to the mitochondria for the assembly of a functional cytochrome oxidase complex.		-	AT5G14090	LAZY 1 (LAZY1)	LAZY1 is required for gravitropic response. Mutants have abnormal shoot angles and abnormal root gravitropism. LZY1 affects the redistribution of auxin in response to gravity in shoots and roots via an unknown mechanism.
																								AT4G10040	CYTOCHROME C-2 (CYTC-2)	Encodes cytochrome c. Promoter directs preferential expression in vascular tissues of cotyledons, leaves, roots, and hypocotyls, and in anthers. Double mutants with CYTC-1 accumulate starch during the day, have delayed growth and development and reduced GA and DELLA proteins linking cellular metabolism and GA homeostasis.		-	AT2G15880	LEUCINE-RICH REPEAT/EXTENSIN 10 (LRX10)	Pollen expressed protein required for pollen tube growth.Along with other members of the LRX family, itnteracts with RALF4 to control pollen tube growth and integrity. Loss of function results in premature pollen tube rupture and reduced fertility.
																								AT3G61880	CYTOCHROME P450 78A9 (CYP78A9)	Encodes a cytochrome p450 monooxygenase. Overexpression of this gene allows fruit growth independently of fertilization. The gene is normally expressed only in floral organs(during the Arabidopsis stage 14 flower) and in the funiculus at anthesis.		-	AT4G10340	LIGHT HARVESTING COMPLEX OF PHOTOSYSTEM II 5 (LHCB5)	photosystem II encoding the light-harvesting chlorophyll a/b binding protein CP26 of the antenna system of the photosynthetic apparatus The mRNA is cell-to-cell mobile.
																								AT2G29090	CYTOCHROME P450, FAMILY 707, SUBFAMILY A, POLYPEPTIDE 2 (CYP707A2)	Encodes a protein with ABA 8'-hydroxylase activity, involved in ABA catabolism. Member of the CYP707A gene family. This gene predominantly accumulates in dry seeds and is up-regulated immediately following imbibition. CYP707A2 appears to play a major role in the rapid decrease in ABA levels during early seed imbibition.		-	AT3G08940	LIGHT HARVESTING COMPLEX PHOTOSYSTEM II (LHCB4.2)	Lhcb4.2 protein (Lhcb4.2, protein involved in the light harvesting complex of photosystem II The mRNA is cell-to-cell mobile.
																								AT3G14690	CYTOCHROME P450, FAMILY 72, SUBFAMILY A, POLYPEPTIDE 15 (CYP72A15)	putative cytochrome P450 The mRNA is cell-to-cell mobile.		-	AT1G15820	LIGHT HARVESTING COMPLEX PHOTOSYSTEM II SUBUNIT 6 (LHCB6)	Lhcb6 protein (Lhcb6), light harvesting complex of photosystem II.
																								AT1G64900	CYTOCHROME P450, FAMILY 89, SUBFAMILY A, POLYPEPTIDE 2 (CYP89A2)	Encodes cytochrome P450 (CYP89A2). The mRNA is cell-to-cell mobile.		-	AT5G54270	LIGHT-HARVESTING CHLOROPHYLL B-BINDING PROTEIN 3 (LHCB3)	Lhcb3 protein is a component of the main light harvesting chlorophyll a/b-protein complex of Photosystem II (LHC II).
																								AT1G64950	CYTOCHROME P450, FAMILY 89, SUBFAMILY A, POLYPEPTIDE 5 (CYP89A5)	member of CYP89A The mRNA is cell-to-cell mobile.		-	AT3G47470	LIGHT-HARVESTING CHLOROPHYLL-PROTEIN COMPLEX I SUBUNIT A4 (LHCA4)	Encodes a chlorophyll a/b-binding protein that is more similar to the PSI Cab proteins than the PSII cab proteins. The predicted protein is about 20 amino acids shorter than most known Cab proteins.
																								AT5G01880	DAF-LIKE GENE 2 (DAFL2)	RING/U-box superfamily protein;(source:Araport11)		-	AT2G34430	LIGHT-HARVESTING CHLOROPHYLL-PROTEIN COMPLEX II SUBUNIT B1 (LHB1B1)	Photosystem II type I chlorophyll a/b-binding protein The mRNA is cell-to-cell mobile.
																								AT5G03210	DBP-INTERACTING PROTEIN 2 (DIP2)	Encodes a small polypeptide contributing to resistance to potyvirus.		-	AT3G02170	LONGIFOLIA2 (LNG2)	Encodes LONGIFOLIA2 (LNG2). Regulates leaf morphology by promoting cell expansion in the leaf-length direction. The LNG2 homologue LNG1 (At5g15580) has similar function.
																								AT1G19570	DEHYDROASCORBATE REDUCTASE (DHAR1)	Encodes a member of the dehydroascorbate reductase gene family. Critical for a mutualistic symbiosis between the host Arabidopsis and the root colonizing fungus Piriformospora indica.Encodes about 50-60% of extractable leaf GSH-dependent DHAR activity, but single knockout mutants show unaltered ascorbate and glutathione status in optimal and oxidative stress conditions (PMID:28381499). Acts redun…		-	AT5G63190	MA3 DOMAIN-CONTAINING TRANSLATION REGULATORY FACTOR 1 (MRF1)	Encodes a member of the MRF (MA3 DOMAIN-CONTAINING TRANSLATION REGULATORY FACTOR) gene family under TOR control that is transcriptionally induced by dark and starvation. MRF1 can be phosphorylated in vitro by S6K1 and S6K2.
																								AT5G42800	DIHYDROFLAVONOL 4-REDUCTASE (DFR)	dihydroflavonol reductase. Catalyzes the conversion of dihydroquercetin to leucocyanidin in the biosynthesis of anthocyanins. Not expressed in roots (qRT-PCR). The mRNA is cell-to-cell mobile.		-	AT4G25080	MAGNESIUM-PROTOPORPHYRIN IX METHYLTRANSFERASE (CHLM)	Encodes a protein with methyltransferase activity responsible for the methylation of magnesium protoporphyrin IX. Mutants defective in this gene are affected in chlorophyll biosynthesis and show a reduction in the accumulation of a number of major thylakoid-associated proteins including components of PSI (LHCI), PSII (LHCII, D1, CP43) and the cytochrome b6f complex (Cytf). By contrast, no signifi…
																								AT3G17830	DNA J PROTEIN A4 (DJA4)	Molecular chaperone Hsp40/DnaJ family protein;(source:Araport11)		-	AT1G80180	MAPK SUBSTRATES IN THE STOMATAL LINEAGE 1 (MASS1)	Encodes a substrate of the MAPK kinases. Phenotypic analyses of Arabidopsis expressing phosphorylation site mutant forms of At1g80180.1 showed clustered stomata and higher stomatal index in cotyledons expressing the phosphomimetic form of At1g80180.1. Tightly connected with MAPK signaling to fine-tune stomatal production and patterning.
																								AT2G22360	DNA J PROTEIN A6 (DJA6)	Essential for chloroplast iron?sulfur cluster biogenesis.		-	AT2G15890	MATERNAL EFFECT EMBRYO ARREST 14 (MEE14)	Encodes CBP1, a regulator of transcription initiation in central cell-mediated pollen tube guidance.
																								AT3G13310	DNA J PROTEIN C66 (DJC66)	Chaperone DnaJ-domain superfamily protein;(source:Araport11)		-	AT4G00950	MATERNAL EFFECT EMBRYO ARREST 47 (MEE47)	hypothetical protein (DUF688);(source:Araport11)
																								AT2G25620	DNA-BINDING PROTEIN PHOSPHATASE 1 (DBP1)	Encodes DBP1, a member of the DBP factors (DNA-binding protein phosphatases) featuring sequence-specific DNA-binding and protein phosphatase activity. DBP1 is involved in plant-potyvirus interactions. Loss-of-function of DBP1 renders resistance to potyviruses. Negatively regulates drought and salt tolerance through altering leaf surface permeability.		-	AT4G04040	MATERNAL EFFECT EMBRYO ARREST 51 (MEE51)	Encodes a pyrophosphate-dependent phosphofructokinase B subunit (PFPbeta2).
																								AT2G36800	DON-GLUCOSYLTRANSFERASE 1 (DOGT1)	Encodes a DON-Glucosyltransferase. The UGT73C5 glucosylates both brassinolide and castasterone in the 23-O position. The enzyme is presumably involved in the homeostasis of those steroid hormones hence regulating BR activity. Transgenic plants overexpressing UGT73C5 show a typical BR-deficient phenotype.		-	AT5G39030	MEDOS 4 (MDS4)	Involved in growth adaptation upon exposure to metal ions. Contributes together with the other MDS genes to the complex network of CrRLK1Ls that positively and negatively affect growth.
																								AT5G05410	DRE-BINDING PROTEIN 2A (DREB2A)	Encodes a transcription factor that specifically binds to DRE/CRT cis elements (responsive to drought and low-temperature stress). Belongs to the DREB subfamily A-2 of ERF/AP2 transcription factor family (DREB2A). There are eight members in this subfamily including DREB2B. The protein contains one AP2 domain. Overexpression of transcriptional activation domain of DREB2A resulted in significant dr…		-	AT1G64720	MEMBRANE RELATED PROTEIN CP5 (CP5)	membrane related protein CP5
																								AT2G23340	DREB AND EAR MOTIF PROTEIN 3 (DEAR3)	encodes a member of the DREB subfamily A-5 of ERF/AP2 transcription factor family. The protein contains one AP2 domain. There are 16 members in this subfamily including RAP2.1, RAP2.9 and RAP2.10.		-	AT5G52900	MEMBRANE-ASSOCIATED KINASE REGULATOR 6 (MAKR6)	Encodes a member of the MAKR (MEMBRANE-ASSOCIATED KINASE REGULATOR) gene family. MAKRs have putative kinase interacting motifs and membrane localization signals. Known members include: AT5G26230 (MAKR1), AT1G64080 (MAKR2), AT2G37380 (MAKR3), AT2G39370 (MAKR4), AT5G52870 (MAKR5) and AT5G52900 (MAKR6).
																								AT5G46140	DUF295 ORGANELLAR A 13 (ATDOA13)	hypothetical protein (DUF295);(source:Araport11)		-	AT3G15353	METALLOTHIONEIN 3 (MT3)	metallothionein, binds to and detoxifies excess copper and other metals, limiting oxidative damage
																								AT5G50100	DXXCXXC MOTIF 1 (DCC1)	Encodes a putative thioredoxin DCC1 involved in determining shoot regeneration capacity. It interacts directly with CARBONIC ANHYDRASE 2 (CA2), an essential subunit of respiratory chain NADH dehydrogenase complex (Complex I) and regulates Complex I activity via redox modification of CA2.		-	AT2G23560	METHYL ESTERASE 7 (MES7)	Encodes a protein shown to have carboxylesterase activity, methyl salicylate esterase activity, and methyl IAA esterase activity in vitro. This protein does not act on methyl JA, MeGA4, or MEGA9 in vitro. MES7 appears to be involved in MeSA hydrolysis in planta. Expression of MES7 can restore systemic acquired resistance in SAR-deficient tobacco plants.
																								AT2G15690	DYW DOMAIN PROTEIN 2 (DYW2)	Encodes an atypical PPR-DYW protein containing five predicted PPR domains and a C-terminal DYW domain separated by an amino acid sequence that do not clearly correspond to an E domain. It is expressed in both the mitochondrion and chloroplast and is also involved in RNA editing in the mitochondrion and chloroplast as a core member of E+-type PPR editosomes.		-	AT1G31173	MICRORNA167D (MIR167D)	Encodes a microRNA that targets ARF family members ARF6 and ARF8. MicroRNAs are regulatory RNAs with a mature length of ~21-nucleotides that are processed from hairpin precursors by Dicer-like enzymes. MicroRNAs can negatively regulate gene expression by attenuating translation or by directing mRNA cleavage.Mature sequence: UGAAGCUGCCAGCAUGAUCUGG
																								AT1G15510	EARLY CHLOROPLAST BIOGENESIS2 (ECB2)	Encodes a pentatricopeptide repeat protein required for chloroplast transcript accD RNA editing and early chloroplast biogenesis.		-	AT4G13493	MICRORNA850A (MIR850A)	Encodes a microRNA of unknown function. MicroRNAs are regulatory RNAs with a mature length of ~21-nucleotides that are processed from hairpin precursors by Dicer-like enzymes. MicroRNAs can negatively regulate gene expression by attenuating translation or by directing mRNA cleavage. Mature sequence: UAAGAUCCGGACUACAACAAAG
																								AT3G22840	EARLY LIGHT-INDUCABLE PROTEIN (ELIP1)	Encodes an early light-inducible protein.		-	AT1G26800	MISFOLDED PROTEIN SENSING RING E3 LIGASE 1 (MPSR1)	MPSR1 is cytoplasmic E3 ligase that senses misfolded proteins independently of chaperones and targets those proteins for degradation via the 26S proteasome. Involved in the regulation of the homeostasis of sensor NLR immune receptors.
																								AT4G14690	EARLY LIGHT-INDUCIBLE PROTEIN 2 (ELIP2)	Encodes an early light-induced protein. ELIPs are thought not to be directly involved in the synthesis and assembly of specific photosynthetic complexes, but rather affect the biogenesis of all chlorophyll-binding complexes. A study (PMID 17553115) has shown that the chlorophyll synthesis pathway was downregulated as a result of constitutive ELIP2 expression, leading to decreased chlorophyll avai…		-	AT1G09575	MITOCHONDRIAL CALCIUM UPTAKE1 (MCU1)	Mitochondrial calcium channel.
																								AT1G10370	EARLY-RESPONSIVE TO DEHYDRATION 9 (ERD9)	Encodes GSTU17 (Glutathione S-Transferase U17). Functions as a negative component of stress-mediated signal transduction pathways in drought and salt stress responses.		-	AT4G19370	MODIFYING WALL LIGNIN-2 (MWL-2)	chitin synthase, putative (DUF1218);(source:Araport11)
																								AT3G63060	EID1-LIKE 3 (EDL3)	EDL3 is an F-box protein involved that mediated the regulation of abscisic acid signalling.		-	AT5G35490	MTO 1 RESPONDING UP 1 (MRU1)	Encodes MRU1 (mto 1 responding up). Up-regulated in mto1-1 mutant that over-accumulates soluble methionine. A maternally expressed imprinted gene.
																								AT5G09990	ELICITOR PEPTIDE 5 PRECURSOR (PROPEP5)	elicitor peptide 5 precursor;(source:Araport11)		-	AT5G63800	MUCILAGE-MODIFIED 2 (MUM2)	Involved in mucilage formation. Mutants form columella and outer cell wall architecture of the mucilage cells resembles wild-type. However, mum2 seeds completely lack seed coat mucilage. This mutation appears to represent a later step in the development of this cell-type. Encodes a beta-galactosidase involved in seed coat mucilage biosynthesis. Member of Glycoside Hydrolase Family 35
																								AT2G22870	EMBRYO DEFECTIVE 2001 (EMB2001)	P-loop containing nucleoside triphosphate hydrolases superfamily protein;(source:Araport11)		-	AT1G66230	MYB DOMAIN PROTEIN 20 (MYB20)	Encodes a transcriptional regulator that directly activates lignin biosynthesis genes and phenylalanine biosynthesis genes during secondary wall formation.
																								AT3G20440	EMBRYO DEFECTIVE 2729 (EMB2729)	Encodes BE1, a putative glycoside hydrolase. Involved in organogenesis and somatic embryogenesis by regulating carbohydrate metabolism. Mutation in BE1 has pleotrophic effect on the whole plant development.		-	AT1G18570	MYB DOMAIN PROTEIN 51 (MYB51)	Encodes a member of the R2R3-MYB transcription family. Involved in indole glucosinolate biosynthesis. The mRNA is cell-to-cell mobile.
																								AT5G39680	EMBRYO DEFECTIVE 2744 (EMB2744)	Pentatricopeptide repeat (PPR) superfamily protein;(source:Araport11)		-	AT2G23290	MYB DOMAIN PROTEIN 70 (MYB70)	Member of the R2R3 factor gene family. Modulates seed germination and root system development.
																								AT2G31060	EMBRYO DEFECTIVE 2785 (EMB2785)	elongation factor family protein;(source:Araport11)		-	AT3G15510	NAC DOMAIN CONTAINING PROTEIN 2 (NAC2)	Note of caution: not to be confused with another protein (AtNAC6 locus AT5G39610) which on occasion has also been referred to as AtNAC2.
																								AT4G27010	EMBRYO DEFECTIVE 2788 (EMB2788)	ribosome 60S biogenesis amino-terminal protein;(source:Araport11)		-	AT4G19170	NINE-CIS-EPOXYCAROTENOID DIOXYGENASE 4 (NCED4)	Encodes a chloroplast-targeted member of a family of enzymes similar to nine-cis-epoxycarotenoid dioxygenase that acts as a major regulator of carotenoid degradation during dark-induced leaf senescence.. The mRNA is cell-to-cell mobile.
																								AT5G40480	EMBRYO DEFECTIVE 3012 (EMB3012)	embryo defective 3012;(source:Araport11)		-	AT1G52190	NRT1/ PTR FAMILY 1.2 (NPF1.2)	Encodes a low affinity nitrate transporter that is expressed in the plasma membrane and found in the phloem of the major veins of leaves. It is responsible for nitrate redistribution to young leaves.
																								AT3G14900	EMBRYO DEFECTIVE 3120 (EMB3120)	hypothetical protein;(source:Araport11)		-	AT3G48590	NUCLEAR FACTOR Y, SUBUNIT C1 (NF-YC1)	Encodes a protein with similarity to a subunit of the CCAAT promoter motif binding complex of yeast.One of two members of this class (HAP5A) and expressed in vegetative and reproductive tissues.
																								AT4G00620	EMBRYO DEFECTIVE 3127 (EMB3127)	Amino acid dehydrogenase family protein;(source:Araport11)		-	AT5G63470	NUCLEAR FACTOR Y, SUBUNIT C4 (NF-YC4)	Encodes a member of class of transcription regulators that his highly conserved across many plant species.In Arabidopsis and rice, NF-YC4 interacts with other members of this class and CO to regulate flowering. In Arabidopsis, it interacts with QQS to regulate C/N partitioning.
																								AT1G72440	EMBRYO SAC DEVELOPMENT ARREST 25 (EDA25)	Encodes SLOW WALKER2 (SWA2), a NOC1/Mak21 homologue. Essential for coordinated cell cycle progression during female gametophyte development.		-	AT1G73540	NUDIX HYDROLASE HOMOLOG 21 (NUDT21)	nudix hydrolase homolog 21;(source:Araport11)
																								AT1G70800	ENHANCED BENDING 1 (EHB1)	Encodes a novel NPH3/phototropin binding factor with a calcium binding domain that negatively affects hypocotyl bending under blue light conditions in Arabidopsis thaliana and may regulate phototropism.		-	AT5G53450	OBP3-RESPONSIVE GENE 1 (ORG1)	FBN11 contains a lipid-binding FBN domain and a kinase domain. It is induced by osmotic stress and loss of function mutants show decreased germination when grown under osmotic stress conditions.
																								AT5G17170	ENHANCER OF SOS3-1 (ENH1)	rubredoxin family protein;(source:Araport11)		-	AT4G27730	OLIGOPEPTIDE TRANSPORTER 1 (OPT6)	oligopeptide transporter
																								AT2G20880	ERF DOMAIN 53 (ERF53)	Encodes ERF53, a drought-induced transcription factor. Belongs to the AP2/ERF superfamily, and has a highly conserved AP2 domain. Regulates drought-responsive gene expressions by binding to the GCC box and/or dehydration-responsive element (DRE) in the promoter of downstream genes. Overexpression of AtERF53 driven by the CaMV35S promoter resulted in an unstable drought-tolerant phenotype in T2 tr…		-	AT5G64410	OLIGOPEPTIDE TRANSPORTER 4 (OPT4)	oligopeptide transporter
																								AT1G31660	ESSENTIAL NUCLEAR PROTEIN 1 (ENP1)	Encodes a protein that is a ribosome biogenesis co-factor. Mutants display aberrant RNA processing and male and female gametophyte development.		-	AT2G36050	OVATE FAMILY PROTEIN 15 (OFP15)	ovate family protein 15;(source:Araport11)
																								AT4G28140	ETHYLENE RESPONSIVE FACTOR54 (ERF54)	encodes a member of the DREB subfamily A-6 of ERF/AP2 transcription factor family. The protein contains one AP2 domain. There are 8 members in this subfamily including RAP2.4. Regulated by heat shock.		-	AT2G32100	OVATE FAMILY PROTEIN 16 (OFP16)	ovate family protein 16;(source:Araport11)
																								AT1G79270	EVOLUTIONARILY CONSERVED C-TERMINAL REGION 8 (ECT8)	evolutionarily conserved C-terminal region 8;(source:Araport11)		-	AT5G57780	P1R1 (P1R1)	Encodes a atypical member of the bHLH (basic helix-loop-helix) family transcriptional factors.
																								AT1G26770	EXPANSIN A10 (EXPA10)	Encodes an expansin. Naming convention from the Expansin Working Group (Kende et al, Plant Mol Bio). Involved in the formation of nematode-induced syncytia in roots of Arabidopsis thaliana.		-	AT5G39860	PACLOBUTRAZOL RESISTANCE1 (PRE1)	Encodes PRE1 (PACLOBUTRAZOL RESISTANCE1). PRE1 and IBH1 form a pair of antagonistic HLH/bHLH transcription factors that function downstream of BZR1 to mediate brassinosteroid regulation of cell elongation. BNQ1 is directly and negatively regulated by AP3 and PI in petals.Required for appropriate regulation of flowering time.
																								AT1G61340	F-BOX STRESS INDUCED 1 (FBS1)	Encodes a F-box protein induced by various biotic or abiotic stress.		-	AT1G72150	PATELLIN 1 (PATL1)	novel cell-plate-associated protein that is related in sequence to proteins involved in membrane trafficking in other eukaryotes The mRNA is cell-to-cell mobile.
																								AT5G01600	FERRETIN 1 (FER1)	Encodes a ferretin protein that is targeted to the chloroplast. Member of a Ferritin gene family. Gene expression is induced in response to iron overload and by nitric oxide. Expression of the gene is downregulated in the presence of paraquat, an inducer of photoxidative stress.		-	AT3G29670	PHENOLIC GLUCOSIDE MALONYLTRANSFERASE 2 (PMAT2)	Encodes a malonyltransferase that may play a role in phenolic xenobiotic detoxification. The mRNA is cell-to-cell mobile.
																								AT4G04020	FIBRILLIN (FIB)	Fibrillin precursor protein. The fibrillin preprotein, but not the mature protein interacts with ABI2. Regulated by abscisic acid response regulators. Involved in abscisic acid-mediated photoprotection. The mRNA is cell-to-cell mobile.		-	AT5G04230	PHENYL ALANINE AMMONIA-LYASE 3 (PAL3)	Member of Phenylalanine ammonialyase (PAL) gene family. Differs significantly from PAL1 and PAL2 and other sequenced plant PAL genes. Arabidopsis has four PALs: AT2G37040 (PAL1), AT3G53260 (PAL2), AT5G04230 (PAL3) and AT3G10340 (PAL4).
																								AT4G22240	FIBRILLIN 1B (FBN1B)	Involved in photoprotection of photosystem II. The RVSI and twin-positive motifs in the transit peptide are necessary for efficient leucoplast import of prFB.		-	AT3G61060	PHLOEM PROTEIN 2-A13 (PP2-A13)	phloem protein 2-A13;(source:Araport11)
																								AT3G51240	FLAVANONE 3-HYDROXYLASE (F3H)	Encodes flavanone 3-hydroxylase that is coordinately expressed with chalcone synthase and chalcone isomerases and is involved in flavonoid biosynthesis. Not responsive to auxin or ethylene stimulus (qRT-PCR).		-	AT3G54890	PHOTOSYSTEM I LIGHT HARVESTING COMPLEX GENE 1 (LHCA1)	Encodes a component of the light harvesting complex associated with photosystem I.
																								AT1G62540	FLAVIN-MONOOXYGENASE GLUCOSINOLATE S-OXYGENASE 2 (FMO GS-OX2)	belongs to the flavin-monooxygenase (FMO) family, encodes a glucosinolate S-oxygenase that catalyzes the conversion of methylthioalkyl glucosinolates to methylsulfinylalkyl glucosinolates The mRNA is cell-to-cell mobile.		-	AT3G61470	PHOTOSYSTEM I LIGHT HARVESTING COMPLEX GENE 2 (LHCA2)	Encodes a component of the light harvesting antenna complex of photosystem I. The mRNA is cell-to-cell mobile.
																								AT5G08640	FLAVONOL SYNTHASE 1 (FLS1)	Encodes a flavonol synthase that catalyzes formation of flavonols from dihydroflavonols. Co-expressed with CHI and CHS (qRT-PCR).		-	AT1G61520	PHOTOSYSTEM I LIGHT HARVESTING COMPLEX GENE 3 (LHCA3)	PSI type III chlorophyll a/b-binding protein (Lhca3*1) The mRNA is cell-to-cell mobile.
																								AT1G06430	FTSH PROTEASE 8 (ftsh8)	encodes a FtsH protease that is localized to the chloroplast		-	AT1G03130	PHOTOSYSTEM I SUBUNIT D-2 (PSAD-2)	Encodes a protein predicted by sequence similarity with spinach PsaD to be photosystem I reaction center subunit II (PsaD2)
																								AT4G34590	G-BOX BINDING FACTOR 6 (GBF6)	Encodes a basic domain leucine zipper (bZip) transcription factor bZIP11. Translation is repressed by sucrose. Directly regulates gene expression of ASN1 and ProDH2, which are enzyme-coding genes involved in amino acid metabolism. Susceptibility factor during Pseudomonas syringae infection.		-	AT1G52230	PHOTOSYSTEM I SUBUNIT H2 (PSAH2)	Phosphorylation of this protein is dependent on calcium. The mRNA is cell-to-cell mobile.
																								AT5G48030	GAMETOPHYTIC FACTOR 2 (GFA2)	encodes a mitochondrially targeted DNAJ protein involved in female gametophyte development.		-	AT1G30380	PHOTOSYSTEM I SUBUNIT K (PSAK)	Encodes subunit K of photosystem I reaction center. The mRNA is cell-to-cell mobile.
																								AT5G26220	GAMMA-GLUTAMYL CYCLOTRANSFERASE 2;1 (GGCT2;1)	ChaC-like family protein;(source:Araport11)		-	AT1G08380	PHOTOSYSTEM I SUBUNIT O (PSAO)	Encodes subunit O of photosystem I.
																								AT4G21200	GIBBERELLIN 2-OXIDASE 8 (GA2OX8)	Encodes a protein with gibberellin 2-oxidase activity which acts specifically on C-20 gibberellins.		-	AT2G05100	PHOTOSYSTEM II LIGHT HARVESTING COMPLEX GENE 2.1 (LHCB2.1)	Lhcb2.1 protein encoding a subunit of the light harvesting complex II. Member of a gene family with high degree of sequence similarity. Initially LHCB2.3 was considered as a separate gene but appears to be an allele of LHCB2.1.
																								AT3G58070	GLABROUS INFLORESCENCE STEMS (GIS)	Putative transcription factor, contains C2H2 domain, regulates aspects of shoot maturation in Arabidopsis thaliana. GIS loss-of-function mutations affect the epidermal differentiation of inflorescence organs, causing a premature decrease in trichome production on successive leaves, stem internodes, and branches. Overexpression has the opposite effect on trichome initiation and causes other hetero…		-	AT2G05070	PHOTOSYSTEM II LIGHT HARVESTING COMPLEX GENE 2.2 (LHCB2.2)	Encodes Lhcb2.2. Belongs to the Lhc super-gene family encodes the light-harvesting chlorophyll a/b-binding (LHC) proteins that constitute the antenna system of the photosynthetic apparatus.
																								AT4G34740	GLN PHOSPHORIBOSYL PYROPHOSPHATE AMIDOTRANSFERASE 2 (ASE2)	Encodes glutamine 5-phosphoribosylpyrophosphate amidotransferase. Mutants are deficient in leaf, but not cotyledon, plastid and palisade cell development. Mutants exhibit defective chloroplast development under non-low light, suggesting that the defect in chloroplast development is caused by photo-oxidative damage. Plays role in differential development of vascular-associated cells. Demonstrates …		-	AT3G27690	PHOTOSYSTEM II LIGHT HARVESTING COMPLEX GENE 2.3 (LHCB2.3)	Encodes Lhcb2.4. Belongs to the Lhc super-gene family encodes the light-harvesting chlorophyll a/b-binding (LHC) proteins that constitute the antenna system of the photosynthetic apparatus. The mRNA is cell-to-cell mobile.
																								AT1G61800	GLUCOSE-6-PHOSPHATE/PHOSPHATE TRANSLOCATOR 2 (GPT2)	glucose6-Phosphate/phosphate transporter 2. Expression is upregulated in the shoot of cax1/cax3 mutant. The mRNA is cell-to-cell mobile.		-	AT2G30790	PHOTOSYSTEM II SUBUNIT P-2 (PSBP-2)	Encodes a 23 kD extrinsic protein that is part of photosystem II and participates in the regulation of oxygen evolution.
																								AT2G02010	GLUTAMATE DECARBOXYLASE 4 (GAD4)	glutamate decarboxylase 4;(source:Araport11)		-	AT4G05180	PHOTOSYSTEM II SUBUNIT Q-2 (PSBQ-2)	Encodes the PsbQ subunit of the oxygen evolving complex of photosystem II.
																								AT4G31870	GLUTATHIONE PEROXIDASE 7 (GPX7)	Encodes glutathione peroxidase. Role in the degradation of H2O2 to water using glutathione as electron donor.		-	AT3G21055	PHOTOSYSTEM II SUBUNIT T (PSBTN)	Encodes photosystem II 5 kD protein subunit PSII-T. This is a nuclear-encoded gene (PsbTn) which also has a plastid-encoded paralog (PsbTc).
																								AT1G02940	GLUTATHIONE S-TRANSFERASE (CLASS PHI) 5 (GSTF5)	Encodes glutathione transferase belonging to the phi class of GSTs. Naming convention according to Wagner et al. (2002).		-	AT2G42870	PHY RAPIDLY REGULATED 1 (PAR1)	Encodes PHYTOCHROME RAPIDLY REGULATED1 (PAR1), an atypical basic helix-loop-helix (bHLP) protein. Closely related to PAR2 (At3g58850). Up regulated after simulated shade perception. Acts in the nucleus to control plant development and as a negative regulator of shade avoidance response. Functions as transcriptional repressor of auxin-responsive genes SAUR15 (AT4G38850) and SAUR68 (AT1G29510).
																								AT1G02930	GLUTATHIONE S-TRANSFERASE 6 (GSTF6)	Encodes glutathione transferase belonging to the phi class of GSTs. Naming convention according to Wagner et al. (2002).		-	AT2G26710	PHYB ACTIVATION TAGGED SUPPRESSOR 1 (BAS1)	Encodes a member of the cytochrome p450 family that serves as a control point between multiple photoreceptor systems and brassinosteroid signal transduction. Involved in brassinolide metabolism. Mediates response to a variety of light signals including hypocotyl elongation and cotyledon expansion.
																								AT5G17220	GLUTATHIONE S-TRANSFERASE PHI 12 (GSTF12)	Encodes glutathione transferase belonging to the phi class of GSTs. Naming convention according to Wagner et al. (2002). Mutants display no pigments on leaves and stems. Likely to function as a carrier to transport anthocyanin from the cytosol to tonoplasts.		-	AT2G20180	PHYTOCHROME INTERACTING FACTOR 3-LIKE 5 (PIL5)	Encodes a novel Myc-related bHLH transcription factor that has transcriptional activation activity in the dark. It is a key negative regulator of phytochrome-mediated seed germination and acts by inhibiting chlorophyll biosynthesis, light-mediated suppression of hypocotyl elongation and far-red light-mediated suppression of seed germination, and promoting negative gravitropism in hypocotyls. Ligh…
																								AT2G29450	GLUTATHIONE S-TRANSFERASE TAU 5 (GSTU5)	Encodes a member of the TAU glutathione S-transferase gene family. Gene expression is induced by exposure to auxin, pathogen and herbicides. Naming convention according to Wagner et al. (2002)		-	AT2G43010	PHYTOCHROME INTERACTING FACTOR 4 (PIF4)	Isolated as a semidominant mutation defective in red -light responses. Encodes a nuclear localized bHLH protein that interacts with active PhyB protein. Negatively regulates phyB mediated red light responses. Involved in shade avoidance response. Protein abundance is negatively regulated by PhyB.Involved in the regulation of response to nutrient levels. Controls the resistance to B. cinerea in a …
																								AT2G29490	GLUTATHIONE S-TRANSFERASE TAU 1 (GSTU1)	Encodes glutathione transferase belonging to the tau class of GSTs. Naming convention according to Wagner et al. (2002).		-	AT2G02950	PHYTOCHROME KINASE SUBSTRATE 1 (PKS1)	Encodes a basic soluble protein which can independently bind to either PHYA or PHYB, regardless of whether the phytochromes are in the Pr or Pfr state. PKS1 can be phosphorylated by oat phyA in vitro in a light regulated manner. It is postulated to be a negative regulator of phyB signalling.
																								AT4G18280	GLYCINE RICH CELL WALL PROTEIN LIKE 1 (GRPL1)	Encodes a gene whose transcription is induced in response to potassium-deficiency,drought, heat and salt stress. Overexpression increases tolerance to stressors.		-	AT1G14280	PHYTOCHROME KINASE SUBSTRATE 2 (PKS2)	Encodes phytochrome kinase substrate 2. PKS proteins are critical for hypocotyl phototropism. Forms a complex with Phot1, Phot2 and NPH3.
																								AT5G13370	GRETCHEN HAGEN 3.15 (GH3.15)	IBA - specific acyl acid amido synthetase which conjugates glutamine to IBA. It is involved in generating inactive and/or storage forms of IBA in the seedling, root, and silique. May play a role in auxin homeostasis by modulating the levels of IBA for peroxisomal conversion to IAA.		-	AT5G04190	PHYTOCHROME KINASE SUBSTRATE 4 (PKS4)	Encodes phytochrome kinase substrate 4, a phytochrome signaling component involved in phototropism. It is phosphorylated in a phot1-dependent manner in vitro. Phosphorylation is transient and regulated by a type 2- protein phosphatase.
																								AT1G28600	GUARD-CELL-ENRICHED GDSL LIPASE 2 (GGL2)	GDSL-motif esterase/acyltransferase/lipase. Enzyme group with broad substrate specificity that may catalyze acyltransfer or hydrolase reactions with lipid and non-lipid substrates.		-	AT2G01420	PIN-FORMED 4 (PIN4)	Encodes a putative auxin efflux carrier that is localized in developing and mature root meristems. It is involved in the maintenance of embryonic auxin gradients. A role for AtPIN4 in generating a sink for auxin below the quiescent center of the root meristem that is essential for auxin distribution and patterning is proposed. In the root, PIN4 is detected around the quiescent center and cells su…
																								AT1G28610	GUARD-CELL-ENRICHED GDSL LIPASE 3 (GGL3)	GDSL-motif esterase/acyltransferase/lipase. Enzyme group with broad substrate specificity that may catalyze acyltransfer or hydrolase reactions with lipid and non-lipid substrates.		-	AT4G23400	PLASMA MEMBRANE INTRINSIC PROTEIN 1;5 (PIP1;5)	Plasma membrane intrinsic protein, involved redundantly with PIP1;1/2/3/4 in hydraulics and carbon fixation, regulates the expression of related genes that affect plant growth and development.
																								AT5G60730	GUIDED ENTRY OF TAIL-ANCHORED PROTEINS 3B (GET3C)	One of 3 GET paralogs in Arabidopsis. GET3c is a mitochondrion localized protein with no obvious role in Tail Anchored (TA) protein insertion.		-	AT4G35100	PLASMA MEMBRANE INTRINSIC PROTEIN 3 (PIP3)	a member of the plasma membrane intrinsic protein PIP. functions as aquaporin. Salt-stress-inducible MIP
																								AT1G17100	HAEM-BINDING PROTEIN 1 (HBP1)	Encodes a cytosolic heme binding protein(cHBP)that can reversibly bind tetrapyrroles including heme, protoporphyrin IX and Mg-protoporphyrin IX dimethyl ester with distinct binding afﬁnities.		-	AT5G16150	PLASTIDIC GLC TRANSLOCATOR (PGLCT)	Encodes a putative plastidic glucose transporter.
																								AT3G12580	HEAT SHOCK PROTEIN 70 (HSP70)	heat shock protein 70;(source:Araport11)		-	AT1G76100	PLASTOCYANIN 1 (PETE1)	One of two Arabidopsis plastocyanin genes. Expressed at 1/10th level of PETE2. Does not respond to increased copper levels and is thought to be the isoform that participates in electron transport under copper-limiting conditions. Mutation of this gene does not have obvious effect on photosynthesis.
																								AT5G05365	HEAVY METAL ASSOCIATED PROTEIN 44 (ATHMP44)	Heavy metal transport/detoxification superfamily protein;(source:Araport11)		-	AT3G16850	POLYGALACTURONASE CLADE F 5 (PGF5)	Pectin lyase-like superfamily protein;(source:Araport11)
																								AT3G09650	HIGH CHLOROPHYLL FLUORESCENCE 152 (HCF152)	RNA binding protein involved in the processing of chloroplast psbB-psbT-psbH-petB-petD transcript unit.		-	AT5G06870	POLYGALACTURONASE INHIBITING PROTEIN 2 (PGIP2)	Encodes a polygalacturonase inhibiting protein involved in plant defense response. PGIPs inhibit the activity of pectin degrading enzymes such as those produced by fungal pathogens. PGIP2 is induced by fungal infection and methyl jasmonate.Suppressed in the proton sensitive stop1-mutant, but the transcription level was recovered by transformation of STOP2. Knockout mutant showed severe damage in …
																								AT5G59220	HIGHLY ABA-INDUCED PP2C GENE 1 (HAI1)	Encodes a member of the PP2C family (Clade A protein phosphatases type 2C). Functions as a negative regulator of osmotic stress and ABA signaling.		-	AT4G27440	PROTOCHLOROPHYLLIDE OXIDOREDUCTASE B (PORB)	light-dependent NADPH:protochlorophyllide oxidoreductase B The mRNA is cell-to-cell mobile.
																								AT3G44750	HISTONE DEACETYLASE 3 (HDA3)	Encodes a histone deacetylase. Controls the development of adaxial/abaxial leaf polarity. Two lines with RNAi-directed against this gene show reduced Agrobacterium-mediated DNA transformation of the roots. Involved in development of the vascular tissue of the stem by affecting cell proliferation and differentiation.		-	AT1G19770	PURINE PERMEASE 14 (PUP14)	Member of a family of proteins related to PUP1, a purine transporter. May be involved in the transport of purine and purine derivatives such as cytokinins, across the plasma membrane. The mRNA is cell-to-cell mobile.
																								AT3G03260	HOMEODOMAIN GLABROUS 8 (HDG8)	Encodes a homeobox-leucine zipper family protein belonging to the HD-ZIP IV family.		-	AT1G57990	PURINE PERMEASE 18 (PUP18)	Member of a family of proteins related to PUP1, a purine transporter. May be involved in the transport of purine and purine derivatives such as cytokinins, across the plasma membrane.
																								AT5G55280	HOMOLOG OF BACTERIAL CYTOKINESIS Z-RING PROTEIN FTSZ 1-1 (FTSZ1-1)	Encodes one of two FtsZ proteins, tubulin-like proteins, in Arabidopsis. It is involved in chloroplast division.		-	AT2G33750	PURINE PERMEASE 2 (PUP2)	Member of a family of proteins related to PUP1, a purine transporter. May be involved in the transport of purine and purine derivatives such as cytokinins, across the plasma membrane.
																								AT3G16360	HPT PHOSPHOTRANSMITTER 4 (AHP4)	Encodes AHP4, a histidine-containing phosphotransmitter involved in Histidine (His)-to-Aspartate (Asp) phosphorelay signal transduction. AHP4 is one of the six Arabidopsis thaliana histidine phosphotransfer proteins (AHPs). AHPs function as redundant positive regulators of cytokinin signaling. Members of the AHP gene family include: AT3G21510 (AHP1), AT3G29350 (AHP2), AT5G39340 (AHP3), AT3G16360 …		-	AT4G18205	PURINE PERMEASE 21 (PUP21)	Nucleotide-sugar transporter family protein;(source:Araport11)
																								AT2G34260	HUMAN WDR55 (WD40 REPEAT) HOMOLOG (WDR55)	Encodes a WDxR motif-containing protein that is required for gametogenesis, seed and endosperm development.		-	AT4G18197	PURINE PERMEASE 7 (PUP7)	Member of a family of proteins related to PUP1, a purine transporter. May be involved in the transport of purine and purine derivatives such as cytokinins, across the plasma membrane. The mRNA is cell-to-cell mobile.
																								AT1G25250	INDETERMINATE(ID)-DOMAIN 16 (IDD16)	Encodes a transcription factor that, together with IDD14 and IDD15, regulates auxin biosynthesis and transport and thus aerial organ morphogenesis and gravitropic responses . IDD16 also binds to the SPCH promoter and regulates stomata initiation.		-	AT2G47750	PUTATIVE INDOLE-3-ACETIC ACID-AMIDO SYNTHETASE GH3.9 (GH3.9)	Encodes GH3.9, a member of the GH3 family auxin-responsive genes. gh3.9-1 mutants had greater primary root length, increased sensitivity to indole-3-acetic acid (IAA)-mediated root growth inhibition, but no obvious effects on apical dominance or leaf morphology.
																								AT3G22275	JASMONATE ZIM-DOMAIN PROTEIN 13 (JAZ13)	Encodes a non-TIFY JAsmonate ZIM-domain (JAZ) protein with a Ser-rich C-terminal tail that is a site for phosphorylation that interacts with the bHLH transcription factor MYC2 and the co-repressor TOPLESS and acts as a repressor of JA signaling. JAZ13 is the 13th member of the JAZ family in Arabidopsis, and the only member not classified as a TIFY protein.		-	AT1G19510	RAD-LIKE 5 (RL5)	RAD-like 5;(source:Araport11)
																								AT1G17380	JASMONATE-ZIM-DOMAIN PROTEIN 5 (JAZ5)	jasmonate-zim-domain protein 5;(source:Araport11)		-	AT1G75250	RAD-LIKE 6 (RL6)	RAD-like 6;(source:Araport11)
																								AT1G19640	JASMONIC ACID CARBOXYL METHYLTRANSFERASE (JMT)	Encodes a S-adenosyl-L-methionine:jasmonic acid carboxyl methyltransferase that catalyzes the formation of methyljasmonate from jasmonic acid. Its expression is induced in response to wounding or methyljasmonate treatment.		-	AT4G34220	RECEPTOR DEAD KINASE1 (RDK1)	Encodes a receptor like kinase involved in ABA-mediated seedling development and drought tolerance.RDK1 is an atypical or pseudokinase and has no phosphorylation activity. Its expression is upregulated in response to ABA.interacts with ABI1 and other PP2C phosphatases.
																								AT5G06550	JUMONJI DOMAIN-CONTAINING PROTEIN 22 (JMJ22)	Encodes a HR demethylase that acts as a positive regulator of seed germination in the PHYB-PIL5-SOM pathway.		-	AT2G15080	RECEPTOR LIKE PROTEIN 19 (RLP19)	receptor like protein 19;(source:Araport11)
																								AT5G28030	L-CYSTEINE DESULFHYDRASE 1 (DES1)	Encodes a novel l-cysteine desulfhydrase involved in cysteine homeostasis that catalyzes the desulfuration of Cys, instead of the synthesis of Cys like the OASTL, to produce sulfide plus ammonia and pyruvate.		-	AT5G40450	REGULATOR OF BULB BIOGENESIS1 (RBB1)	Encodes a member of a plant gene family, APK_ORTHOMCL5144,of unknown function. RBB1 is localized to the cytosol and involved in vacuolar biogenesis and organization. RBB1 mutants have increased number of vacuolar bulbs and fewer trans-vacuolar strands.
																								AT1G02820	LATE EMBRYOGENESIS ABUNDANT 3 (LEA3)	Late embryogenesis abundant 3 (LEA3) family protein;(source:Araport11)		-	AT3G14050	RELA/SPOT HOMOLOG 2 (RSH2)	Involved in the maintenance of the (p)ppGp level to accustom plastidial gene expression to darkness.
																								AT2G39230	LATERAL ORGAN JUNCTION (LOJ)	Encodes a pentatricopeptide protein (LOJ) that is specifically expressed in lateral organ junctions.		-	AT1G13260	RELATED TO ABI3/VP1 1 (RAV1)	Encodes an AP2/B3 domain transcription factor which is upregulated in response to low temperature. It contains a B3 DNA binding domain. It has circadian regulation and may function as a negative growth regulator. The mRNA is cell-to-cell mobile.
																								AT1G67360	LD-ASSOCIATED PROTEIN 1 (LDAP1)	Encodes a small rubber particle protein homolog. Plays dual roles as positive factors for tissue growth and development and in drought stress responses.		-	AT1G68840	RELATED TO ABI3/VP1 2 (RAV2)	Rav2 is part of a complex that has been named `regulator of the (H+)-ATPase of the vacuolar and endosomal membranes' (RAVE) The mRNA is cell-to-cell mobile.
																								AT3G59820	LEUCINE ZIPPER-EF-HAND-CONTAINING TRANSMEMBRANE PROTEIN 1 (LETM1)	LETM1-like protein;(source:Araport11)		-	AT3G61260	REMORIN 1.2 (REM1.2)	Lipid raft regulatory protein, crucial for plasma membrane nanodomain assembly to control plasmodesmata aperture and functionality. Negatively regulates the cell-to-cell movement of TuMV via competition with PCaP1 for binding actin filaments.
																								AT4G22880	LEUCOANTHOCYANIDIN DIOXYGENASE (LDOX)	encodes leucoanthocyanidin dioxygenase, which is involved in proanthocyanin biosynthesis. Mutant analysis suggests that this gene is also involved in vacuole formation.		-	AT5G17300	REVEILLE 1 (RVE1)	Myb-like transcription factor that regulates hypocotyl growth by regulating free auxin levels in a time-of-day specific manner.
																								AT1G76570	LIGHT-HARVESTING COMPLEX B7 (LHCB7)	Chlorophyll A-B binding family protein;(source:Araport11)		-	AT5G22920	RING ZINC-FINGER PROTEIN 34 (RZPF34)	Encodes a protein with sequence similarity to RING, zinc finger proteins. Loss of function mutations show reduced (15%) stomatal aperture under non stress conditions.
																								AT2G38540	LIPID TRANSFER PROTEIN 1 (LP1)	Non-specific lipid transfer protein. Binds calmodulin in a Ca2+-independent manner. Localized to the cell wall. Specifically expressed in L1 epidermal layer. Predicted to be a member of PR-14 pathogenesis-related protein family with the following members: At2g38540/LTP1, At2g38530/LTP2, At5g59320/LTP3, At5g59310/LTP4, At3g51600/LTP5, At3g08770/LTP6, At2g15050/LTP7, At2g18370/LTP8, At2g15325/LTP9,…		-	AT4G11360	RING-H2 FINGER A1B (RHA1B)	Encodes a putative RING-H2 finger protein RHA1b. The mRNA is cell-to-cell mobile.
																								AT5G59320	LIPID TRANSFER PROTEIN 3 (LTP3)	Predicted to encode a PR (pathogenesis-related) protein. Belongs to the lipid transfer protein (PR-14) family with the following members: At2g38540/LTP1, At2g38530/LTP2, At5g59320/LTP3, At5g59310/LTP4, At3g51600/LTP5, At3g08770/LTP6, At2g15050/LTP7, At2g18370/LTP8, At2g15325/LTP9, At5g01870/LTP10, At4g33355/LTP11, At3g51590/LTP12, At5g44265/LTP13, At5g62065/LTP14, At4g08530/LTP15. The mRNA is cel…		-	AT1G29720	RKF-LIKE 1 (RKFL1)	Encodes one of three RECEPTOR-LIKE KINASE IN FLOWERS 1 (RKF1) paralogues that is required in the stigmatic papillae and the female reproductive tract to promote compatible pollen grain hydration and pollen tube growth.
																								AT5G59310	LIPID TRANSFER PROTEIN 4 (LTP4)	Encodes a member of the lipid transfer protein family. Proteins of this family are generally small (~9 kD), basic, expressed abundantly and contain eight Cys residues. The proteins can bind fatty acids and acylCoA esters and can transfer several different phospholipids. They are localized to the cell wall. The mRNA is present in flowers and siliques, and is strongly up-regulated by abscisic acid.…		-	AT4G03110	RNA-BINDING PROTEIN-DEFENSE RELATED 1 (RBP-DR1)	Encodes a putative RNA-binding protein that is located in the cytoplasm and is involved in the hypersensitive response and positively regulates salicylic acid-mediated immunity.
																								AT1G17420	LIPOXYGENASE 3 (LOX3)	LOX3 encode a Lipoxygenase. Lipoxygenases (LOXs) catalyze the oxygenation of fatty acids (FAs).		-	AT1G80650	RNASE THREE-LIKE PROTEIN 1 (RTL1)	RNAse THREE-like protein 1;(source:Araport11)
																								AT5G26860	LON PROTEASE 1 (LON1)	Encodes a member of the Lon protease-like proteins (Lon1/At5g26860, Lon2/At5g47040, Lon3/At3g05780, Lon4/At3g05790). Lon is a multifunctional ATP-dependent protease which exists in bacteria, archaea and within organelles in eukaryotic cells. Lon proteases are responsible for the degradation of abnormal, damaged and unstable proteins. The mRNA is cell-to-cell mobile.		-	AT2G30520	ROOT PHOTOTROPISM 2 (RPT2)	Encodes a phototropin-interacting NRL protein that is an early signaling component in the phototrophic response and is essential for the phototropin-mediated chloroplast accumulation response but is not involved in the chloroplast avoidance response or stomatal opening.
																								AT3G05790	LON PROTEASE 4 (LON4)	Encodes a member of the Lon protease-like proteins (Lon1/At5g26860, Lon2/At5g47040, Lon3/At3g05780, Lon4/At3g05790). Lon is a multifunctional ATP-dependent protease which exists in bacteria, archaea and within organelles in eukaryotic cells. Lon proteases are responsible for the degradation of abnormal, damaged and unstable proteins.		-	AT3G05140	ROP BINDING PROTEIN KINASES 2 (RBK2)	ROP binding protein kinases 2;(source:Araport11)
																								AT1G23010	LOW PHOSPHATE ROOT1 (LPR1)	Encodes a protein with multicopper oxidase activity. Located in ER. Function together with LPR2 (AT1G71040) and a P5-type ATPase (At5g23630/PDR2) in a common pathway that adjusts root meristem activity to Pi (inorganic phosphate) availability.		-	AT2G46710	ROP GUANOSINE TRIPHOSPHATASE (GTPASE)-ACTIVATING PROTEIN 3 (ROPGAP3)	ROP (Rho of plant GTPases) family member Involved in cell wall patterning. Encodes ROP inactivator, regulates the formation of ROP-activated domains; these in turn determined the pattern of cell wall pits. Positively regulates pit formation, but negatively regulates pit size, required for periodic formation of secondary cell wall pits.
																								AT4G34950	MAJOR FACILITATOR SUPERFAMILY 1 (MFS1)	Major facilitator superfamily protein;(source:Araport11)		-	AT1G13245	ROTUNDIFOLIA LIKE 17 (RTFL17)	ROTUNDIFOLIA like 17;(source:Araport11)
																								AT3G14720	MAP KINASE 19 (MPK19)	member of MAP Kinase The mRNA is cell-to-cell mobile.		-	AT1G11350	S-DOMAIN-1 13 (SD1-13)	S-domain-1 13;(source:Araport11)
																								AT3G10110	MATERNAL EFFECT EMBRYO ARREST 67 (MEE67)	Mitochondrial import inner membrane translocase subunit Tim17/Tim22/Tim23 family protein;(source:Araport11)		-	AT5G03350	SA-INDUCED LEGUME LECTIN-LIKE PROTEIN 1 (SAI-LLP1)	Belongs to the group of early SA-activated genes. Involved in resistance to Pst Avr-Rpm1 as a component of the SA35 mediated defense processes associated to the ETI response. Involved in resistance to P.syringae pv. tomato Avr-Rpm1 in Arabidopsis, as a component of the SA-mediated defense processes associated with the effector-triggered immunity response.
																								AT5G54930	METABOLIC NETWORK MODULATOR 1 (MNM1)	AT hook motif-containing protein;(source:Araport11)		-	AT2G22980	SERINE CARBOXYPEPTIDASE-LIKE 13 (SCPL13)	serine carboxypeptidase-like 13;(source:Araport11)
																								AT3G03780	METHIONINE SYNTHASE 2 (MS2)	Encodes a cytosolic methionine synthase, involved in methionine regeneration via the activated methyl cycle (or SAM cycle)		-	AT4G35780	SERINE/THREONINE/TYROSINE KINASE 17 (STY17)	ACT-like protein tyrosine kinase family protein;(source:Araport11)
																								AT5G58310	METHYL ESTERASE 18 (MES18)	Encodes a protein shown to have methyl IAA esterase activity in vitro. This protein does not act on methyl JA, MeSA, MeGA4, or MEGA9 in vitro.		-	AT4G38470	SERINE/THREONINE/TYROSINE KINASE 46 (STY46)	Serine/threonine kinase that phosphorylate transit peptides of chloroplast and mitochondria targeted pre-proteins.
																								AT4G37150	METHYL ESTERASE 9 (MES9)	Encodes a protein shown to have carboxylesterase activity, methyl salicylate esterase activity, methyl jasmonate esterase activity, and methyl IAA esterase activity in vitro. MES9 appears to be involved in MeSA hydrolysis in planta. Expression of MES9 can restore systemic acquired resistance in SAR-deficient tobacco plants. This protein does not act on MeGA4, or MEGA9 in vitro.		-	AT1G66970	SHV3-LIKE 2 (SVL2)	Encodes a member of the glycerophosphodiester phosphodiesterase like (GDPD-like) family.
																								AT1G67120	MIDASIN 1 (MDN1)	Represents a homolog of the yeast MDN gene, which encodes a non-ribosomal protein involved in the maturation and assembly of the 60S ribosomal subunit. In Arabidopsis, it is essential for female gametogenesis progression.		-	AT2G22990	SINAPOYLGLUCOSE 1 (SNG1)	sinapoylglucose:malate sinapoyltransferase. Catalyzes the formation of sinapoylmalate from sinapoylglucose. Mutants accumulate excess sinapoylglucose.
																								AT3G14395	MITE ATTACK TRIGGERED IMMUNITY 1 (MATI)	Protein Involved in the Regulation of Herbivore-Associated Signaling Pathways, affecting the expression of genes involved in biosynthesis and signaling of the jasmonic acid and salicylic acid hormones.		-	AT5G18020	SMALL AUXIN UP RNA 20 (SAUR20)	SAUR-like auxin-responsive protein family;(source:Araport11)
																								AT3G12770	MITOCHONDRIAL EDITING FACTOR 22 (MEF22)	Encodes a pentatricopeptide repeat protein (PPR) protein involved in mitochondrial mRNA editing.		-	AT5G18030	SMALL AUXIN UP RNA 21 (SAUR21)	SAUR-like auxin-responsive protein family;(source:Araport11)
																								AT5G08305	MITOCHONDRIAL EDITING FACTOR 37 (MEF37)	E+-type pentatricopeptide repeat protein involved in C to U editing in mitochondria and chloroplasts.		-	AT5G18050	SMALL AUXIN UP RNA 22 (SAUR22)	SAUR-like auxin-responsive protein family;(source:Araport11)
																								AT4G04750	MITOCHONDRIAL F1F0-ATP SYNTHASE INHIBITOR FACTOR 1 (IF1)	Mitochondrial F1F0-ATPase inhibitor factor; has conserved function as an endogenous inhibitor affecting cellular energy status and plays an impor_x0002_tant role in plant growth and reproduction, particularly in fertility.		-	AT5G18060	SMALL AUXIN UP RNA 23 (SAUR23)	SAUR-like auxin-responsive protein family;(source:Araport11)
																								AT4G37910	MITOCHONDRIAL HEAT SHOCK PROTEIN 70-1 (mtHsc70-1)	mitochondrial heat shock protein 70-1;(source:Araport11)		-	AT5G18080	SMALL AUXIN UP RNA 24 (SAUR24)	Encodes SAUR24 (small auxin up RNA 24). Note that TAIR nomenclature is based on Plant Mol Biol. 2002, 49:373-85 (PMID:12036261). In Planta (2011) 233:1223?1235 (PMID:21327815), SAUR24 is At5g18010.
																								AT5G09590	MITOCHONDRIAL HSO70 2 (MTHSC70-2)	heat shock protein 70 (Hsc70-5); nuclear		-	AT3G03850	SMALL AUXIN UP RNA 26 (SAUR26)	SAUR-like auxin-responsive protein family;(source:Araport11)
																								AT5G64710	MITOCHONDRIAL NUCLEASE 1 (MNU1)	Putative endonuclease or glycosyl hydrolase;(source:Araport11)		-	AT3G03840	SMALL AUXIN UP RNA 27 (SAUR27)	SAUR-like auxin-responsive protein family;(source:Araport11)
																								AT5G09840	MITOCHONDRIAL NUCLEASE2 (MNU2)	Putative endonuclease or glycosyl hydrolase;(source:Araport11)		-	AT3G03830	SMALL AUXIN UP RNA 28 (SAUR28)	SAUR-like auxin-responsive protein family;(source:Araport11)
																								AT1G05100	MITOGEN-ACTIVATED PROTEIN KINASE KINASE KINASE 18 (MAPKKK18)	member of MEKK subfamily. Negatively regulated by RGLG1 and RGLG2; involved in drought stress tolerance.		-	AT3G03820	SMALL AUXIN UP RNA 29 (SAUR29)	SAUR-like auxin-responsive protein family;(source:Araport11)
																								AT4G36950	MITOGEN-ACTIVATED PROTEIN KINASE KINASE KINASE 21 (MAPKKK21)	member of MEKK subfamily		-	AT1G29440	SMALL AUXIN UP RNA 63 (SAUR63)	SAUR-like auxin-responsive protein family;(source:Araport11)
																								AT1G24020	MLP-LIKE PROTEIN 423 (MLP423)	MLP-like protein 423;(source:Araport11)		-	AT4G38850	SMALL AUXIN UPREGULATED 15 (SAUR15)	mRNA is rapidly induced by auxin and is very short-lived. Has been used as a reporter gene in studying auxin mutants.
																								AT4G20020	MULTIPLE ORGANELLAR RNA EDITING FACTOR 1 (MORF1)	Encodes a protein involved in RNA editing in mitochondria. Member of MORF family consisting of of nine full-length proteins encoded in the nuclear genome. MORF proteins are required for all RNA editing events in plastids and for many, possibly also all, sites in mitochondria. Potential link between the RNA binding PPR protein and the protein contributing the enzymatic activity in RNA editing.		-	AT4G38860	SMALL AUXIN UPREGULATED RNA 16 (SAUR16)	SAUR-like auxin-responsive protein family;(source:Araport11)
																								AT3G62610	MYB DOMAIN PROTEIN 11 (MYB11)	Member of the R2R3 factor gene family. Together with MYB12 and MYB111 redundantly regulates flavonol biosynthesis.		-	AT4G34790	SMALL AUXIN UPREGULATED RNA 3 (SAUR3)	Putative OXS2-binding DEGs were constitutively activated by OXS2.
																								AT5G49330	MYB DOMAIN PROTEIN 111 (MYB111)	Member of the R2R3 factor gene family. Together with MYB11 and MYB111 redundantly regulates flavonol biosynthesis.		-	AT1G29430	SMALL AUXIN UPREGULATED RNA 62 (SAUR62)	SAUR762 expression is induced during pollination and expressed in pollen tubes. SAUR62 likely functions in translation of proteins required for pollen tube development/function.
																								AT1G06180	MYB DOMAIN PROTEIN 13 (MYB13)	member of MYB3R- and R2R3- type MYB- encoding genes		-	AT1G29450	SMALL AUXIN UPREGULATED RNA 64 (SAUR64)	SAUR-like auxin-responsive protein family;(source:Araport11)
																								AT1G66390	MYB DOMAIN PROTEIN 90 (MYB90)	Production of anthocyanin pigment 2 protein (PAP2).		-	AT1G29460	SMALL AUXIN UPREGULATED RNA 65 (SAUR65)	SAUR-like auxin-responsive protein family;(source:Araport11)
																								AT1G77450	NAC DOMAIN CONTAINING PROTEIN 32 (NAC032)	NAC domain transcriptional regulator that is induced by ROS in roots where it regulates the expression of downstream genes such as MYB30.		-	AT1G29500	SMALL AUXIN UPREGULATED RNA 66 (SAUR66)	SAUR-like auxin-responsive protein family;(source:Araport11)
																								AT1G32870	NAC DOMAIN PROTEIN 13 (NAC13)	Expression in rosette leaves is activated by high concentration of boron.		-	AT1G29510	SMALL AUXIN UPREGULATED RNA 67 (SAUR67)	This locus was referred to as SAUR68 in PMID:17948056 but the nomenclature should be SAUR67.
																								AT5G46830	NACL-INDUCIBLE GENE 1 (NIG1)	Calcium-binding transcription factor involved in salt stress signaling.		-	AT5G51970	SORBITOL DEHYDROGENASE (ATSDH)	Encodes a sorbitol dehydrogenase that exhibits greatest oxidative activity with sorbitol, ribitol and xylitol as substrates. SDH can be thiolated in vitro.
																								AT4G05020	NAD(P)H DEHYDROGENASE B2 (NDB2)	Miitochondrial alternative NADH dehydrogenase.		-	AT1G77210	SUGAR TRANSPORT PROTEIN 14 (STP14)	AtSTP14 belongs to the family of sugar transport proteins (AtSTPs)in volved in monosaccharide transport. Heterologous expression in yeast revealed that AtSTP14 is the transporter specifc for galactose and does not transport other monosaccharides such as glucose or fructose.
																								AT5G51720	NEET GROUP PROTEIN (NEET)	Encodes a protein with biochemical, structural, and biophysical characteristics of a NEET protein. It plays a key role in plant development, senescence, reactive oxygen homeostasis, and Fe metabolism.		-	AT1G11260	SUGAR TRANSPORTER 1 (STP1)	Encodes a H+/hexose cotransporter. The mRNA is cell-to-cell mobile.
																								AT1G09240	NICOTIANAMINE SYNTHASE 3 (NAS3)	Encodes a nicotianamine synthase.		-	AT5G04040	SUGAR-DEPENDENT1 (SDP1)	Encodes a triacylglycerol lipase that is involved in storage lipid breakdown during seed germination. The mutant plant exhibits a much slower rate of postgerminative growth than the wild type.
																								AT1G30100	NINE-CIS-EPOXYCAROTENOID DIOXYGENASE 5 (NCED5)	Encodes 9-cis-epoxycarotenoid dioxygenase, a key enzyme in the biosynthesis of abscisic acid. The expression of this gene increases during the first 6h of imbibition.		-	AT5G08150	SUPPRESSOR OF PHYTOCHROME B 5 (SOB5)	Encodes SOB5. Activation tagging lines accumulated higher level of cytokinin.
																								AT5G22300	NITRILASE 4 (NIT4)	encodes a nitrilase isomer. The purified enzyme shows a strong substrate specificity for beta-cyano-L-alanine, a intermediate product of the cyanide detoxification pathway. The mRNA is cell-to-cell mobile.		-	AT5G44260	TANDEM CCCH ZINC FINGER PROTEIN 5 (TZF5)	Encodes a Tandem CCCH Zinc Finger protein. Interacts and co-localizes with MARD1 and RD21A in processing bodies (PBs) and stress granules (SGs).
																								AT2G15620	NITRITE REDUCTASE 1 (NIR1)	Involved in the second step of nitrate assimilation. Its expression is induced by nitrate. The mRNA is cell-to-cell mobile.		-	AT5G08330	TCP DOMAIN PROTEIN 21 (TCP21)	Circadian oscillator protein which interacts with bZIP63 and regulates a response of the circadian oscillator to sugar. Is not required for the sugar-induced circadian phase advance in the morning; regulates a response of CCA1 to sugars.
																								AT4G13750	NO VEIN (NOV)	Encodes NO VEIN (NOV), a plant-specific nuclear factor required for leaf vascular development, cellular patterning and stem cell maintenance in the root meristem, as well as for cotyledon outgrowth and separation. nov mutations affect many aspects of auxin-dependent development without directly affecting auxin perception.		-	AT2G34010	TCP INTERACTOR CONTAINING EAR MOTIF PROTEIN 4 (TIE4)	verprolin;(source:Araport11)
																								AT4G13250	NON-YELLOW COLORING 1 (NYC1)	Encodes a chlorophyll b reductase involved in the degradation of chlorophyll b and LHCII (light harvesting complex II).		-	AT1G25560	TEMPRANILLO 1 (TEM1)	Encodes a member of the RAV transcription factor family that contains AP2 and B3 binding domains. Involved in the regulation of flowering under long days. Loss of function results in early flowering. Overexpression causes late flowering and repression of expression of FT. Novel transcriptional regulator involved in ethylene signaling. Promoter bound by EIN3. EDF1 in turn, binds to promoter elemen…
																								AT1G68570	NRT1/ PTR FAMILY 3.1 (NPF3.1)	NPF3.1 is a membrane localized GA transporter that is expressed in the root endodermis.		-	AT1G04530	TETRATRICOPEPTIDE REPEAT 4 (TPR4)	Encodes one of the 36 carboxylate clamp (CC)-tetratricopeptide repeat (TPR) proteins (Prasad 2010, Pubmed ID: 20856808) with potential to interact with Hsp90/Hsp70 as co-chaperones.
																								AT1G72120	NRT1/ PTR FAMILY 5.14 (NPF5.14)	Major facilitator superfamily protein;(source:Araport11)		-	AT5G16400	THIOREDOXIN F2 (TRXF2)	Encodes an f-type thioredoxin (Trx-f2) localized in chloroplast stroma.
																								AT5G06510	NUCLEAR FACTOR Y, SUBUNIT A10 (NF-YA10)	nuclear factor Y, subunit A10;(source:Araport11)		-	AT2G17550	TON1 RECRUITING MOTIF 26 (TRM26)	RB1-inducible coiled-coil protein;(source:Araport11)
																								AT5G11240	NUCLEAR GLUCOSE-RESPONSIVE WD40 PROTEIN1 (NUGWD1)	GHS40 encodes a WD40 protein, that is localized in the nucleus and nucleolus. In the presence of high glucose it negatively regulates the expression of abscisic acid degradation and signaling genes.		-	AT1G18620	TON1 RECRUITING MOTIF 3 (TRM3)	Member of a small gene family in Arabidopsis. Quadruple mutants in this family display defects in cell elongation.
																								AT3G57660	NUCLEAR RNA POLYMERASE A1 (NRPA1)	Encodes a subunit of RNA polymerase I (aka RNA polymerase A). The mRNA is cell-to-cell mobile.		-	AT1G66150	TRANSMEMBRANE KINASE 1 (TMK1)	Receptor-like transmembrane kinase I (TMK1); key regulator in auxin signaling. High auxin and TMK1 play essential and positive roles in ABA signaling through regulating ABA INSENSITIVE 1 and 2 (ABI1/2). Inhibits the phosphatase activity of ABI2 by direct phosphorylation of threonine 321 (T321), a conserved phosphorylation site in ABI2 proteins, whose phosphorylation status is important for both a…
																								AT1G29940	NUCLEAR RNA POLYMERASE A2 (NRPA2)	Encodes a subunit of RNA polymerase 1 (aka RNA polymerase A).		-	AT2G18700	TREHALOSE PHOSPHATASE/SYNTHASE 11 (TPS11)	Encodes an enzyme putatively involved in trehalose biosynthesis. The protein has a trehalose synthase (TPS)-like domain that may or may not be active as well as a trehalose phosphatase (TPP)-like domain.
																								AT1G79150	NUCLEOLAR COMPLEX ASSOCIATED 3 (NOC3)	binding protein;(source:Araport11)		-	AT1G70290	TREHALOSE-6-PHOSPHATASE SYNTHASE S8 (TPS8)	Encodes an enzyme putatively involved in trehalose biosynthesis. Though the protein has both trehalose-6-phosphate synthase (TPS)-like and trehalose-6-phosphate phosphatase (TPP)-like domains, neither activity has been detected in enzymatic assays nor has the protein been able to complement yeast TPS or TPP mutants.
																								AT1G48920	NUCLEOLIN LIKE 1 (NUC-L1)	Encodes ATNUC-L1 (NUCLEOLIN LIKE 1), the predominant form of the two nucleolin proteins found in Arabidopsis. This protein is involved in rRNA processing, ribosome biosynthesis, and vascular pattern formation. PARL1 localizes to the nucleolus and parl1 mutants accumulate elevated levels of the unspliced 35S pre-rRNA. parl1 mutants also have defects in cotyledon, leaf, sepal, and petal vein patter…		-	AT4G39770	TREHALOSE-6-PHOSPHATE PHOSPHATASE H (TPPH)	Haloacid dehalogenase-like hydrolase (HAD) superfamily protein;(source:Araport11)
																								AT3G18610	NUCLEOLIN LIKE 2 (NUC-L2)	Encodes ATNUC-L2 (NUCLEOLIN LIKE 2).		-	AT5G10100	TREHALOSE-6-PHOSPHATE PHOSPHATASE I (TPPI)	Trehalose-6-phosphate phosphatase which enhances drought tolerance by regulating stomatal apertures.
																								AT1G80300	NUCLEOTIDE TRANSPORTER 1 (NTT1)	Encodes an ATP/ADP transporter. The mRNA is cell-to-cell mobile.		-	AT1G23870	TREHALOSE-PHOSPHATASE/SYNTHASE 9 (TPS9)	Encodes an enzyme putatively involved in trehalose biosynthesis. The protein has a trehalose synthase (TPS)-like domain that may or may not be active as well as a trehalose phosphatase (TPP)-like domain. The mRNA is cell-to-cell mobile.
																								AT5G19470	NUDIX HYDROLASE HOMOLOG 24 (NUDT24)	nudix hydrolase homolog 24;(source:Araport11)		-	AT2G37025	TRF-LIKE 8 (TRFL8)	TRF-like 8;(source:Araport11)
																								AT5G55920	OLIGOCELLULA 2 (OLI2)	Encodes a homolog of the S. cerevisiae Nop2 that is involved in ribosome biogenesis and plays a role on organ size control by promoting cell proliferation and preventing compensation in normal leaf development.		-	AT3G06080	TRICHOME BIREFRINGENCE-LIKE 10 (TBL10)	Encodes a member of the TBL (TRICHOME BIREFRINGENCE-LIKE) gene family containing a plant-specific DUF231 (domain of unknown function) domain. TBL gene family has 46 members, two of which (TBR/AT5G06700 and TBL3/AT5G01360) have been shown to be involved in the synthesis and deposition of secondary wall cellulose, presumably by influencing the esterification state of pectic polymers. A nomenclature…
																								AT4G25850	OSBP(OXYSTEROL BINDING PROTEIN)-RELATED PROTEIN 4B (ORP4B)	OSBP(oxysterol binding protein)-related protein 4B;(source:Araport11)		-	AT2G30010	TRICHOME BIREFRINGENCE-LIKE 45 (TBL45)	Encodes a member of the TBL (TRICHOME BIREFRINGENCE-LIKE) gene family containing a plant-specific DUF231 (domain of unknown function) domain. TBL gene family has 46 members, two of which (TBR/AT5G06700 and TBL3/AT5G01360) have been shown to be involved in the synthesis and deposition of secondary wall cellulose, presumably by influencing the esterification state of pectic polymers. A nomenclature…
																								AT3G54950	PATATIN-RELATED PHOSPHOLIPASE IIIBETA (pPLAIIIbeta)	Encodes pPLAIIIbeta, a member of the Group 3 patatin-related phospholipases. pPLAIIIbeta hydrolyzes phospholipids and galactolipids and additionally has acyl-CoA thioesterase activity. Alterations of pPLAIIIβ result in changes in lipid levels and composition.		-	AT2G30432	TRICHOMELESS1 (TCL1)	Encodes TRICHOMELESS1 (TCL1), a single-repeat MYB-type transcription factor that negatively regulates trichome formation by suppressing GL1 (GLABRA1). In a tandem repeat with AT2g30424 and AT2g30420. Natural hypofunctional alleles producing trichome development in fruits and pedicels have been found.
																								AT1G75040	PATHOGENESIS-RELATED GENE 5 (PR5)	Thaumatin-like protein involved in response to pathogens. mRNA level of the PR-5 gene (At1g75040)is significantly changed after cutting the inflorescence stem indicating the existence of a network of signal transducing pathways as other stress-regulated genes (At5g01410, At3g17800, At1g29930)do not response to the treatment. The mRNA is cell-to-cell mobile.		-	AT2G43520	TRYPSIN INHIBITOR PROTEIN 2 (TI2)	Encodes putative trypsin inhibitor protein which may function in defense against herbivory. Member of the defensin-like (DEFL) family.
																								AT1G57590	PECTIN ACETYESTERASE 2 (PAE2)	Pectinacetylesterase family protein;(source:Araport11)		-	AT1G63800	UBIQUITIN-CONJUGATING ENZYME 5 (UBC5)	ubiquitin-conjugating enzyme 5;(source:Araport11)
																								AT1G15440	PERIODIC TRYPTOPHAN PROTEIN 2 (PWP2)	Encodes a nucleolar protein that is a ribosome biogenesis co-factor. Mutants display aberrant RNA processing and female gametophyte development.		-	AT1G12780	UDP-D-GLUCOSE/UDP-D-GALACTOSE 4-EPIMERASE 1 (UGE1)	Encodes a UDP-glucose epimerase that catalyzes the interconversion of the sugar nucleotides UDP-glucose UDP-galactose via a UDP-4-keto-hexose intermediate. Responsive to stress.
																								AT1G73010	PHOSPHATE STARVATION-INDUCED GENE 2 (PS2)	Encodes PPsPase1, a pyrophosphate-specific phosphatase catalyzing the specific cleavage of pyrophosphate (Km 38.8 uM) with an alkaline catalytic pH optimum. Expression is upregulated in the shoot of cax1/cax3 mutant.		-	AT5G05860	UDP-GLUCOSYL TRANSFERASE 76C2 (UGT76C2)	Encodes a cytokinin N-glucosyltransferase that is involved in cytokinin homeostasis and cytokinin response in planta through cytokinin N-glucosylation. Expression is induced by ABA, mannitol and drought stress. Analysis of overexpressors and loss of function mutants indicate a role in response to osmotic and drought stress.
																								AT4G16700	PHOSPHATIDYLSERINE DECARBOXYLASE 1 (PSD1)	Encodes a mitochondrial phosphatidylserine decarboxylase. Expressed mainly in roots and flowers.		-	AT3G16520	UDP-GLUCOSYL TRANSFERASE 88A1 (UGT88A1)	UDP-glucosyl transferase 88A1;(source:Araport11)
																								AT1G78050	PHOSPHOGLYCERATE/BISPHOSPHOGLYCERATE MUTASE (PGM)	phosphoglycerate/bisphosphoglycerate mutase;(source:Araport11)		-	AT5G04490	VITAMIN E PATHWAY GENE 5 (VTE5)	Encodes a protein with phytol kinase activity involved in tocopherol biosynthesis.
																								AT5G65870	PHYTOSULFOKINE 5 PRECURSOR (PSK5)	Probable phytosulfokines 5 precursor, coding for a unique plant peptide growth factor.		-	AT4G28240	WOUND-INDUCED POLYPEPTIDE 1 (WIP1)	Member of the wound-induced polypeptide (WIP) family. Positively regulates plant resistance against Pst DC3000 by enhancing PTI responses.
																								AT1G54570	PHYTYL ESTER SYNTHASE 1 (PES1)	Encodes a protein with phytyl ester synthesis and diacylglycerol acyltransferase activities that is involved in the deposition of free phytol and free fatty acids in the form of phytyl esters in chloroplasts, a process involved in maintaining the integrity of the photosynthetic membrane during abiotic stress and senescence.		-	AT4G05070	WOUND-INDUCED POLYPEPTIDE 2 (WIP2)	Member of the wound-induced polypeptide (WIP) family. Positively regulates plant resistance against Pst DC3000 by enhancing PTI responses.
																								AT3G26840	PHYTYL ESTER SYNTHASE 2 (PES2)	Encodes a protein with phytyl ester synthesis and diacylglycerol acyltransferase activities that is involved in the deposition of free phytol and free fatty acids in the form of phytyl esters in chloroplasts, a process involved in maintaining the integrity of the photosynthetic membrane during abiotic stress and senescence.		-	AT1G79700	WRINKLED 4 (WRI4)	WRI4 encodes an AP2/ERF-type transcriptional activator that specifically controls cuticular wax biosynthesis in Arabidopsis stems. It also functions to activate transcription of genes involved fatty acid biosynthesis during seed and flower development as well as stem wax biosynthesis. Targets identified by ChIP-seq include: LACS1, KCR1, PAS2, ECR, and WSD1.
																								AT5G08610	PIGMENT DEFECTIVE 340 (PDE340)	P-loop containing nucleoside triphosphate hydrolases superfamily protein;(source:Araport11)		-	AT3G23730	XYLOGLUCAN ENDOTRANSGLUCOSYLASE/HYDROLASE 16 (XTH16)	xyloglucan endotransglucosylase/hydrolase 16;(source:Araport11)
																								AT1G60190	PLANT U-BOX 19 (PUB19)	Encodes PUB19, a plant U-box armadillo repeat protein. Involved in salt inhibition of germination together with PUB18. The mRNA is cell-to-cell mobile.		-	AT2G06850	XYLOGLUCAN ENDOTRANSGLUCOSYLASE/HYDROLASE 4 (XTH4)	endoxyloglucan transferase (EXGT-A1) gene
																								AT4G39730	PLAT DOMAIN PROTEIN 1 (PLAT1)	PLAT1 domain stress protein family member. Involved in mediating response to stresses such as pathogen infection. It is found in endoplasmic reticulum bodies. PLAT1 is induced by pathogenic fungi and induces the production of scopolin.		-	AT5G65730	XYLOGLUCAN ENDOTRANSGLUCOSYLASE/HYDROLASE 6 (XTH6)	xyloglucan endotransglucosylase/hydrolase 6;(source:Araport11)
																								AT1G48100	POLYGALACTURONASE INVOLVED IN EXPANSION3 (PGX3)	Pectin lyase-like superfamily protein;(source:Araport11)		-	AT2G48020	ZINC-INDUCED FACILITATOR 2 (ZIF2)	Encodes a zinc transporter ZIF2. Expression of ZIF2 is regulated by alternative splicing.
																								AT2G27820	PREPHENATE DEHYDRATASE 1 (PD1)	Encodes a plastid-localized arogenate dehydratase involved in phenylalanine biosynthesis. Not less than six genes encoding ADT were identiﬁed in the Arabidopsis genome: ADT1 [At1g11790]; ADT2 [At3g07630]; ADT3 [At2g27820]; ADT4 [At3g44720]; ADT5 [At5g22630]; and ADT6 [At1g08250].		-
																								AT1G56650	PRODUCTION OF ANTHOCYANIN PIGMENT 1 (PAP1)	Encodes a putative MYB domain containing transcription factor involved in anthocyanin metabolism and radical scavenging. Essential for the sucrose-mediated expression of the dihydroflavonol reductase gene. Auxin and ethylene responsiveness of PAP1 transcription is lost in myb12 mutants. Interacts with JAZ proteins to regulate anthocyanin accumulation.		-
																								AT5G56600	PROFILIN 3 (PRF3)	Encodes profilin3, a low-molecular weight, actin monomer-binding protein that regulates the organization of actin cytoskeleton. Originally known as profilin5, and later named profilin3. Expressed in vegetative organs. Mutants have slightly elongated petioles.		-
																								AT2G36590	PROLINE TRANSPORTER 3 (ProT3)	Encodes a proline transporter with affinity for gly betaine, proline, and GABA. Protein is expressed in leaves, flowers and siliques but to a much lesser extent in roots.		-
																								AT3G23170	PROLINE/SERINE-RICH PROTEIN (PRP)	PRP is a proline/serine rich protein of unknown function. It interacts with defense related MAP kinase MPK6 and others. It's expression is induced by PAMP elicitors. May play a role in response to pathogens.		-
																								AT5G39790	PROTEIN TARGETING TO STARCH (PTST)	Encodes a chloroplast localized protein that is involved in protein translocation and starch metabolism. PTST helps localize GBSS to the starch granules where GBSS functions in amylose biosynthesis.		-
																								AT2G46880	PURPLE ACID PHOSPHATASE 14 (PAP14)	purple acid phosphatase 14;(source:Araport11)		-
																								AT3G17790	PURPLE ACID PHOSPHATASE 17 (PAP17)	Expression is upregulated in the shoot of cax1/cax3 mutant and is responsive to phosphate (Pi) and not phosphite (Phi) in roots and shoots.		-
																								AT3G22310	PUTATIVE MITOCHONDRIAL RNA HELICASE 1 (PMH1)	Sequence similarity ot DEAD-box RNA helicases. Binds RNA and DNA. Involved in drought, salt and cold stress responses. The mRNA is cell-to-cell mobile.		-
																								AT2G38210	PUTATIVE PDX1-LIKE PROTEIN 4 (PDX1L4)	putative PDX1-like protein 4;(source:Araport11)		-
																								AT2G38230	PYRIDOXINE BIOSYNTHESIS 1.1 (PDX1.1)	Encodes a protein predicted to function in tandem with PDX2 to form glutamine amidotransferase complex with involved in vitamin B6 biosynthesis. The mRNA is cell-to-cell mobile.		-
																								AT5G60540	PYRIDOXINE BIOSYNTHESIS 2 (PDX2)	Encodes a protein predicted to function in tandem with PDX1 to form glutamine amidotransferase complex with involved in vitamin B6 biosynthesis. PDX2 is predicted to function as glutaminase within the complex.		-
																								AT2G18230	PYROPHOSPHORYLASE 2 (PPa2)	Encodes a protein that might have inorganic pyrophosphatase activity.		-
																								AT3G55510	REBELOTE (RBL)	Encodes a regulator of floral determinacy in that interacts with both nucleolar and nucleoplasmic proteins.		-
																								AT1G07390	RECEPTOR LIKE PROTEIN 1 (RLP1)	receptor like protein 1;(source:Araport11)		-
																								AT1G45616	RECEPTOR LIKE PROTEIN 6 (RLP6)	receptor like protein 6;(source:Araport11)		-
																								AT5G01410	REDUCED SUGAR RESPONSE 4 (RSR4)	Encodes a protein predicted to function in tandem with PDX2 to form glutamine amidotransferase complex with involved in vitamin B6 biosynthesis.		-
																								AT1G09950	RESPONSE TO ABA AND SALT 1 (RAS1)	RESPONSE TO ABA AND SALT 1;(source:Araport11)		-
																								AT5G24660	RESPONSE TO LOW SULFUR 2 (LSU2)	response to low sulfur 2;(source:Araport11)		-
																								AT2G37180	RESPONSIVE TO DESICCATION 28 (RD28)	a member of the plasma membrane intrinsic protein PIP2. functions as aquaporin and is involved in desiccation.		-
																								AT5G59820	RESPONSIVE TO HIGH LIGHT 41 (RHL41)	Encodes a zinc finger protein involved in high light and cold acclimation. Overexpression of this putative transcription factor increases the expression level of 9 cold-responsive genes and represses the expression level of 15 cold-responsive genes, including CBF genes. Also, lines overexpressing this gene exhibits a small but reproducible increase in freeze tolerance. Because of the repression o…		-
																								AT1G78570	RHAMNOSE BIOSYNTHESIS 1 (RHM1)	Encodes a UDP-L-Rhamnose synthase involved in the biosynthesis of rhamnose, a major monosaccharide component of pectin. Catalyzes the conversion of UDP-D-Glc to UDP-L-Rha. The dehydrogenase domain of RHM1 was shown to catalyze the conversion of UDP-D-Glc to the reaction intermediate UDP-4-keto-6-deoxy-D-Glc using recombinant protein assay but the activity of the full-length protein was not determ…		-
																								AT3G07750	RIBOSOMAL RNA PROCESSING 42 (RRP42)	3-5-exoribonuclease family protein;(source:Araport11)		-
																								AT5G61030	RNA-BINDING GLYCINE-RICH PROTEIN A7 (RBGA7)	Encodes a glycine-rich RNA binding protein that is involved in C-> U RNA editing in mitochondria. Gene expression is induced by cold. The mRNA is cell-to-cell mobile.		-
																								AT5G57280	ROOT INITIATION DEFECTIVE 2 (RID2)	Gene encodes a methyltransferase-like protein involved in pre-rRNA processing.		-
																								AT1G12210	RPS5-LIKE 1 (RFL1)	RFL1 has high sequence similarity to the adjacent disease resistance (R) gene RPS5.		-
																								AT3G23810	S-ADENOSYL-L-HOMOCYSTEINE (SAH) HYDROLASE 2 (SAHH2)	S-adenosyl-l-homocysteine (SAH) hydrolase 2;(source:Araport11)		-
																								AT3G07700	SALT-INDUCED ABC1 KINASE 1 (SIA1)	ABC1K7 is a member of an atypical protein kinase family that is induced by salt stress. Loss of function mutations affect the metabolic profile of chloroplast lipids. It appears to function along with ABC1K8 in mediating lipid membrane changes in response to stress.		-
																								AT3G48460	SEED FATTY ACID REDUCER 4 (SFAR4)	GDSL-motif esterase/acyltransferase/lipase. Enzyme group with broad substrate specificity that may catalyze acyltransfer or hydrolase reactions with lipid and non-lipid substrates.		-
																								AT5G13170	SENESCENCE-ASSOCIATED GENE 29 (SAG29)	Encodes a member of the SWEET sucrose efflux transporter family proteins.		-
																								AT4G35640	SERINE ACETYLTRANSFERASE 3;2 (SERAT3;2)	Encodes a cytosolic serine O-acetyltransferase involved in sulfur assimilation and cysteine biosynthesis. Expressed in the vascular system. Expression is induced in both roots and shoots under sulfur-starved conditions.		-
																								AT2G23000	SERINE CARBOXYPEPTIDASE-LIKE 10 (scpl10)	serine carboxypeptidase-like 10;(source:Araport11)		-
																								AT2G23010	SERINE CARBOXYPEPTIDASE-LIKE 9 (SCPL9)	serine carboxypeptidase-like 9;(source:Araport11)		-
																								AT2G41670	SHORT INTEGUMENT 2 (SIN2)	Encodes SIN2 (SHORT INTEGUMENTS 2), a mitochondrial DAR GTPase. SIN2 is hypothesized to function in mitochondrial ribosome assembly. sin2 mutants produce ovules with short integuments due to early cessation of cell division in these structures.		-
																								AT3G57157	SHORT OPEN READING FRAME 5 (SORF5)	Has been identified as a translated small open reading frame by ribosome profiling.		-
																								AT3G03060	SHOT1 BINDING ATPASE 1 (SBA1)	Homologue of animal ATPase Family AAA Domain-Containing Protein 3 (ATAD3), which is involved in mitochondrial nucleoid organization; interacts with SHOT1.		-
																								AT5G16930	SHOT1 BINDING ATPASE 2 (SBA2)	Homologue of animal ATPase Family AAA Domain-Containing Protein 3 (ATAD3), which is involved in mitochondrial nucleoid organization; interacts with SHOT1.		-
																								AT4G36580	SHOT1 BINDING ATPASE 4 (SBA4)	Homologue of animal ATPase Family AAA Domain-Containing Protein 3 (ATAD3), which is involved in mitochondrial nucleoid organization; interacts with SHOT1.		-
																								AT5G24120	SIGMA FACTOR E (SIGE)	Encodes a specialized sigma factor that functions in regulation of plastid genes and is responsible for the light-dependent transcription at the psbD LRP. Activation of SIG5 is dependent upon blue light and mediated by cryptochromes.		-
																								AT1G73990	SIGNAL PEPTIDE PEPTIDASE (SPPA)	Encodes a putative protease SppA (SppA).		-
																								AT2G47990	SLOW WALKER1 (SWA1)	Encodes a transducin family nucleolar protein with six WD40 repeats that is most likely involved in 18S rRNA biogenesis. The slow progression of the gametophytic division cycles in swa1 suggested that the SWA1 protein is required for the normal progression of mitotic division cycles through the regulation of cell metabolism. Ubiquitously expressed throughout the plant.		-
																								AT4G22620	SMALL AUXIN UPREGULATED RNA 34 (SAUR34)	SAUR-like auxin-responsive protein family;(source:Araport11)		-
																								AT4G12410	SMALL AUXIN UPREGULATED RNA 35 (SAUR35)	SAUR-like auxin-responsive protein family;(source:Araport11)		-
																								AT1G75580	SMALL AUXIN UPREGULATED RNA 51 (SAUR51)	SAUR-like auxin-responsive protein family;(source:Araport11)		-
																								AT1G78510	SOLANESYL DIPHOSPHATE SYNTHASE 1 (SPS1)	Encodes one of the two paralogous solanesyl diphosphate synthases - SPS1 (At1g78510) and SPS2 (At1g17050) - that assemble the side-chain of plastoquinone-9 in plastids.		-
																								AT5G20150	SPX DOMAIN GENE 1 (SPX1)	Expression is upregulated in the shoot of cax1/cax3 mutant. Additionally, its expression is responsive to both phosphate (Pi) and phosphite (Phi) in both roots and shoots. The mRNA is cell-to-cell mobile.		-
																								AT4G37760	SQUALENE EPOXIDASE 3 (SQE3)	squalene epoxidase 3;(source:Araport11)		-
																								AT5G54100	STOMATIN-LIKE PROTEIN 2 (SLP2)	SPFH/Band 7/PHB domain-containing membrane-associated protein family;(source:Araport11)		-
																								AT4G08390	STROMAL ASCORBATE PEROXIDASE (SAPX)	Encodes a chloroplastic stromal ascorbate peroxidase sAPX. Ascorbate peroxidases are enzymes that scavenge hydrogen peroxide in plant cells. Eight types of APX have been described for Arabidopsis: three cytosolic (APX1, APX2, APX6), two chloroplastic types (stromal sAPX, thylakoid tAPX), and three microsomal (APX3, APX4, APX5) isoforms. The mRNA is cell-to-cell mobile.		-
																								AT5G65165	SUCCINATE DEHYDROGENASE 2-3 (SDH2-3)	One of three isoforms of the iron-sulfur component of the succinate dehydrogenase complex, a component of the mitochondrial respiratory chain complex II. The product of the nuclear encoded gene is imported into the mitochondrion. Transcripts appear during seed maturation, persist through desiccation, are abundant in dry seeds, and markedly decline during germination.		-
																								AT3G15990	SULFATE TRANSPORTER 3;4 (SULTR3;4)	Vascular cambium-localized sulfate transporter, mediates xylem-to-phloem transfer of phosphorus. 2 for its preferential distribution		-
																								AT5G48850	SULPHUR DEFICIENCY-INDUCED 1 (ATSDI1)	Homologous to the wheat sulphate deficiency-induced gene sdi1. Expression in root and leaf is induced by sulfur starvation. Knockout mutants retained higher root and leaf sulfate concentrations, indicating a role in regulation of stored sulfate pools.		-
																								AT5G13650	SUPPRESSOR OF VARIEGATION 3 (SVR3)	Encodes SVR3, a putative chloroplast TypA translation elongation GTPase. Loss of SVR3 suppresses variegation mediated by var2. SVR3 is essential for plants? ability to develop functional chloroplasts under chilling stress (8C), but not at normal temperature (22C).		-
																								AT5G57810	TETRASPANIN15 (TET15)	Member of TETRASPANIN family		-
																								AT1G69880	THIOREDOXIN H-TYPE 8 (TH8)	thioredoxin H-type 8;(source:Araport11)		-
																								AT1G08630	THREONINE ALDOLASE 1 (THA1)	Encodes a threonine aldolase, involved in threonine degradation to glycine. Primarily expressed in seeds and seedlings.		-
																								AT5G11590	TINY2 (TINY2)	encodes a member of the DREB subfamily A-4 of ERF/AP2 transcription factor family. The protein contains one AP2 domain. There are 17 members in this subfamily including TINY.		-
																								AT5G16750	TORMOZEMBRYO DEFECTIVE (TOZ)	Encodes a nucleolar localized WD-40 repeat protein that is preferentially expressed in dividing cells and is required for regulated division planes and embryo development.		-
																								AT3G25795	TRANS ACTING SIRNA 4 (TAS4)	Encodes a trans-acting siRNA that is phosphate starvation-upregulated and activated by PAP1 (MYB75). Has been identified as a translated small open reading frame by ribosome profiling.		-
																								AT1G64220	TRANSLOCASE OF OUTER MEMBRANE 7 KDA SUBUNIT 2 (TOM7-2)	translocase of outer membrane 7 kDa subunit 2;(source:Araport11)		-
																								AT5G09420	TRANSLOCON AT THE OUTER MEMBRANE OF CHLOROPLASTS 64-V (TOC64-V)	Encodes one of the 36 carboxylate clamp (CC)-tetratricopeptide repeat (TPR) proteins (Prasad 2010, Pubmed ID: 20856808) with potential to interact with Hsp90/Hsp70 as co-chaperones.		-
																								AT5G13930	TRANSPARENT TESTA 4 (TT4)	Encodes chalcone synthase (CHS), a key enzyme involved in the biosynthesis of flavonoids. Required for the accumulation of purple anthocyanins in leaves and stems. Also involved in the regulation of auxin transport and the modulation of root gravitropism. The mRNA is cell-to-cell mobile.		-
																								AT3G55120	TRANSPARENT TESTA 5 (TT5)	Catalyzes the conversion of chalcones into flavanones. Required for the accumulation of purple anthocyanins in leaves and stems. Co-expressed with CHS.		-
																								AT5G07990	TRANSPARENT TESTA 7 (TT7)	Required for flavonoid 3' hydroxylase activity. Enzyme abundance relative to CHS determines Quercetin/Kaempferol metabolite ratio. The mRNA is cell-to-cell mobile.		-
																								AT4G09820	TRANSPARENT TESTA 8 (TT8)	TT8 is a regulation factor that acts in a concerted action with TT1, PAP1 and TTG1 on the regulation of flavonoid pathways, namely proanthocyanidin and anthocyanin biosynthesis. Affects dihydroflavonol 4-reductase gene expression. It is thought that a ternary complex composed of TT2, TT8 and TTG1 is necessary for correct expression of BAN in seed endothelium. Also important for important for marg…		-
																								AT4G17770	TREHALOSE PHOSPHATASE/SYNTHASE 5 (TPS5)	Encodes an enzyme putatively involved in trehalose biosynthesis. The protein has a trehalose synthase (TPS)-like domain that may or may not be active as well as a trehalose phosphatase (TPP)-like domain. Phosphorylated TPS5 extracted from Arabidopsis cells binds directly to 14-3-3 isoforms. The mRNA is cell-to-cell mobile.		-
																								AT5G65140	TREHALOSE-6-PHOSPHATE PHOSPHATASE J (TPPJ)	Haloacid dehalogenase-like hydrolase (HAD) superfamily protein;(source:Araport11)		-
																								AT4G01080	TRICHOME BIREFRINGENCE-LIKE 26 (TBL26)	Encodes a member of the TBL (TRICHOME BIREFRINGENCE-LIKE) gene family containing a plant-specific DUF231 (domain of unknown function) domain. TBL gene family has 46 members, two of which (TBR/AT5G06700 and TBL3/AT5G01360) have been shown to be involved in the synthesis and deposition of secondary wall cellulose, presumably by influencing the esterification state of pectic polymers. Functions as a…		-
																								AT4G25730	TRNA METHYLTRANSFERASE 7B (TRM7B)	FtsJ-like methyltransferase family protein;(source:Araport11)		-
																								AT5G13830	TRNA METHYLTRANSFERASE 7C (TRM7C)	FtsJ-like methyltransferase family protein;(source:Araport11)		-
																								AT3G62260	TYPE 2C PROTEIN PHOSPHATASE 49 (PP2C49)	Type 2C protein phosphatase (PP2C) which negatively regulates AtHKT1;1 activity and thus determines systemic Na+ allocation during salt stress.		-
																								AT5G43380	TYPE ONE SERINE/THREONINE PROTEIN PHOSPHATASE 6 (TOPP6)	encodes a type I serine/threonine protein phosphatase expressed in expressed in roots, rosettes and flowers.		-
																								AT5G53970	TYROSINE AMINOTRANSFERASE 7 (TAT7)	Encodes a cytosolic tyrosine aminotransferase which is strongly induced upon aging and coronatine treatment. AtTAT1 prefers Tyr as an amino donor but can also use Phe, Trp, His, Met, and Leu. The mRNA is cell-to-cell mobile.		-
																								AT3G03250	UDP-GLUCOSE PYROPHOSPHORYLASE 1 (UGP1)	Is thought to encode a cytosolic UDP-glucose pyrophosphorylase with strong similarity to potato UTP--glucose-1-phosphate uridylyltransferase. Downregulated by flooding.		-
																								AT5G54060	UDP-GLUCOSE:FLAVONOID 3-O-GLUCOSYLTRANSFERASE (UF3GT)	Encodes a anthocyanin 3-O-glucoside: 2"-O-xylosyl-transferase involved in anthocyanin modification that converts cyanidin 3-O-glucoside to cyanidin 3-O-xylosyl(1->2)glucoside. Its preferred sugar donor is UDP-xylose.		-
																								AT2G36750	UDP-GLUCOSYL TRANSFERASE 73C1 (UGT73C1)	UDP-glucosyl transferase 73C1;(source:Araport11)		-
																								AT5G17050	UDP-GLUCOSYL TRANSFERASE 78D2 (UGT78D2)	The At5g17050 encodes a anthocyanidin 3-O-glucosyltransferase which specifically glucosylates the 3-position of the flavonoid C-ring. Anthocyanidins such as cyanidin and pelargonidin as well as flavonols such as kaempferol and quercetin are accepted substrates.		-
																								AT5G17030	UDP-GLUCOSYL TRANSFERASE 78D3 (UGT78D3)	UDP-glucosyl transferase 78D3;(source:Araport11)		-
																								AT3G21560	UDP-GLUCOSYL TRANSFERASE 84A2 (UGT84A2)	Encodes a protein with sinapic acid:UDP-glucose glucosyltransferase activity. Mutants defective in this gene are hyper-fluorescent (which accumulate in their trichomes a compound that is likely to be 3',5'-dimethoxynaringenin chalcone or sinapoyltriacetic acid lactone, potential products of the concerted action of 4-coumarate CoA ligase and chalcone synthase on sinapic acid). Also shown to be req…		-
																								AT5G42270	VARIEGATED 1 (VAR1)	VAR1 contains a conserved motif for ATPase and a metalloprotease characteristic to FtsH proteins, and is targeted into chloroplasts. A VAR1-fusion protein synthesized in vitro exhibited ATPase activity and partial metalloprotease activity. This protein is located to the thylakoid membrane and forms a complex with VAR2. FtsH1 (VAR1) and FtsH5 are interchangeable in thylakoid membranes. Phosphoryla…		-
																								AT5G24780	VEGETATIVE STORAGE PROTEIN 1 (VSP1)	encodes an acid phosphatase similar to soybean vegetative storage proteins. Gene expression is induced by wounding and jasmonic acid.		-
																								AT5G24770	VEGETATIVE STORAGE PROTEIN 2 (VSP2)	Has acid phosphatase activity dependent on the presence of divalent cations (Mg2+, Co2+, Zn2+, Mn2+) and anti-insect activity. Insects fed with the protein show a retarded development. Induced in response to abscisic acid, jasmonic acid, salt, water deficiency and wounding.		-
																								AT4G32770	VITAMIN E DEFICIENT 1 (VTE1)	Tocopherol cyclase involved in tocopherol (vitamin E)synthesis. VTE1 over-expressing plants have increased tocopherol indicating VTE1 is a major limiting factor in tocopherol synthesis. Mutants defective in this gene accumulate high amounts of zeaxanthin in conditions of high light or low temperature. Plays a role in the adaptation to low temperature stress, notably phloem loading.		-
																								AT4G05410	YAOZHE (YAO)	Encodes a nucleolar protein with seven WD40-repeats that plays a role in embryo sac development and is critical for the correct positioning of the division plane of zygote and the apical cell lineage in Arabidopsis. YAO may act by modulating nucleolar function, such as rRNA biogenesis, during early embryogenesis and gametogenesis.		-
																								AT4G24120	YELLOW STRIPE LIKE 1 (YSL1)	Member of a small family of oligopeptide transporters similar to the yellow stripe locus of maize (ZmYS1).		-
																								AT5G04340	ZINC FINGER OF ARABIDOPSIS THALIANA 6 (ZAT6)	Encodes a C2H2 zinc finger transcription factor that coordinately activates phytochelatin-synthesis related gene expression and directly targets GSH1 by binding to its promoter to positively regulate Cd accumulation and tolerance.		-
																								AT5G61350	[CA2+]CYT-ASSOCIATED PROTEIN KINASE 1 (CAP1)	Encodes a membrane-localized receptor-like kinase that regulates root hair tip growth by maintaining cytoplasmic Ca2+ gradients. Knockouts of CAP1 produced more cytoplasmic NH4+ and ceased growth of root hairs on MS medium except when NH4+ was depleted; NH4+ depletion reestablished the Ca2+ gradient necessary for normal growth. The lower net NH4+ influx across the vacuolar membrane and relatively…		-
																								AT3G57540	REMORIN GROUP 4 1 (REM4.1)	Remorin family protein;(source:Araport11)		-

## Sheet: A Zandalinas 1 (8 min) up
	logFC	AveExpr	t	P,Value	adj,P,Val	B
AT1G71000	9.89136	-0.145353	-25.0291	1.94855e-14	2.47713e-12	20.2622
AT4G10250	9.58013	-0.827064	-24.8124	2.23749e-14	2.7856e-12	20.1647
AT4G27670	9.04404	-1.09668	-26.2197	9.29701e-15	1.31117e-12	20.6492
AT4G25200	8.86265	2.49919	-27.1698	5.26896e-15	7.79634e-13	22.7115
AT1G53540	8.67118	3.45286	-37.2729	3.29684e-17	7.93528e-15	27.4185
AT2G46240	8.07296	5.73419	-74.2227	4.69995e-22	6.16262e-19	38.9158
AT5G09610	7.78034	-1.72838	-21.6625	1.92234e-13	1.94956e-11	18.7454
AT1G30060	7.76619	-1.73463	-22.223	1.28424e-13	1.38821e-11	19.0028
AT3G63350	7.54003	-1.84724	-21.5627	2.06768e-13	2.05087e-11	18.6771
AT1G59860	7.14682	5.7196	-83.6562	6.72013e-23	1.5164e-19	40.9255
AT5G37670	7.11522	3.3787	-41.2152	6.50975e-18	1.8653e-15	29.4684
AT5G54165	7.02656	0.843263	-21.479	2.19851e-13	2.14527e-11	19.3355
AT3G25240	6.96826	-2.13474	-18.4369	2.41261e-12	1.77765e-10	16.9446
AT1G52560	6.841	0.448902	-21.8897	1.63051e-13	1.6916e-11	19.2541
AT5G05410	6.8109	3.3736	-41.4154	6.01972e-18	1.75271e-15	29.7091
AT1G74930	6.61331	-0.240064	-16.7734	1.04725e-11	6.28069e-10	15.9609
AT1G05347	6.51674	-0.81238	-14.5028	9.7319e-11	4.24349e-09	14.1783
AT3G01925	6.44392	-2.39508	-18.0379	3.39243e-12	2.38562e-10	16.6348
AT4G25490	6.40371	-1.64528	-14.5916	8.87008e-11	3.93422e-09	14.2128
AT5G25450	6.25114	3.58006	-37.1577	3.46548e-17	8.23143e-15	28.8747
AT5G07515	6.17844	-1.22554	-15.1308	5.10246e-11	2.38626e-09	14.6748
AT4G13395	6.13082	-0.316861	-16.3677	1.52806e-11	8.51372e-10	15.672
AT3G46230	6.11379	4.51477	-49.0375	3.91715e-19	1.66948e-16	33.4359
AT5G12030	6.1082	5.05341	-59.0674	1.91805e-20	1.2824e-17	36.407
AT1G03070	6.08622	1.74719	-26.8342	6.42513e-15	9.27891e-13	23.197
AT3G51910	6.0062	4.14472	-46.2995	9.9283e-19	3.51423e-16	32.3888
AT2G29500	5.94026	5.5447	-72.4019	7.03685e-22	7.93933e-19	39.6116
AT1G21550	5.889	3.11507	-39.5862	1.2483e-17	3.4143e-15	29.4074
AT5G10695	5.86265	3.78529	-38.4369	2.00793e-17	5.03433e-15	29.6265
AT4G27654	5.84736	-2.69842	-13.7283	2.23273e-10	8.7241e-09	13.3471
AT1G16030	5.7273	4.71579	-50.6666	2.30718e-19	1.1117e-16	34.1881
AT5G12020	5.6577	5.21187	-69.4929	1.37003e-21	1.1777e-18	38.9004
AT1G54050	5.6481	6.339	-89.125	2.39947e-23	1.08288e-19	43.118
AT3G10020	5.60421	5.64853	-79.9083	1.41593e-22	2.84005e-19	41.1528
AT3G16050	5.57718	5.83241	-70.2872	1.13906e-21	1.0484e-18	39.5314
AT5G59820	5.46398	2.38759	-28.3001	2.74731e-15	4.42807e-13	24.6344
AT1G05203	5.41063	-1.86016	-12.6536	7.5673e-10	2.50651e-08	12.3904
AT5G02415	5.35929	-2.40905	-13.4576	3.01286e-10	1.12605e-08	13.1081
AT4G34410	5.3306	-2.42681	-12.1466	1.3872e-09	4.22289e-08	11.8287
AT3G09640	5.27625	-2.0367	-9.04731	9.33157e-08	1.45974e-06	8.10798
AT5G45630	5.24935	1.66295	-22.0162	1.48864e-13	1.57152e-11	20.853
AT1G05183	5.23816	-0.761788	-13.6131	2.53495e-10	9.64533e-09	13.3741
AT1G09433	5.22456	-1.42183	-15.1148	5.18563e-11	2.41265e-09	14.6162
AT2G26150	5.14536	7.41478	-116.006	3.2903e-25	5.17006e-21	47.3997
AT2G32120	5.11592	5.4298	-73.7094	5.26103e-22	6.33147e-19	40.0806
AT5G08135	5.04396	-3.08945	-12.2227	1.26495e-09	3.92764e-08	11.8235
AT1G07400	5.00764	6.03873	-76.8199	2.6873e-22	4.19253e-19	41.0441
AT1G27730	4.95516	4.2438	-40.5612	8.42845e-18	2.37735e-15	30.9188
AT3G08070	4.84579	-3.1963	-12.6624	7.48948e-10	2.4853e-08	12.2283
AT5G59720	4.78795	1.65454	-23.9033	4.04823e-14	4.87191e-12	22.0894
AT5G05725	4.76939	-3.23119	-11.9462	1.77274e-09	5.20349e-08	11.5049
AT3G07365	4.70808	-1.96697	-10.049	2.15655e-08	4.27802e-07	9.43391
AT5G61600	4.6489	2.91281	-32.6926	2.71946e-16	5.70833e-14	27.2003
AT4G12400	4.62808	7.33714	-96.1326	7.00446e-24	4.21482e-20	44.794
AT5G13620	4.54525	-3.3455	-11.7351	2.30346e-09	6.49718e-08	11.2545
AT5G35320	4.51952	6.18389	-84.8426	5.34474e-23	1.37833e-19	42.6315
AT1G74310	4.50673	8.4133	-112.121	5.72796e-25	5.17006e-21	47.2402
AT3G04685	4.4319	-1.81866	-11.6713	2.49522e-09	6.9727e-08	11.3379
AT5G51440	4.35353	4.96879	-60.1492	1.42876e-20	1.03168e-17	37.1527
AT5G58050	4.34943	-2.50718	-7.80727	6.72708e-07	7.6633e-06	6.2488
AT3G24500	4.32503	7.21499	-87.0086	3.54711e-23	1.27436e-19	43.3162
AT2G20560	4.28843	6.9624	-86.0647	4.23562e-23	1.27436e-19	43.1084
AT1G07135	4.27611	2.60403	-28.5042	2.44912e-15	4.09366e-13	25.1723
AT4G25470	4.26441	1.60355	-21.185	2.73197e-13	2.59566e-11	20.4957
AT4G23493	3.8897	1.2948	-18.6532	2.01133e-12	1.53201e-10	18.6241
AT4G29340	3.77585	-0.442879	-10.4685	1.20511e-08	2.64654e-07	10.1562
AT3G08970	3.76071	4.85445	-46.9547	7.90889e-19	2.9137e-16	33.4692
AT1G30070	3.73141	6.45039	-74.1462	4.77934e-22	6.16262e-19	40.8035
AT4G29780	3.71707	3.01258	-22.429	1.1099e-13	1.21429e-11	21.7117
AT1G66090	3.6877	4.87438	-56.3734	4.09017e-20	2.38008e-17	36.2792
AT5G04340	3.68704	3.67193	-32.4457	3.07177e-16	6.23051e-14	27.5347
AT1G26800	3.59619	5.6888	-59.7844	1.577e-20	1.09493e-17	37.3707
AT4G24415	3.58002	0.132614	-14.1931	1.35017e-10	5.65507e-09	14.4629
AT1G35140	3.56295	-0.712216	-8.45906	2.32645e-07	3.14463e-06	7.31718
AT1G14200	3.56055	6.2162	-70.2027	1.16154e-21	1.0484e-18	39.9389
AT3G17611	3.52405	5.15484	-46.8865	8.09695e-19	2.92332e-16	33.4972
AT5G03990	3.51619	4.92287	-52.1463	1.44721e-19	7.46427e-17	35.1277
AT1G76650	3.5129	-1.78478	-9.08013	8.87848e-08	1.40184e-06	8.13202
AT3G09870	3.47278	-1.64537	-8.57249	1.94442e-07	2.69383e-06	7.41671
AT1G67360	3.43118	7.26004	-76.648	2.78697e-22	4.19253e-19	41.4161
AT1G09327	3.37963	-2.63041	-7.52961	1.07511e-06	1.14704e-05	5.7953
AT1G72660	3.37211	0.477172	-12.6518	7.58321e-10	2.50718e-08	12.9121
AT1G66080	3.35124	5.33162	-49.5656	3.29333e-19	1.45003e-16	34.3981
AT3G50800	3.31865	1.36089	-15.7783	2.6863e-11	1.38949e-09	16.2298
AT1G61340	3.31191	2.03243	-22.579	9.98832e-14	1.09945e-11	21.6971
AT4G27652	3.29274	3.4455	-22.7845	8.65435e-14	9.76427e-12	21.9563
AT1G44414	3.2865	-0.335454	-10.2681	1.58795e-08	3.3178e-07	9.92298
AT3G17980	3.28244	-1.89539	-8.27724	3.11172e-07	4.02383e-06	6.96889
AT3G28210	3.26516	1.39142	-15.9515	2.27142e-11	1.21673e-09	16.3968
AT5G52640	3.26312	8.78327	-70.5091	1.08219e-21	1.0484e-18	40.1322
AT5G64310	3.23013	3.40665	-31.8454	4.14581e-16	8.1348e-14	27.2328
AT1G32920	3.2169	2.59684	-25.04	1.93508e-14	2.47713e-12	23.3896
AT1G67365	3.19996	1.44499	-16.6943	1.12652e-11	6.68946e-10	17.0844
AT4G21320	3.1986	3.26954	-33.0633	2.26892e-16	4.87601e-14	27.785
AT5G42380	3.19333	1.85447	-16.7635	1.05679e-11	6.2961e-10	17.1795
AT1G60190	3.19007	4.03503	-35.1979	8.29466e-17	1.87169e-14	28.8797
AT5G02780	3.16369	-2.57293	-6.36777	8.55455e-06	6.51589e-05	3.84236
AT3G11020	3.15801	-1.43015	-8.48674	2.2265e-07	3.03571e-06	7.31656
AT1G48020	3.13686	-1.80897	-8.32223	2.89454e-07	3.78365e-06	7.03806
AT4G17250	3.11846	5.3742	-57.2988	3.14085e-20	1.95513e-17	36.6942
AT4G15420	3.11797	5.19073	-50.0962	2.77163e-19	1.25084e-16	34.564
AT3G24000	3.1091	0.695196	-11.7184	2.35192e-09	6.59268e-08	11.8306
AT3G02205	3.09031	-0.934943	-9.59711	4.11973e-08	7.35197e-07	8.96154
AT5G03210	3.08565	3.69844	-26.1485	9.70881e-15	1.34818e-12	24.1413
AT1G17870	3.05122	6.12948	-50.3625	2.5435e-19	1.17731e-16	34.6789
AT5G49330	3.03246	-0.146271	-12.013	1.63284e-09	4.84803e-08	12.1179
AT4G27280	3.02142	4.96432	-37.6541	2.79807e-17	6.82578e-15	29.979
AT3G55980	3.02139	5.83273	-51.4626	1.79227e-19	8.98723e-17	35.0268
AT3G49340	3.01075	-2.03929	-7.45862	1.21401e-06	1.27415e-05	5.69143
AT4G11660	2.99253	5.77465	-57.0092	3.40989e-20	2.05184e-17	36.6605
AT5G48570	2.98758	7.77608	-71.0185	9.62747e-22	1.02232e-18	40.2366
AT5G17350	2.96071	2.43156	-21.6975	1.87398e-13	1.91125e-11	21.1797
AT2G38340	2.91855	-1.69911	-7.10763	2.23572e-06	2.13159e-05	5.1253
AT5G51190	2.88279	1.55781	-17.5706	5.10162e-12	3.34889e-10	17.8779
AT1G30190	2.87933	1.15787	-13.1479	4.27182e-10	1.5331e-08	13.5165
AT4G11280	2.87208	5.22184	-48.329	4.95809e-19	2.03417e-16	34.0018
AT1G55950	2.85852	-1.21029	-6.17168	1.23623e-05	8.83118e-05	3.46797
AT5G64510	2.85244	5.3422	-48.1159	5.32572e-19	2.13644e-16	33.9362
AT3G02040	2.82354	5.23009	-50.6222	2.34016e-19	1.1117e-16	34.7418
AT4G24570	2.81998	3.67876	-27.1801	5.23724e-15	7.79634e-13	24.7578
AT1G07410	2.79375	1.11876	-14.6529	8.32197e-11	3.73702e-09	15.1249
AT3G09350	2.78476	7.20919	-57.9192	2.63741e-20	1.70038e-17	36.943
AT2G44840	2.7785	-0.51036	-8.94621	1.08861e-07	1.66401e-06	8.06405
AT4G12410	2.76477	-1.89037	-6.44809	7.3681e-06	5.76363e-05	3.98628
AT1G66400	2.74113	1.69579	-13.0873	4.57747e-10	1.63494e-08	13.4214
AT1G80840	2.73926	3.19299	-28.4169	2.57227e-15	4.22133e-13	25.4552
AT1G22190	2.73343	5.31607	-43.4335	2.79061e-18	8.99574e-16	32.2848
AT3G02840	2.72436	0.00816771	-8.8926	1.18187e-07	1.7809e-06	7.97557
AT5G47830	2.72146	4.22106	-29.5775	1.35545e-15	2.35274e-13	26.0911
AT5G57560	2.70835	3.26444	-25.8474	1.16765e-14	1.58484e-12	23.9617
AT3G12580	2.70477	9.93859	-78.5752	1.86132e-22	3.36006e-19	41.8814
AT4G29770	2.69964	-2.02901	-6.50246	6.66314e-06	5.29366e-05	4.08128
AT4G01380	2.68729	-2.16722	-5.70824	3.01286e-05	0.000187934	2.64135
AT4G36990	2.67334	6.46402	-61.3661	1.03227e-20	7.90572e-18	37.8716
AT1G07943	2.64723	-2.22056	-6.61442	5.42376e-06	4.45247e-05	4.27495
AT4G01435	2.64198	-2.22492	-6.88192	3.34018e-06	2.97029e-05	4.73295
AT5G20150	2.63843	5.01254	-42.1816	4.47679e-18	1.36975e-15	31.8139
AT3G50060	2.63619	3.52184	-29.0828	1.77566e-15	3.05279e-13	25.8394
AT2G24100	2.63448	5.13122	-47.7086	6.11148e-19	2.34733e-16	33.7957
AT5G54490	2.61004	1.22708	-15.0096	5.76908e-11	2.64996e-09	15.4931
AT4G27657	2.60781	4.9842	-43.8049	2.43177e-18	7.98152e-16	32.4225
AT1G10070	2.59711	-2.08746	-6.49571	6.74674e-06	5.3488e-05	4.06891
AT2G38160	2.58893	-0.716334	-9.14674	8.02863e-08	1.29174e-06	8.35397
AT1G07500	2.5665	0.762554	-9.92707	2.56268e-08	4.92144e-07	9.4448
AT5G09590	2.54984	8.09666	-65.4861	3.59449e-21	2.94944e-18	38.9359
AT3G44260	2.54932	4.32658	-32.2565	3.37423e-16	6.76795e-14	27.4867
AT2G38470	2.52856	5.54446	-46.1654	1.04054e-18	3.61227e-16	33.2702
AT1G09783	2.52517	-2.12086	-6.21667	1.13556e-05	8.2194e-05	3.57341
AT1G51670	2.52004	-1.41048	-7.0813	2.34208e-06	2.20895e-05	5.0865
AT2G47460	2.51353	-1.88034	-6.77718	4.03366e-06	3.48234e-05	4.56127
AT5G47610	2.51256	6.81178	-54.4016	7.28573e-20	3.86829e-17	35.9245
AT1G26760	2.5049	-1.29304	-7.32582	1.52659e-06	1.54127e-05	5.49936
AT2G11810	2.50387	-0.00875139	-9.77018	3.20698e-08	5.94377e-07	9.26107
ATMG00690	2.49677	1.09972	-11.9212	1.82818e-09	5.2963e-08	12.0668
AT4G30430	2.48927	-1.50697	-7.03512	2.54158e-06	2.36498e-05	5.00768
AT2G39650	2.48417	3.10119	-23.7049	4.62074e-14	5.48774e-12	22.5873
AT3G46080	2.47634	0.932484	-12.1319	1.41212e-09	4.27713e-08	12.3314
AT3G51860	2.47629	3.2901	-18.2975	2.71565e-12	1.9531e-10	18.4275
AT1G04463	2.46328	-1.74437	-5.85673	2.25768e-05	0.000147505	2.9076
AT5G00760	2.45404	-1.52099	-6.65721	5.01581e-06	4.16204e-05	4.35258
AT1G66500	2.45326	2.94606	-23.0346	7.28071e-14	8.31844e-12	22.1356
AT5G63130	2.44474	2.30745	-19.7647	8.13273e-13	6.8408e-11	19.734
AT3G10930	2.44325	-0.33463	-9.35515	5.87929e-08	9.87284e-07	8.66761
AT1G26390	2.43522	-0.875044	-6.63683	5.20602e-06	4.28932e-05	4.28584
AT1G35210	2.42102	1.99323	-16.0766	2.01434e-11	1.09198e-09	16.5349
AT5G27420	2.41842	2.85317	-21.0197	3.09072e-13	2.86122e-11	20.6868
AT1G73066	2.41311	0.907672	-13.4025	3.20457e-10	1.18543e-08	13.7994
AT2G19310	2.40427	7.65042	-61.2979	1.05106e-20	7.90572e-18	37.8633
AT2G40140	2.40206	5.05719	-27.3802	4.65842e-15	7.00781e-13	24.7188
AT4G17490	2.3823	0.661012	-11.92	1.83076e-09	5.2963e-08	12.0786
AT5G47850	2.37886	-0.464259	-7.08948	2.30847e-06	2.1841e-05	5.05475
AT3G07090	2.37629	7.26631	-56.2656	4.21906e-20	2.38008e-17	36.4687
AT5G62020	2.37273	4.90338	-39.4354	1.32759e-17	3.57695e-15	30.7234
AT3G04640	2.36899	2.10326	-14.0607	1.55583e-10	6.34244e-09	14.4542
AT4G07190	2.35222	-0.833531	-7.94607	5.34155e-07	6.30942e-06	6.51527
AT5G20790	2.33639	2.2574	-18.4707	2.3448e-12	1.74033e-10	18.6777
AT4G37290	2.33639	-2.15992	-4.76191	0.000202115	0.000921599	0.814292
AT5G42965	2.31576	-2.04975	-5.60787	3.66766e-05	0.00022173	2.45012
AT5G41750	2.31324	4.82073	-26.1887	9.47409e-15	1.32578e-12	24.012
AT3G14630	2.31102	-1.10311	-6.28153	1.00518e-05	7.44276e-05	3.65481
AT1G04570	2.30928	2.32999	-18.8298	1.73611e-12	1.35672e-10	18.9758
AT3G14200	2.30496	6.68637	-54.4448	7.19245e-20	3.86829e-17	35.9381
AT5G23020	2.29999	1.50566	-9.1857	7.5715e-08	1.22145e-06	8.22719
AT1G72416	2.29216	1.68274	-15.514	3.48042e-11	1.7356e-09	15.9982
AT3G09895	2.28799	-1.49156	-4.83431	0.000174093	0.000814126	0.898215
AT2G40000	2.28255	5.93168	-44.4824	1.89735e-18	6.34276e-16	32.6486
AT2G27080	2.26141	1.57566	-13.6905	2.32742e-10	9.03541e-09	14.0983
AT1G72920	2.25827	3.19213	-17.9716	3.59234e-12	2.48463e-10	18.1428
AT2G34500	2.24137	-1.75443	-4.90057	0.000151942	0.000726615	1.05862
AT4G09845	2.22598	1.135	-9.87569	2.75719e-08	5.23924e-07	9.31887
AT2G36750	2.22032	-0.639496	-7.24781	1.74841e-06	1.73039e-05	5.3415
AT2G23170	2.2158	-2.02989	-5.62205	3.56688e-05	0.000216726	2.47575
ATCG00020	2.21021	6.47498	-5.02885	0.000116904	0.000582166	-0.535531
AT1G07350	2.20846	7.71598	-47.8102	5.90467e-19	2.3172e-16	33.7754
AT3G61190	2.20692	1.36734	-13.5989	2.57504e-10	9.76568e-09	14.0093
AT5G18340	2.20558	2.32358	-16.3229	1.59404e-11	8.82686e-10	16.7383
AT3G28340	2.19378	0.750028	-10.0284	2.22026e-08	4.39958e-07	9.58103
AT2G25140	2.19251	6.64226	-47.4107	6.7636e-19	2.54368e-16	33.6687
AT4G00940	2.16338	0.990405	-11.0633	5.43988e-09	1.3639e-07	10.972
AT5G64870	2.15584	0.809832	-9.42207	5.32511e-08	9.11425e-07	8.69021
AT1G21310	2.14909	3.45179	-12.9603	5.29591e-10	1.85275e-08	12.9037
ATCG00500	2.14886	-1.5372	-5.06124	0.000109449	0.000550508	1.35285
AT1G19180	2.14725	2.32753	-13.2093	3.98396e-10	1.44125e-08	13.4467
AT1G72240	2.14497	1.31833	-12.7372	6.86093e-10	2.31502e-08	13.0274
AT3G50930	2.14402	4.2938	-27.4078	4.58402e-15	6.95384e-13	24.8208
AT1G67856	2.14165	0.466074	-9.89879	2.66788e-08	5.09635e-07	9.41966
AT3G13310	2.13992	3.69492	-27.1101	5.45732e-15	8.0094e-13	24.7015
AT4G39361	2.12293	1.95251	-15.6743	2.97299e-11	1.50332e-09	16.1387
AT1G53680	2.12193	2.31929	-16.332	1.58042e-11	8.77837e-10	16.7429
AT1G28370	2.11793	-0.039042	-8.01858	4.73987e-07	5.73486e-06	6.58715
AT2G32130	2.10772	-1.1528	-6.56477	5.9408e-06	4.81992e-05	4.17086
AT1G63840	2.10106	3.77778	-21.3501	2.41739e-13	2.33362e-11	20.8133
ATCG01060	2.09028	-0.294217	-4.1841	0.00067638	0.00255868	-0.639691
AT4G39363	2.08197	1.41963	-12.6651	7.46577e-10	2.48199e-08	12.9319
AT3G46090	2.07575	3.45344	-25.2772	1.66559e-14	2.19469e-12	23.588
AT2G27580	2.07084	5.60929	-39.1422	1.49752e-17	3.97547e-15	30.5574
AT5G41080	2.05501	0.515523	-9.43973	5.18815e-08	8.93669e-07	8.74765
AT4G03940	2.05158	0.885108	-8.59902	1.86495e-07	2.60574e-06	7.40566
ATCG00280	2.03838	3.43339	-3.50369	0.00287188	0.00858512	-3.12526
AT2G16720	2.03483	2.7693	-19.6983	8.5728e-13	7.16464e-11	19.6515
ATMG00060	2.02966	-0.784763	-4.9279	0.000143667	0.000694557	0.984661
AT2G45220	2.0144	-1.20142	-4.63321	0.000263855	0.00115357	0.446234
AT2G17660	2.00728	-1.71716	-4.0887	0.000827607	0.00301939	-0.59726
AT5G12110	1.99789	6.81229	-44.9418	1.60682e-18	5.47289e-16	32.776
AT5G41740	1.98995	5.79973	-42.6633	3.72632e-18	1.18013e-15	31.9637
AT1G56060	1.97341	0.271339	-8.50034	2.17904e-07	2.97711e-06	7.32965
AT3G12830	1.97015	3.06831	-17.301	6.4845e-12	4.1073e-10	17.5382
AT2G23810	1.96423	6.24111	-25.0892	1.87557e-14	2.42862e-12	23.1008
AT4G39670	1.9384	0.995774	-7.69057	8.18241e-07	9.08836e-06	5.87111
AT4G01390	1.93338	1.35435	-9.34017	6.01149e-08	1.0011e-06	8.47145
AT2G46400	1.92934	4.85397	-28.7379	2.14922e-15	3.66016e-13	25.5217
AT1G20350	1.92628	0.398555	-9.07328	8.97115e-08	1.41178e-06	8.20544
AT4G21323	1.92351	0.11166	-8.0524	4.48397e-07	5.47663e-06	6.62074
AT3G23170	1.92155	2.01699	-14.0614	1.55468e-10	6.34244e-09	14.4471
AT1G18330	1.92105	4.52179	-33.2655	2.05708e-16	4.47403e-14	27.961
AT2G32140	1.91938	2.18057	-14.3743	1.114e-10	4.76537e-09	14.7647
AT5G66052	1.91935	3.65831	-17.9838	3.55482e-12	2.47767e-10	18.046
AT5G66650	1.91741	0.397693	-9.58696	4.18115e-08	7.43627e-07	8.97143
AT3G62260	1.90563	5.15603	-32.7952	2.58603e-16	5.49212e-14	27.6684
AT1G07330	1.90562	-0.699241	-6.68446	4.77277e-06	4.00921e-05	4.34726
AT5G22380	1.89494	1.8932	-13.1809	4.1147e-10	1.48557e-08	13.473
AT3G26830	1.88234	1.4889	-6.39312	8.16005e-06	6.28167e-05	3.40229
AT5G60610	1.87733	-0.217929	-6.07552	1.48368e-05	0.000102855	3.15306
AT2G30020	1.87116	2.79117	-17.2116	7.02645e-12	4.38898e-10	17.496
AT3G17790	1.86515	5.85953	-42.1215	4.58117e-18	1.37832e-15	31.7479
AT5G26920	1.86325	5.23244	-28.619	2.29664e-15	3.87467e-13	25.4027
AT3G23250	1.85568	-0.802792	-6.04828	1.56275e-05	0.000107347	3.18083
AT3G25990	1.85548	-0.935479	-6.22428	1.1194e-05	8.12521e-05	3.52581
AT3G12050	1.85442	7.28383	-48.9918	3.97672e-19	1.66948e-16	34.1884
AT5G47960	1.85027	-0.360873	-6.85468	3.50763e-06	3.10087e-05	4.61611
AT3G21890	1.83534	5.07492	-36.3377	4.96499e-17	1.13453e-14	29.3651
ATMG00020	1.83314	4.94093	-7.18867	1.93889e-06	1.89092e-05	3.94293
AT1G66960	1.8308	1.62275	-9.30727	6.3128e-08	1.04549e-06	8.36273
AT1G04600	1.8292	0.915068	-8.35038	2.7668e-07	3.63245e-06	6.99086
AT1G57650	1.82473	-1.43509	-4.75419	0.000205361	0.000934505	0.72007
AT1G44130	1.82441	-0.553269	-5.16553	8.85948e-05	0.000461296	1.41806
AT3G57950	1.82396	-1.66592	-4.65138	0.000254085	0.00111899	0.538752
AT3G10815	1.82388	-0.040696	-6.73724	4.3362e-06	3.70104e-05	4.35904
AT1G73540	1.82316	4.18557	-25.8967	1.1327e-14	1.54905e-12	23.891
AT1G01720	1.82223	5.08988	-36.3996	4.83079e-17	1.11802e-14	29.3915
AT1G78990	1.81854	0.424777	-7.80821	6.7165e-07	7.65927e-06	6.16979
AT3G29000	1.81849	1.15728	-10.0771	2.07298e-08	4.14872e-07	9.58758
AT3G21150	1.81513	5.59509	-38.447	1.99944e-17	5.03433e-15	30.2564
AT4G02550	1.81381	1.95354	-14.3858	1.1005e-10	4.73207e-09	14.8041
AT3G21660	1.81073	0.988374	-9.95539	2.46168e-08	4.75784e-07	9.43675
AT5G24110	1.81042	0.948596	-9.55158	4.40271e-08	7.76149e-07	8.85275
AT5G67300	1.80264	5.9936	-38.4451	2.00105e-17	5.03433e-15	30.2275
AT1G15520	1.802	2.12803	-9.14025	8.10754e-08	1.30327e-06	7.98156
AT1G20640	1.7989	5.68833	-39.9851	1.0618e-17	2.94887e-15	30.8977
AT2G07715	1.79155	-0.926085	-5.61575	3.6113e-05	0.000219057	2.36391
AT2G36220	1.78165	3.58278	-17.8144	4.11818e-12	2.81596e-10	17.8982
AT4G35770	1.78148	3.03073	-15.4131	3.84639e-11	1.89609e-09	15.6965
AT3G52400	1.77835	4.18066	-23.1412	6.76699e-14	7.78075e-12	22.0464
AT5G16200	1.76707	1.89319	-13.0863	4.58276e-10	1.63494e-08	13.3566
AT5G56020	1.76537	2.85984	-18.6718	1.98028e-12	1.51474e-10	18.7779
AT1G19250	1.76171	-0.164445	-4.97	0.000131813	0.000647129	0.94989
AT1G78080	1.75989	7.50986	-41.676	5.43971e-18	1.6098e-15	31.4936
AT5G05320	1.7585	-1.50996	-5.21029	8.09437e-05	0.000426113	1.6375
AT1G19020	1.75045	2.92312	-12.9675	5.25213e-10	1.84818e-08	13.01
ATCG00490	1.74825	4.96358	-3.9064	0.00121848	0.00417698	-2.69478
AT5G47230	1.74462	1.23577	-10.7421	8.3242e-09	1.93895e-07	10.4997
AT1G14205	1.74244	2.32052	-15.2558	4.49995e-11	2.14902e-09	15.6615
AT5G03285	1.7402	3.701	-21.9842	1.52322e-13	1.59867e-11	21.2836
AT5G64990	1.7329	-1.80397	-4.51584	0.000336919	0.00141806	0.280186
AT1G24140	1.71829	2.5922	-14.3963	1.0884e-10	4.70041e-09	14.7048
AT5G52760	1.71545	4.21691	-22.624	9.67878e-14	1.07191e-11	21.667
AT1G30040	1.71317	0.933808	-8.78249	1.4007e-07	2.04907e-06	7.67497
AT2G32030	1.71263	0.235464	-7.19488	1.91789e-06	1.87448e-05	5.13569
ATMG00070	1.71208	-0.787212	-5.8444	2.31215e-05	0.000150519	2.78798
AT5G58070	1.71112	7.8612	-38.0629	2.35098e-17	5.81369e-15	29.9654
AT3G07150	1.70432	0.852009	-8.5966	1.87206e-07	2.61163e-06	7.39269
AT1G09932	1.70344	3.40695	-17.5135	5.36557e-12	3.49672e-10	17.6548
AT3G15340	1.70333	-0.91531	-5.78339	2.60255e-05	0.000166718	2.68599
AT1G18300	1.69912	2.79117	-16.4413	1.42593e-11	8.09462e-10	16.7612
AT3G50770	1.69863	1.70424	-11.8712	1.94464e-09	5.58991e-08	11.9069
AT4G26270	1.69822	3.6133	-20.3513	5.13848e-13	4.54705e-11	20.0421
AT5G57010	1.69774	0.0267329	-7.10882	2.23104e-06	2.12981e-05	5.01392
AT1G07897	1.69567	0.693141	-8.82077	1.32017e-07	1.95022e-06	7.7721
AT2G07638	1.69025	-0.438716	-6.11564	1.37473e-05	9.66183e-05	3.25759
AT1G62730	1.68978	1.69934	-10.7472	8.26735e-09	1.93019e-07	10.427
AT3G49570	1.68698	-1.17657	-5.48262	4.69642e-05	0.000272516	2.13382
AT1G07128	1.68529	-0.762273	-6.24112	1.08445e-05	7.90651e-05	3.53554
AT2G20142	1.68355	3.23499	-18.0944	3.23117e-12	2.28742e-10	18.2104
AT3G62960	1.6825	-1.80537	-4.4059	0.000424066	0.00172493	0.0555068
AT3G03535	1.67325	-1.31255	-3.94072	0.00113276	0.00392337	-0.971266
AT2G46600	1.67254	5.8124	-29.7351	1.24486e-15	2.18176e-13	25.9662
AT2G37130	1.66907	1.44499	-9.51733	4.62904e-08	8.12083e-07	8.7085
AT4G13890	1.66826	-1.13408	-4.31683	0.000511302	0.00201661	-0.222138
AT4G09150	1.66096	6.69259	-38.4998	1.9557e-17	5.03433e-15	30.205
AT1G26380	1.6578	-0.278867	-4.08453	0.000834941	0.0030432	-0.867603
AT1G55530	1.65755	6.76924	-33.7089	1.66267e-16	3.66031e-14	27.9815
AT5G64000	1.64987	3.43383	-16.0091	2.14907e-11	1.16153e-09	16.2072
AT5G35735	1.6484	3.8215	-21.5435	2.09693e-13	2.05727e-11	20.9294
AT3G21560	1.6409	5.84856	-30.1133	1.01665e-15	1.83526e-13	26.1718
ATCG00720	1.64025	1.90186	-4.04002	0.000917526	0.00328179	-1.54428
AT2G26530	1.64	3.19464	-17.3546	6.18091e-12	3.9288e-10	17.5454
AT4G25480	1.63786	-0.612879	-6.04289	1.5789e-05	0.00010825	3.14204
AT4G38215	1.63547	-0.933023	-5.26203	7.29397e-05	0.000392578	1.6655
AT1G80320	1.6282	-0.409978	-5.48216	4.70071e-05	0.000272677	2.02144
ATMG01130	1.62736	-0.712649	-4.81229	0.000182166	0.000846015	0.724763
AT3G15760	1.6257	2.99917	-17.231	6.90492e-12	4.32804e-10	17.4671
AT1G15010	1.62532	0.46668	-7.17296	1.99302e-06	1.9343e-05	5.05416
ATCG00350	1.62382	3.00907	-3.99649	0.00100628	0.00355002	-1.98761
AT1G66160	1.62203	1.91628	-11.608	2.70196e-09	7.44823e-08	11.5279
AT2G07629	1.62105	-1.11484	-5.35352	6.07222e-05	0.000337903	1.87109
AT2G30770	1.61357	1.08117	-4.69532	0.000231957	0.00103543	0.0799916
AT1G73010	1.61326	-1.05035	-5.10164	0.000100829	0.000513154	1.36148
AT4G24380	1.61148	3.29128	-17.7215	4.46702e-12	2.98478e-10	17.8608
ATCG00340	1.60973	3.34504	-3.02267	0.00795865	0.0202437	-4.14367
AT1G61800	1.60644	0.234786	-6.4175	7.79843e-06	6.04364e-05	3.7147
AT2G25440	1.60158	-0.509537	-5.79108	2.56393e-05	0.000164653	2.64313
AT4G11655	1.5983	-1.66276	-2.92902	0.00968596	0.0238249	-2.97339
AT3G21520	1.5958	-0.628115	-5.13833	9.36056e-05	0.000482371	1.37029
AT2G47180	1.59346	6.16196	-26.7203	6.87634e-15	9.77414e-13	24.147
AT1G56170	1.59203	4.87799	-24.3298	3.05718e-14	3.70391e-12	22.7509
AT1G56600	1.59155	5.22928	-24.8731	2.15228e-14	2.69812e-12	23.0655
AT5G42092	1.58544	-1.56147	-3.0896	0.00691247	0.01797	-2.67446
AT4G23310	1.58291	2.33126	-11.4243	3.4108e-09	9.14884e-08	11.196
ATMG01390	1.57905	5.45029	-10.6685	9.18865e-09	2.10767e-07	9.43129
AT3G44350	1.57886	0.661451	-6.65973	4.99279e-06	4.15537e-05	4.0794
AT1G72060	1.57847	1.44147	-10.7317	8.44028e-09	1.96345e-07	10.4467
AT4G14370	1.57499	1.22154	-9.20976	7.30295e-08	1.18555e-06	8.28151
AT4G26488	1.57298	-0.744265	-5.44595	5.05087e-05	0.0002901	2.00222
AT1G09070	1.57216	7.61928	-42.4991	3.96591e-18	1.23435e-15	31.8148
AT4G39366	1.57095	2.14838	-11.7326	2.31075e-09	6.50259e-08	11.6393
AT3G26470	1.56913	1.3195	-8.55604	1.99548e-07	2.75401e-06	7.23234
AT1G32928	1.56881	0.351167	-6.99168	2.7454e-06	2.51318e-05	4.74692
AT3G56790	1.56255	-0.811364	-4.54327	0.000318174	0.00135209	0.186313
AT3G03125	1.55812	-0.316961	-5.80006	2.51965e-05	0.000162504	2.62711
ATMG01120	1.55748	-1.22896	-4.78498	0.000192715	0.000886795	0.746893
AT1G12030	1.55715	-0.644996	-5.23335	7.72694e-05	0.00041098	1.5618
AT1G53620	1.55263	-1.02653	-4.23317	0.000609823	0.00234224	-0.418156
ATMG00160	1.55153	0.92055	-6.68198	4.79433e-06	4.02172e-05	4.06367
AT2G32210	1.55116	-0.873705	-4.27713	0.000555862	0.00216539	-0.353828
AT3G16720	1.53799	2.95613	-14.0627	1.55246e-10	6.34244e-09	14.2526
AT3G04220	1.5376	0.221786	-6.36224	8.64317e-06	6.55574e-05	3.60886
AT2G41100	1.53647	7.64167	-22.1791	1.32499e-13	1.42373e-11	20.9392
AT5G03545	1.52964	-0.739048	-4.19335	0.000663294	0.00251815	-0.554454
AT1G72540	1.52843	-0.495255	-5.21385	8.03641e-05	0.000423571	1.49763
AT2G41150	1.52702	2.00672	-10.5382	1.09603e-08	2.45783e-07	10.062
AT3G17030	1.52352	1.98109	-12.557	8.47998e-10	2.77823e-08	12.7003
AT3G46620	1.52179	3.89342	-15.7687	2.71154e-11	1.39854e-09	15.855
AT4G39364	1.52154	1.3158	-9.94078	2.51323e-08	4.83676e-07	9.35159
AT1G07823	1.51535	-0.495787	-4.43064	0.000402635	0.00165303	-0.109495
ATCG00100	1.50854	-1.64707	-4.24063	0.000600306	0.00230955	-0.306447
AT1G71390	1.50499	0.475694	-7.08856	2.31224e-06	2.18622e-05	4.89584
AT1G18740	1.50496	5.10857	-25.0826	1.88348e-14	2.42862e-12	23.2177
AT2G43510	1.50291	-1.28734	-4.59377	0.000286404	0.0012357	0.365543
AT3G01830	1.50146	2.04652	-11.1861	4.63526e-09	1.18689e-07	10.9393
AT5G05400	1.49359	-0.134489	-5.97237	1.80698e-05	0.000121943	2.92942
AT2G31141	1.49313	-0.345832	-3.86129	0.00134111	0.00453962	-1.33033
AT1G72940	1.49163	4.68913	-26.1289	9.82561e-15	1.35398e-12	23.9532
AT1G01680	1.4901	3.7877	-14.3659	1.12385e-10	4.79616e-09	14.3929
AT1G13360	1.48551	6.09356	-32.0523	3.73649e-16	7.41222e-14	27.1858
ATMG00090	1.48438	1.14659	-6.27632	1.01504e-05	7.50965e-05	3.23912
ATCG00270	1.48428	2.37807	-4.05873	0.000881843	0.00318126	-1.66641
AT3G08720	1.48018	3.79319	-16.5764	1.25687e-11	7.27214e-10	16.6765
AT5G01990	1.47809	2.39065	-13.2896	3.63814e-10	1.32411e-08	13.4896
AT5G02490	1.4763	7.33471	-20.5327	4.46972e-13	4.03437e-11	19.6764
AT5G47120	1.47368	6.84474	-28.2636	2.80464e-15	4.42943e-13	25.027
AT1G76600	1.46913	1.54104	-7.59531	9.61335e-07	1.04542e-05	5.5586
AT5G04840	1.46838	1.79355	-10.1287	1.92809e-08	3.924e-07	9.52353
AT4G14690	1.46833	2.85594	-15.0339	5.62861e-11	2.59309e-09	15.3203
AT1G08973	1.46767	0.755909	-8.07409	4.3275e-07	5.31429e-06	6.54784
AT5G59550	1.46764	3.16772	-14.7758	7.32873e-11	3.33245e-09	14.9801
ATMG00040	1.46713	-0.590722	-4.98841	0.000126951	0.000627009	1.05734
AT3G05320	1.46457	2.75002	-13.8703	1.91168e-10	7.6688e-09	14.077
AT5G38900	1.46362	1.51526	-7.98714	4.99157e-07	5.98722e-06	6.23907
AT5G56960	1.46338	-1.01913	-4.3336	0.000493577	0.00196073	-0.215082
AT5G24660	1.46011	4.99361	-27.5528	4.21361e-15	6.48545e-13	24.7876
AT1G13340	1.45877	3.80676	-15.1819	4.84654e-11	2.27838e-09	15.264
ATMG00640	1.45403	0.252011	-6.45691	7.24866e-06	5.68431e-05	3.7786
AT4G23570	1.44826	7.95189	-34.1303	1.36155e-16	3.0344e-14	28.1329
AT3G48240	1.44721	3.65486	-19.9903	6.8062e-13	5.82301e-11	19.7311
AT5G43620	1.44597	1.94435	-10.4469	1.24127e-08	2.71605e-07	9.94331
ATMG00650	1.44161	-0.523653	-5.59917	3.73094e-05	0.000224728	2.26588
AT1G17380	1.44134	0.0374865	-5.76647	2.68959e-05	0.000171321	2.49542
AT2G07698	1.44091	-0.693727	-5.12873	9.5442e-05	0.000490441	1.35783
AT1G72910	1.43888	5.63376	-28.2557	2.81725e-15	4.42943e-13	25.1278
ATCG00300	1.4382	-1.64095	-2.96374	0.00900664	0.0224414	-2.91438
AT5G17680	1.43708	-0.956328	-4.7929	0.000189595	0.00087422	0.718568
AT1G56150	1.43574	2.82	-9.21148	7.28409e-08	1.18355e-06	7.8831
AT4G23210	1.43479	3.31233	-15.6051	3.18189e-11	1.60446e-09	15.8124
AT2G32190	1.43344	-1.15543	-4.67618	0.000241341	0.00107123	0.512075
AT1G21240	1.43277	3.0998	-13.1767	4.13426e-10	1.48965e-08	13.1944
AT1G18200	1.4293	-0.43189	-4.25159	0.000586597	0.00226508	-0.494599
AT5G08920	1.42924	-1.77926	-3.7426	0.00172654	0.00561098	-1.31243
AT3G09270	1.429	-0.182784	-5.50708	4.47438e-05	0.00026199	2.02382
AT4G05070	1.42773	5.06616	-28.3957	2.60309e-15	4.23342e-13	25.2765
AT1G08650	1.42612	6.03016	-30.5847	7.92583e-16	1.45997e-13	26.4082
AT1G16022	1.42182	-1.0098	-4.63466	0.000263061	0.00115094	0.403553
AT1G14970	1.42152	2.2591	-10.9722	6.13087e-09	1.50988e-07	10.5969
AT2G22500	1.4185	3.66807	-16.4338	1.43597e-11	8.12604e-10	16.5617
AT5G57550	1.40974	-0.89247	-4.14134	0.000740362	0.00275738	-0.636449
AT5G22530	1.40822	0.120315	-6.37713	8.40656e-06	6.42486e-05	3.65201
AT5G11260	1.40664	5.36912	-27.5423	4.23933e-15	6.48545e-13	24.7318
AT3G09940	1.40584	0.562896	-6.0373	1.59586e-05	0.000109247	2.91243
AT4G21850	1.40393	2.05629	-7.72986	7.6588e-07	8.57672e-06	5.65221
AT4G17670	1.40288	2.18983	-10.8313	7.38873e-09	1.75733e-07	10.4202
AT3G02140	1.39833	0.834286	-7.85357	6.2273e-07	7.15565e-06	6.15885
AT1G24580	1.39766	3.71916	-17.7775	4.25331e-12	2.87458e-10	17.8152
AT5G03290	1.39757	6.35151	-27.0235	5.74347e-15	8.36139e-13	24.3133
AT5G42840	1.39676	-0.958403	-4.57363	0.000298667	0.00128065	0.269289
AT1G32640	1.39391	5.89077	-31.4778	4.99512e-16	9.52782e-14	26.8999
AT1G21100	1.38499	-0.0438516	-4.01975	0.000957824	0.00340836	-1.06709
AT2G01020	1.38443	-1.17378	-4.36134	0.000465629	0.00186707	-0.133188
AT2G43150	1.38374	2.88897	-5.5625	4.01038e-05	0.000238692	1.31828
AT5G54940	1.38366	8.14721	-30.1603	9.91598e-16	1.80811e-13	26.0512
AT1G01130	1.3821	-0.35749	-5.02088	0.000118818	0.000591209	1.07803
AT3G03265	1.38128	-1.48313	-3.69574	0.00190773	0.00610283	-1.4573
AT5G13320	1.37855	5.12405	-17.2467	6.80824e-12	4.28231e-10	17.0481
AT5G60440	1.37725	-1.31919	-3.34027	0.00406569	0.0114767	-2.21824
AT1G74450	1.37676	4.18581	-21.447	2.2507e-13	2.18439e-11	20.7799
AT3G15210	1.37575	4.9036	-17.9286	3.72894e-12	2.5595e-10	17.7177
AT5G10380	1.37542	5.87041	-23.8786	4.1154e-14	4.91994e-12	22.2999
AT3G26500	1.3753	1.73159	-10.401	1.32197e-08	2.86519e-07	9.92143
AT2G42360	1.37361	-0.551865	-4.6626	0.000248236	0.00109832	0.379834
AT1G05340	1.37353	0.42882	-6.50768	6.59931e-06	5.25732e-05	3.8366
AT2G41640	1.36918	1.65397	-8.14754	3.83875e-07	4.84293e-06	6.4677
AT3G54150	1.36728	-0.332506	-4.09199	0.00082185	0.00300472	-0.852749
AT5G46710	1.36694	1.8776	-10.4572	1.22396e-08	2.68468e-07	9.96808
AT1G68620	1.3669	1.36946	-7.4066	1.32763e-06	1.37345e-05	5.26324
AT5G18470	1.3641	2.43032	-9.54421	4.45042e-08	7.8303e-07	8.49711
AT3G06520	1.36043	2.27564	-10.8061	7.64139e-09	1.81265e-07	10.3611
AT2G35980	1.35153	-1.00439	-3.763	0.00165313	0.00540621	-1.4059
AT2G31865	1.34919	4.17556	-17.361	6.14541e-12	3.92003e-10	17.3351
AT2G21550	1.34885	-0.780486	-4.06424	0.000871604	0.00315251	-0.818995
AT1G51270	1.34869	1.88287	-10.9788	6.07818e-09	1.49895e-07	10.6866
AT3G25510	1.34859	0.93528	-7.17792	1.97575e-06	1.92194e-05	4.95612
AT3G56880	1.34626	4.51095	-20.9045	3.37014e-13	3.10397e-11	20.3006
AT2G30040	1.34538	3.733	-17.3734	6.07754e-12	3.90433e-10	17.4389
AT4G21120	1.34507	0.611559	-6.06088	1.52565e-05	0.000105199	2.94508
AT5G66880	1.34322	3.33513	-15.7523	2.7552e-11	1.40898e-09	15.9519
AT1G19510	1.34238	1.41704	-7.94113	5.38535e-07	6.34985e-06	6.17731
ATCG00570	1.33634	-1.06675	-2.74889	0.0140902	0.0327188	-3.45378
AT5G26220	1.33476	0.510056	-6.55251	6.0762e-06	4.90772e-05	3.9033
AT4G08250	1.33456	-0.335113	-5.02816	0.000117069	0.000582825	1.08755
AT1G12211	1.33287	-1.50074	-3.57561	0.00246403	0.0075455	-1.70344
AT3G19970	1.33138	3.68479	-18.0945	3.23103e-12	2.28742e-10	18.1044
ATCG00710	1.32891	0.0827047	-2.8285	0.0119457	0.0284828	-3.56901
AT1G24530	1.32762	0.0946476	-5.92985	1.96074e-05	0.00013061	2.79965
AT4G04540	1.32714	2.22332	-9.4206	5.33667e-08	9.11425e-07	8.36099
AT1G73805	1.32286	5.13667	-18.6246	2.05996e-12	1.56245e-10	18.2975
AT2G25297	1.32112	-1.14187	-4.11272	0.000786574	0.00289958	-0.653844
AT5G15450	1.32089	9.1458	-36.9952	3.71906e-17	8.71902e-15	29.4496
AT2G40740	1.31959	-1.65425	-3.63362	0.00217762	0.00682643	-1.55721
AT2G24600	1.31742	4.44454	-18.7374	1.87467e-12	1.44622e-10	18.5201
AT1G14780	1.31462	-0.895644	-4.16096	0.000710272	0.00266234	-0.597817
AT2G22880	1.31235	-1.17585	-3.79812	0.00153406	0.00508594	-1.30035
ATMG00080	1.31007	-0.330956	-5.09708	0.000101765	0.000517046	1.2253
ATMG01090	1.30817	-1.11887	-3.12114	0.00646743	0.0169621	-2.70418
AT3G17660	1.30799	1.1441	-6.24027	1.0862e-05	7.91286e-05	3.16197
AT3G26350	1.30625	-0.302005	-4.95971	0.000134614	0.000657797	0.940713
AT1G76930	1.30532	0.927309	-6.43721	7.51821e-06	5.85752e-05	3.59203
AT5G44585	1.30516	0.715383	-5.42053	5.31273e-05	0.00030216	1.65199
AT1G27770	1.30302	6.17109	-19.961	6.96497e-13	5.90289e-11	19.2982
AT5G43170	1.30163	-1.29951	-4.0909	0.00082375	0.00300958	-0.672594
AT2G08650	1.29878	1.04325	-7.60419	9.46964e-07	1.03104e-05	5.68241
AT5G37770	1.29696	5.34085	-23.4845	5.35839e-14	6.24063e-12	22.0859
AT2G33580	1.29408	3.89015	-16.3955	1.48863e-11	8.31972e-10	16.4685
AT1G67920	1.29337	1.13632	-6.83716	3.61991e-06	3.17763e-05	4.28947
AT2G36800	1.29323	4.62129	-21.2364	2.62955e-13	2.51157e-11	20.5373
AT3G13610	1.29321	1.7377	-6.94223	2.9984e-06	2.70907e-05	4.32221
AT3G25230	1.29302	8.03834	-30.6962	7.47673e-16	1.39144e-13	26.3501
AT1G05000	1.28996	0.69207	-6.51027	6.5678e-06	5.23453e-05	3.78139
AT4G08555	1.28873	0.306753	-6.00497	1.69756e-05	0.000115465	2.90095
AT1G56300	1.28764	0.89348	-6.80329	3.84784e-06	3.33307e-05	4.28373
AT4G18010	1.28477	4.386	-21.0575	3.00457e-13	2.83972e-11	20.4392
AT1G15100	1.28351	4.89198	-16.4798	1.37539e-11	7.85713e-10	16.3469
AT1G78310	1.2833	1.54557	-6.97034	2.85174e-06	2.59735e-05	4.42664
AT5G52750	1.28173	4.53946	-15.8212	2.57651e-11	1.34425e-09	15.7568
AT3G18510	1.28075	-0.280138	-4.94101	0.000139863	0.000679075	0.89693
AT3G04420	1.2806	0.409977	-5.2729	7.13639e-05	0.000386169	1.42478
AT5G62620	1.27932	3.09875	-14.0604	1.55645e-10	6.34244e-09	14.2025
AT5G23660	1.27825	0.971492	-6.12366	1.35395e-05	9.54004e-05	2.97867
AT5G01540	1.27541	3.7847	-13.7988	2.06676e-10	8.16392e-09	13.7428
AT5G56030	1.27469	10.3981	-30.0551	1.04871e-15	1.87438e-13	25.927
AT1G58420	1.27318	0.390844	-6.31559	9.43021e-06	7.06073e-05	3.47877
AT3G02800	1.27303	-1.65792	-3.70941	0.001853	0.00595307	-1.40213
AT5G08240	1.2725	0.675837	-6.36464	8.60458e-06	6.53518e-05	3.50976
AT1G01830	1.26896	5.07281	-24.3849	2.94936e-14	3.59743e-12	22.7462
AT2G17040	1.26888	4.59331	-15.2281	4.62642e-11	2.19779e-09	15.1316
AT3G06355	1.26734	2.00469	-6.99969	2.70657e-06	2.4845e-05	4.3533
AT1G65970	1.26623	-0.644345	-4.4863	0.000358363	0.00149472	0.0294501
ATCG01050	1.26583	0.612937	-3.018	0.00803701	0.020397	-3.33327
AT3G49530	1.26413	4.1973	-20.3927	4.97727e-13	4.4261e-11	19.9475
AT5G26700	1.26313	-1.52727	-3.31568	0.00428362	0.0119981	-2.23218
AT3G25780	1.26139	0.456545	-5.61448	3.6203e-05	0.000219381	2.09959
AT2G26560	1.26007	1.3795	-8.45533	2.34028e-07	3.1551e-06	7.03985
AT3G52450	1.2594	0.372819	-4.60411	0.000280305	0.00121257	0.0520169
AT4G39110	1.25805	-0.0558298	-5.25164	7.44783e-05	0.000399311	1.48176
AT1G63720	1.2559	1.25102	-8.11274	4.06266e-07	5.0533e-06	6.50226
AT1G02390	1.25424	4.80427	-22.0965	1.4054e-13	1.5012e-11	21.1582
AT5G52050	1.25415	1.98858	-10.3201	1.47773e-08	3.13834e-07	9.7423
AT5G11920	1.25163	2.33638	-9.07277	8.97806e-08	1.41178e-06	7.78556
AT1G76530	1.24493	-0.367869	-3.006	0.0082423	0.0208389	-3.10476
AT5G20230	1.24476	5.77522	-13.053	4.76061e-10	1.68838e-08	12.4796
AT1G77000	1.24229	1.50802	-8.14219	3.87228e-07	4.87125e-06	6.48854
AT3G13020	1.24221	-0.381598	-4.74166	0.000210749	0.000955169	0.506719
AT3G53160	1.24168	-0.240202	-4.8096	0.000183181	0.000849855	0.616937
AT3G63060	1.24157	-0.882089	-2.98101	0.0086862	0.0217873	-3.03961
AT5G20410	1.24021	2.92403	-12.6679	7.44105e-10	2.47834e-08	12.6149
AT5G42050	1.23766	7.28997	-28.4322	2.55014e-15	4.22133e-13	25.0987
AT5G37600	1.23725	5.02976	-17.1795	7.23229e-12	4.47114e-10	16.9942
AT5G45340	1.23494	2.02094	-9.48103	4.88221e-08	8.49072e-07	8.49772
AT3G60470	1.23196	-0.600467	-4.65636	0.000251473	0.00110857	0.372455
AT1G15800	1.23195	1.01597	-6.19302	1.18738e-05	8.51932e-05	3.09931
AT1G14480	1.23171	0.915612	-6.39914	8.06918e-06	6.22234e-05	3.51938
AT3G47420	1.22842	7.31275	-31.2912	5.49512e-16	1.03331e-13	26.7021
AT5G00765	1.22762	-1.46149	-3.68986	0.00193175	0.00616875	-1.47577
AT1G19380	1.22636	2.29855	-9.16149	7.85221e-08	1.26448e-06	7.93431
AT3G57260	1.22467	6.79356	-16.4298	1.44143e-11	8.13146e-10	16.0528
AT5G64660	1.22369	1.122	-7.05277	2.46332e-06	2.30522e-05	4.68257
AT2G41835	1.22314	2.76364	-12.4724	9.3752e-10	3.02757e-08	12.4123
AT4G17230	1.22204	3.55215	-16.6583	1.16477e-11	6.89393e-10	16.7938
AT5G52250	1.22078	2.91393	-13.6256	2.50003e-10	9.58185e-09	13.7494
AT2G21650	1.22008	2.8029	-11.6599	2.53117e-09	7.06224e-08	11.3693
AT1G67970	1.21553	2.6571	-12.1442	1.39114e-09	4.22774e-08	12.0277
AT4G37260	1.21425	0.822794	-6.8055	3.83248e-06	3.32136e-05	4.30021
AT1G08460	1.21343	4.49073	-21.0454	3.03175e-13	2.85048e-11	20.4084
AT3G14440	1.21329	3.1965	-14.4913	9.84955e-11	4.28444e-09	14.6515
AT5G24590	1.21268	4.39698	-18.8301	1.73573e-12	1.35672e-10	18.6049
AT4G14365	1.21229	6.23569	-15.9937	2.18123e-11	1.17189e-09	15.6674
AT1G22570	1.21219	0.405793	-6.24954	1.06742e-05	7.79809e-05	3.34774
AT5G37540	1.21084	2.52726	-10.7127	8.65829e-09	1.99872e-07	10.1598
AT4G01360	1.20737	-1.42405	-3.27016	0.00471814	0.012961	-2.34502
AT3G22840	1.20719	4.074	-17.6675	4.68374e-12	3.0971e-10	17.6323
AT4G26950	1.20319	0.356995	-5.59385	3.77023e-05	0.000226792	2.07873
AT2G03880	1.19962	-0.806356	-3.79976	0.0015287	0.00507187	-1.37188
AT1G07520	1.19333	2.04395	-9.27243	6.64928e-08	1.0956e-06	8.17043
AT5G09395	1.19255	-1.79144	-3.45058	0.00321566	0.00942853	-1.91223
AT1G72950	1.1921	-0.365979	-4.86634	0.000162998	0.000770476	0.758258
AT4G40020	1.19192	-1.65121	-3.20451	0.00542236	0.0146446	-2.43722
AT3G17690	1.19066	0.946557	-5.61284	3.63204e-05	0.000220019	1.97419
AT4G00700	1.1862	4.09521	-16.2869	1.64922e-11	9.10449e-10	16.312
AT5G37260	1.18612	1.23085	-6.92074	3.11578e-06	2.7997e-05	4.41286
AT2G21188	1.18541	1.37342	-7.7059	7.97369e-07	8.87976e-06	5.77617
AT5G13190	1.18444	4.77633	-15.9992	2.16954e-11	1.16909e-09	15.8859
AT5G58770	1.18268	8.22433	-32.4648	3.04285e-16	6.23051e-14	27.2825
AT5G18670	1.18218	8.08786	-32.5181	2.96367e-16	6.14944e-14	27.3147
AT4G01540	1.18091	1.67876	-8.43117	2.43195e-07	3.24715e-06	6.92378
ATMG00670	1.18032	0.788759	-6.31695	9.40634e-06	7.04578e-05	3.39087
AT3G47820	1.18029	3.35441	-13.8154	2.02965e-10	8.07031e-09	13.8593
AT4G15410	1.17948	4.57377	-17.1468	7.44898e-12	4.58939e-10	17.0447
AT2G16060	1.17861	-0.612959	-3.03292	0.0077889	0.0198932	-2.99231
ATMG01360	1.17783	1.84721	-7.03176	2.55676e-06	2.37407e-05	4.45197
AT5G66070	1.17772	2.58935	-11.8821	1.91852e-09	5.53244e-08	11.7081
AT5G46170	1.17647	5.57069	-24.9129	2.09818e-14	2.6487e-12	23.0329
AT4G03585	1.1762	-1.6452	-3.03325	0.0077834	0.019882	-2.781
AT4G12720	1.17431	6.70911	-14.6531	8.32008e-11	3.73702e-09	14.213
AT1G76960	1.17425	5.13958	-15.8125	2.59854e-11	1.35184e-09	15.6301
AT1G51620	1.17084	0.753899	-6.36398	8.61527e-06	6.54007e-05	3.48718
AT2G33590	1.17033	6.19349	-26.8113	6.51341e-15	9.33175e-13	24.1911
AT5G01100	1.16856	2.086	-9.66733	3.72021e-08	6.73594e-07	8.76022
AT3G02990	1.16846	1.07544	-6.23989	1.08696e-05	7.91524e-05	3.17086
AT5G09440	1.16134	3.23507	-7.86002	6.16073e-07	7.0927e-06	5.52637
ATMG01380	1.1607	0.276081	-4.42272	0.000409374	0.0016765	-0.30575
AT3G01290	1.15877	5.71402	-21.6277	1.97168e-13	1.98842e-11	20.67
AT2G39110	1.15876	-0.439169	-4.34024	0.000486734	0.00193664	-0.317856
AT5G56870	1.1584	3.21437	-13.0171	4.96096e-10	1.74913e-08	12.961
AT3G27210	1.15464	0.160318	-4.87195	0.000161132	0.000762851	0.655672
AT3G44900	1.15334	0.289306	-4.39232	0.000436312	0.00176638	-0.374051
AT1G74590	1.14804	-0.738512	-3.86889	0.00131961	0.00447606	-1.24254
AT3G55646	1.14647	3.57395	-13.7261	2.23813e-10	8.72629e-09	13.7032
AT5G67340	1.14291	2.91582	-10.3863	1.34888e-08	2.90921e-07	9.59556
AT5G51465	1.14244	1.16876	-5.70413	3.03713e-05	0.000189317	2.09578
AT5G65920	1.14218	2.89341	-11.924	1.82194e-09	5.28771e-08	11.6854
AT3G15536	1.14036	2.48824	-8.68069	1.64101e-07	2.34178e-06	7.11175
AT3G28580	1.13807	1.43676	-7.04853	2.48186e-06	2.31777e-05	4.59153
AT4G29330	1.13498	5.24072	-21.9463	1.56531e-13	1.63335e-11	20.9733
AT1G72900	1.1325	4.85153	-15.8594	2.48289e-11	1.31056e-09	15.7277
AT3G28890	1.13186	-0.129871	-4.47028	0.000370573	0.0015396	-0.112648
AT2G33830	1.13124	1.98697	-8.13105	3.94321e-07	4.94326e-06	6.34066
AT1G33960	1.1287	5.85672	-11.9347	1.79805e-09	5.2437e-08	11.0677
AT2G33585	1.12757	3.46961	-12.6478	7.61915e-10	2.51446e-08	12.4486
AT5G24200	1.12602	3.85402	-11.2746	4.1335e-09	1.08142e-07	10.5832
AT2G32680	1.12414	5.37335	-16.6377	1.18725e-11	6.93601e-10	16.4135
AT1G66920	1.12377	1.88303	-7.56104	1.01903e-06	1.10021e-05	5.38684
AT5G42760	1.11997	6.44843	-28.2529	2.82176e-15	4.42943e-13	25.0433
AT4G36040	1.11791	5.89279	-19.5709	9.49102e-13	7.82337e-11	18.9989
AT2G41010	1.11574	3.67137	-14.5469	9.29374e-11	4.10197e-09	14.596
AT4G11170	1.11458	-0.653606	-3.6242	0.00222177	0.0069378	-1.77019
AT2G47270	1.11259	-0.798487	-3.59078	0.00238569	0.00734821	-1.81036
AT4G30270	1.11123	6.18132	-14.0416	1.58828e-10	6.45757e-09	13.5816
AT5G22540	1.11108	-0.754879	-3.54233	0.00264508	0.00800353	-1.91993
AT2G46150	1.11087	0.0353849	-4.70005	0.000229696	0.00102585	0.327403
AT3G44400	1.1085	2.85746	-9.63436	3.90246e-08	7.02364e-07	8.50222
AT1G14870	1.10796	1.08662	-7.02608	2.58264e-06	2.39454e-05	4.63733
ATCG00730	1.10782	1.50036	-2.79439	0.0128226	0.0302502	-4.05946
AT1G13310	1.10432	-1.43701	-3.3006	0.00442299	0.0123045	-2.28229
AT2G08730	1.1037	0.929241	-6.31201	9.49364e-06	7.10233e-05	3.34477
AT4G18250	1.10236	0.863949	-6.11692	1.37138e-05	9.64775e-05	2.98428
AT1G01560	1.10232	2.59998	-8.08202	4.27174e-07	5.25667e-06	6.08439
AT1G08173	1.10063	-0.0828825	-3.94138	0.00113117	0.00391937	-1.23409
AT2G20550	1.09616	1.90068	-7.2733	1.67243e-06	1.67169e-05	4.86755
AT3G02910	1.09614	4.22007	-17.7739	4.26675e-12	2.87458e-10	17.6944
AT4G18253	1.09461	3.02651	-9.4899	4.81902e-08	8.397e-07	8.234
AT3G17800	1.09433	9.39498	-31.5305	4.86288e-16	9.43922e-14	26.7585
AT2G18680	1.09197	1.1324	-4.19224	0.000664853	0.002523	-1.02725
AT2G33815	1.09192	-1.47141	-3.11387	0.00656755	0.0171847	-2.65384
AT1G71110	1.09179	1.43518	-7.7686	7.17674e-07	8.10464e-06	5.86507
AT3G45640	1.09105	6.81381	-25.6823	1.29313e-14	1.73708e-12	23.4239
AT3G24900	1.08756	1.07978	-6.30273	9.66013e-06	7.203e-05	3.28839
AT4G26150	1.08661	5.39699	-18.0366	3.39632e-12	2.38562e-10	17.723
AT5G20250	1.08561	4.1827	-16.7641	1.05625e-11	6.2961e-10	16.7539
AT3G57530	1.08486	6.00387	-24.6605	2.46702e-14	3.05032e-12	22.814
AT4G38060	1.08339	5.12449	-21.6168	1.98744e-13	1.99308e-11	20.7391
AT5G01040	1.08226	-1.13593	-3.08294	0.00701026	0.018185	-2.78349
AT3G57450	1.08064	3.81901	-13.914	1.82313e-10	7.32989e-09	13.8564
AT2G02750	1.08011	0.00995219	-4.66317	0.000247945	0.0010973	0.255256
AT5G04720	1.07928	5.60735	-18.7612	1.83794e-12	1.42397e-10	18.3386
AT1G69840	1.07768	6.18908	-17.439	5.73278e-12	3.70925e-10	17.0751
AT1G53625	1.07747	0.28244	-4.20614	0.000645621	0.00246037	-0.767072
AT3G48640	1.07714	2.59384	-8.39423	2.57944e-07	3.39883e-06	6.60678
AT2G34960	1.07454	-0.316581	-4.47752	0.000365005	0.00151927	-0.0591225
AT1G23710	1.07358	3.29895	-12.1932	1.31089e-09	4.01087e-08	11.9223
AT5G24120	1.06943	8.84665	-29.8482	1.17142e-15	2.07318e-13	25.8531
AT4G23260	1.06719	5.36485	-22.3939	1.13774e-13	1.23725e-11	21.2878
AT5G43860	1.06611	2.289	-9.71964	3.44916e-08	6.30204e-07	8.77987
AT4G34131	1.06606	-0.463901	-3.18781	0.00561739	0.0150833	-2.71945
AT5G25440	1.06585	3.90916	-11.7375	2.29647e-09	6.48761e-08	11.1828
AT5G48850	1.06546	-1.20759	-2.87829	0.0107689	0.0260484	-3.17872
ATCG00560	1.06356	-0.347003	-2.68267	0.0161522	0.0366307	-3.75638
AT2G36460	1.06344	7.28162	-23.1925	6.53362e-14	7.56057e-12	21.6962
AT1G10340	1.06265	3.99679	-16.8113	1.01134e-11	6.0856e-10	16.8378
AT5G02200	1.0621	-0.887333	-3.29259	0.00449886	0.0124694	-2.40848
AT4G23200	1.06196	4.36114	-16.1414	1.8935e-11	1.0358e-09	16.1057
AT4G35750	1.06101	5.98004	-24.5904	2.58121e-14	3.16979e-12	22.7685
ATCG00680	1.05721	3.34798	-3.29042	0.00451958	0.0125192	-3.62999
AT5G50200	1.05607	2.56126	-9.01974	9.73083e-08	1.51432e-06	7.62947
AT1G50740	1.05555	3.23094	-11.9757	1.70936e-09	5.03688e-08	11.6615
AT1G31335	1.05253	1.55823	-6.39176	8.18065e-06	6.29217e-05	3.32829
AT3G52430	1.05072	5.25504	-17.7869	4.21841e-12	2.87361e-10	17.5157
AT4G30290	1.0505	-1.29898	-3.03726	0.00771815	0.0197433	-2.84313
AT4G34150	1.04934	7.1365	-25.1031	1.85916e-14	2.42862e-12	23.0234
AT4G37010	1.04875	-1.20252	-3.19485	0.00553436	0.0148984	-2.54426
AT5G11680	1.04869	5.11203	-19.3924	1.09553e-12	8.8684e-11	18.9522
AT3G45860	1.04804	5.52007	-15.2086	4.71822e-11	2.22967e-09	14.9392
AT2G32235	1.04785	0.0819016	-4.92823	0.000143569	0.00069427	0.786674
AT5G67520	1.04711	0.278981	-4.84067	0.00017183	0.000805472	0.560633
AT4G33300	1.04695	6.07664	-19.3706	1.11503e-12	8.98597e-11	18.8075
AT4G04500	1.04663	3.56664	-12.194	1.30966e-09	4.01087e-08	11.854
AT1G59590	1.04307	2.96671	-9.96487	2.42879e-08	4.71953e-07	8.96211
AT5G22520	1.04223	1.62952	-6.28459	9.99419e-06	7.40621e-05	3.10162
AT3G26040	1.041	0.203436	-4.91683	0.000146961	0.000707451	0.735254
AT3G21781	1.04083	-1.21879	-3.17147	0.00581498	0.0155146	-2.58845
AT1G74320	1.04034	4.31944	-17.2777	6.62104e-12	4.17913e-10	17.2127
AT5G57785	1.04012	2.49527	-8.60734	1.84073e-07	2.57788e-06	6.98458
AT1G58225	1.0398	1.97098	-7.63208	9.03228e-07	9.9119e-06	5.48331
AT4G04490	1.03911	3.78529	-9.06723	9.05384e-08	1.42122e-06	7.3678
AT1G32950	1.03776	-0.660575	-3.74914	0.00170263	0.00554699	-1.51132
AT1G10417	1.03591	-0.0183308	-4.35298	0.000473877	0.00189719	-0.38752
AT4G23150	1.03454	3.07508	-9.46164	5.02342e-08	8.70276e-07	8.17447
AT1G58190	1.03432	-0.00916669	-4.21481	0.000633909	0.00242238	-0.679284
AT5G06320	1.03385	6.1467	-18.2976	2.71539e-12	1.9531e-10	17.8644
AT1G23140	1.03313	1.68146	-7.20664	1.87881e-06	1.84128e-05	4.80679
AT4G28390	1.03258	4.48404	-15.2798	4.39304e-11	2.12041e-09	15.1969
AT4G15480	1.03088	0.740313	-5.26556	7.24232e-05	0.000390614	1.31992
ATCG00520	1.02849	-0.62165	-3.4085	0.00351682	0.0101399	-2.22806
AT1G13550	1.02571	-1.37792	-2.77759	0.0132774	0.0311465	-3.34106
AT4G25070	1.02529	1.6291	-7.92592	5.5226e-07	6.47364e-06	6.08263
AT5G23240	1.02259	-1.62612	-2.95389	0.0091945	0.0227962	-2.946
AT5G10760	1.02249	6.9632	-15.8629	2.47458e-11	1.31e-09	15.4689
AT3G22600	1.01975	2.92986	-8.80038	1.36244e-07	2.0012e-06	7.17369
AT5G46115	1.01906	-0.541094	-3.30523	0.00437973	0.0122011	-2.46106
AT5G38895	1.01825	2.30495	-7.3171	1.54984e-06	1.56126e-05	4.82922
AT3G53980	1.01558	-1.55527	-2.99648	0.00840871	0.0211796	-2.87457
AT5G39670	1.01468	4.58836	-10.3564	1.40554e-08	3.00982e-07	9.12364
ATMG00660	1.01414	0.971756	-5.77718	2.63415e-05	0.000168325	2.28804
AT4G13920	1.01402	2.89107	-10.6019	1.00527e-08	2.27694e-07	9.90035
AT1G72520	1.01222	3.60198	-11.3744	3.63563e-09	9.67483e-08	10.7755
AT1G02340	1.01177	4.679	-18.4669	2.35232e-12	1.74033e-10	18.225
AT1G03660	1.01146	-0.28053	-3.9956	0.00100818	0.0035543	-1.0781
AT1G01140	1.01109	6.62789	-25.6749	1.29906e-14	1.73708e-12	23.431
AT1G48210	1.00988	2.64262	-9.60425	4.07713e-08	7.3132e-07	8.50901
AT5G10550	1.00974	6.10346	-21.7613	1.78914e-13	1.83509e-11	20.7256
AT5G47060	1.00634	0.774659	-5.23858	7.64601e-05	0.000407156	1.25386
AT5G03255	1.00496	-0.173366	-4.24929	0.00058945	0.00227367	-0.570019
AT1G22500	1.00431	0.598543	-5.60242	3.70715e-05	0.000223594	2.03321
AT5G25250	1.00384	4.17845	-15.2732	4.42207e-11	2.12306e-09	15.2535
AT5G09220	1.00366	5.98373	-11.3571	3.71729e-09	9.86832e-08	10.285
AT4G03450	1.0022	3.93921	-12.0333	1.5928e-09	4.73694e-08	11.5547
AT3G21780	1.00207	0.957282	-5.16442	8.87947e-05	0.000461937	1.05537
AT1G65483	1.00145	-0.447175	-2.76897	0.0135164	0.0316101	-3.56673
AT5G41400	1.00127	3.68115	-11.799	2.12697e-09	6.08495e-08	11.3152

## Sheet: Zandalinas 1 (8 min) down
	logFC	AveExpr	t	P,Value	adj,P,Val	B
AT4G17470	-4.40873	-2.23239	9.44606	5.13998e-08	8.87064e-07	8.6245
AT1G06080	-3.56754	-1.73244	8.94907	1.08387e-07	1.65954e-06	7.94831
AT5G15800	-3.17424	-1.80324	7.44518	1.24237e-06	1.30013e-05	5.67593
AT1G53700	-3.02962	0.158417	11.9412	1.78368e-09	5.22711e-08	12.0791
AT2G32100	-2.70528	2.13173	17.4716	5.56921e-12	3.61638e-10	17.8178
AT5G08350	-2.70034	-0.179702	10.2777	1.56697e-08	3.28918e-07	9.95981
AT3G49330	-2.66962	-2.04659	4.0505	0.000897367	0.00322502	-0.623977
AT5G57760	-2.64668	2.51103	22.7631	8.78368e-14	9.84863e-12	21.9442
AT5G50335	-2.34953	-1.92271	5.3669	5.91203e-05	0.00033103	1.98328
AT4G16146	-2.31986	1.1601	13.6274	2.49522e-10	9.58185e-09	14.0467
AT5G46830	-2.19425	-2.00555	5.96524	1.83184e-05	0.000123344	3.11408
AT4G29700	-2.18333	-0.65556	6.5374	6.24752e-06	5.01594e-05	4.07724
AT1G31173	-2.00095	-0.672256	7.50755	1.11641e-06	1.18202e-05	5.78024
AT1G65310	-1.99514	-1.21195	6.01195	1.67506e-05	0.000114106	3.1531
AT3G03820	-1.97299	2.00561	15.2221	4.65471e-11	2.20543e-09	15.6693
AT1G68795	-1.95149	-1.70785	4.82661	0.000176874	0.000824832	0.894887
AT1G23985	-1.91228	-1.83912	5.01112	0.000121205	0.000601262	1.27543
AT5G67020	-1.90765	-0.864032	5.79614	2.53886e-05	0.000163333	2.70339
AT1G73830	-1.81818	3.11984	20.3941	4.9717e-13	4.4261e-11	20.148
AT1G52910	-1.80826	-1.97277	3.69053	0.001929	0.0061636	-1.3869
AT5G65640	-1.77527	1.6926	11.3323	3.83766e-09	1.01283e-07	11.2068
AT1G62720	-1.77363	-1.49718	4.36214	0.000464847	0.00186435	-0.0781829
AT5G02190	-1.76895	1.59122	12.2347	1.24672e-09	3.88032e-08	12.3721
AT2G25900	-1.75437	3.72763	20.264	5.49784e-13	4.81781e-11	19.9427
AT4G35070	-1.74853	-0.777382	5.49586	4.57481e-05	0.000266746	2.10287
AT1G04360	-1.73398	0.750317	8.58162	1.91669e-07	2.66155e-06	7.37856
AT5G66330	-1.70534	-0.357484	5.9169	2.01024e-05	0.000133464	2.8575
AT3G43580	-1.68298	-1.75801	4.63387	0.000263491	0.00115234	0.508173
AT3G43430	-1.68278	-1.68112	4.29574	0.000534496	0.00209752	-0.190071
AT5G44210	-1.67412	-1.73044	4.24737	0.000591834	0.00228189	-0.281599
AT2G45080	-1.65215	-0.84942	5.05889	0.000109973	0.000552224	1.24162
AT5G61590	-1.6183	2.20441	13.802	2.05961e-10	8.15351e-09	14.106
AT5G22460	-1.60203	0.382997	6.65708	5.01695e-06	4.16204e-05	4.12287
AT5G35525	-1.5907	-1.65245	4.10699	0.000796173	0.00292838	-0.582744
AT4G34790	-1.57442	-1.80973	4.5113	0.000340125	0.00142856	0.264526
AT1G11850	-1.57204	2.5578	10.3539	1.41041e-08	3.01311e-07	9.65169
AT5G03552	-1.55971	-1.46545	4.65598	0.000251672	0.00110914	0.513044
AT5G39610	-1.55698	-0.499392	4.88254	0.000157667	0.000749199	0.819764
AT5G22270	-1.55451	2.51956	15.3477	4.10512e-11	2.00828e-09	15.7035
AT5G19190	-1.55344	5.44522	25.464	1.48134e-14	1.96627e-12	23.4155
AT4G22620	-1.53448	0.561862	7.51133	1.10923e-06	1.17648e-05	5.61936
AT1G75490	-1.51634	-0.367655	6.1998	1.17228e-05	8.42759e-05	3.39603
AT5G24780	-1.50808	-0.446925	3.98596	0.00102901	0.00361324	-1.05329
AT5G67190	-1.48696	3.11894	16.488	1.36491e-11	7.82982e-10	16.7213
AT3G06655	-1.47693	1.40096	9.95879	2.44984e-08	4.74511e-07	9.3492
AT3G03830	-1.46402	-0.216593	5.50602	4.48374e-05	0.000262237	2.02235
AT2G28210	-1.46245	-0.0725576	6.29846	9.73769e-06	7.25184e-05	3.53272
AT1G26600	-1.45796	-1.44593	4.17485	0.000689733	0.00260001	-0.477336
AT1G09610	-1.45262	-1.38975	4.06892	0.000863011	0.00313084	-0.70498
AT1G04660	-1.42608	-0.572607	5.26269	7.28431e-05	0.000392384	1.59986
AT1G04220	-1.42192	4.24518	13.5039	2.86124e-10	1.07831e-08	13.2915
AT5G17860	-1.42047	-0.163892	5.73222	2.87511e-05	0.000181157	2.45827
AT1G74055	-1.41747	-0.204596	5.50442	4.49795e-05	0.00026288	2.01659
AT3G24520	-1.41588	2.73864	11.3278	3.85987e-09	1.0172e-07	10.9447
AT4G26288	-1.41123	0.267996	6.08938	1.44506e-05	0.00010068	3.06766
AT1G74890	-1.40328	2.97193	15.301	4.30099e-11	2.09276e-09	15.5588
AT5G18020	-1.39116	3.31559	13.46	3.00492e-10	1.12541e-08	13.459
AT5G18050	-1.38507	0.338549	6.68764	4.74521e-06	3.98977e-05	4.18209
AT2G47780	-1.38206	-1.7035	4.02734	0.000942523	0.00336021	-0.743521
AT5G24770	-1.38086	1.13987	6.93405	3.04255e-06	2.74201e-05	4.4595
AT1G19050	-1.38081	4.47885	20.1121	6.18718e-13	5.34406e-11	19.663
AT5G05810	-1.37861	-0.51439	5.16458	8.87656e-05	0.000461919	1.39116
AT4G14480	-1.37716	1.48844	9.31595	6.23176e-08	1.03302e-06	8.36896
AT3G58000	-1.37474	-1.30227	3.85847	0.00134919	0.00456352	-1.15834
AT5G64120	-1.35976	1.52836	6.91516	3.14704e-06	2.81937e-05	4.32103
AT1G04310	-1.35925	2.01537	11.4124	3.46324e-09	9.26199e-08	11.2266
AT5G37300	-1.35428	3.26818	12.1361	1.40494e-09	4.26251e-08	11.8584
AT2G05914	-1.35197	0.462183	6.94463	2.98558e-06	2.70153e-05	4.62714
AT4G11320	-1.3419	0.345808	5.31756	6.52508e-05	0.000358572	1.52286
AT4G33330	-1.32966	-1.42194	4.0364	0.000924587	0.00330443	-0.769562
AT3G22540	-1.32125	0.421855	5.79644	2.53742e-05	0.0001633	2.46083
AT2G47560	-1.3199	0.1043	5.54881	4.12015e-05	0.000243939	2.04088
AT2G30230	-1.30983	1.05906	8.03341	4.62587e-07	5.61575e-06	6.40359
AT1G14687	-1.3049	-1.14282	3.61853	0.00224877	0.00700513	-1.68488
AT5G02760	-1.29948	3.40292	15.5546	3.34395e-11	1.67681e-09	15.7209
AT2G45050	-1.29779	-1.07831	3.92481	0.0011717	0.00404101	-1.06166
AT4G07995	-1.29477	1.47537	8.79469	1.37449e-07	2.01562e-06	7.55528
AT3G03840	-1.29245	1.30247	8.86146	1.23986e-07	1.85742e-06	7.6996
AT3G05890	-1.2902	-0.706684	4.0902	0.000824981	0.00301275	-0.78961
AT2G04570	-1.28292	2.24926	10.5806	1.03474e-08	2.3349e-07	10.0363
AT1G19350	-1.28257	7.06838	31.4704	5.01409e-16	9.52782e-14	26.8078
AT3G05140	-1.28208	0.484271	5.8123	2.46052e-05	0.000159202	2.47704
AT1G44740	-1.27686	-1.02797	4.1462	0.000732789	0.00273482	-0.61106
AT5G22310	-1.27649	-0.273376	5.07595	0.000106225	0.000536385	1.16335
AT3G59900	-1.2675	-0.819976	3.43666	0.00331228	0.00966123	-2.12809
AT3G55500	-1.24308	-0.271382	5.08262	0.000104796	0.000530804	1.17662
AT5G04530	-1.23277	1.81782	9.3439	5.97822e-08	9.97401e-07	8.32782
AT5G25810	-1.23273	-0.470117	4.17358	0.000691573	0.00260523	-0.664962
AT1G29510	-1.22922	3.0193	11.9299	1.80863e-09	5.26603e-08	11.6521
AT3G14395	-1.22412	0.878279	7.39499	1.35447e-06	1.39084e-05	5.34124
AT2G44790	-1.22038	-1.17688	4.0138	0.000969991	0.00344352	-0.860265
AT5G11590	-1.21997	3.87139	16.8187	1.00448e-11	6.06453e-10	16.8676
AT5G49665	-1.21953	2.95848	14.0203	1.62505e-10	6.57745e-09	14.1741
AT4G39480	-1.21296	-1.34325	3.67117	0.00201023	0.0063765	-1.54121
AT3G63200	-1.21166	3.81363	16.2043	1.78347e-11	9.78575e-10	16.281
AT2G06185	-1.21138	-0.679751	3.71375	0.00183595	0.00591564	-1.5838
AT3G23150	-1.21027	-0.301534	4.10138	0.000805676	0.00295551	-0.853393
AT3G07350	-1.20577	1.38125	7.25712	1.72026e-06	1.71036e-05	4.97384
AT3G58070	-1.20535	-0.892935	3.85739	0.0013523	0.00457233	-1.24007
AT5G25350	-1.20475	5.87578	19.1658	1.31676e-12	1.05645e-10	18.6523
AT4G19700	-1.20215	2.95848	13.3718	3.31676e-10	1.21695e-08	13.4316
AT1G25560	-1.19675	3.36304	14.5994	8.79833e-11	3.92167e-09	14.7176
AT3G14580	-1.19407	-1.86981	2.66837	0.0166341	0.0375161	-3.45843
AT1G78090	-1.18348	-0.765774	3.87056	0.00131493	0.00446271	-1.23815
AT5G24570	-1.17727	1.8169	8.31398	2.93315e-07	3.82857e-06	6.68238
AT5G48490	-1.17302	4.68315	17.7736	4.2676e-12	2.87458e-10	17.5972
AT3G09780	-1.17196	-0.369548	3.8549	0.00135948	0.00459316	-1.35661
AT1G69588	-1.16976	-1.41521	3.53931	0.00266212	0.00804428	-1.80092
AT4G14940	-1.16797	-0.388179	4.20583	0.000646038	0.00246138	-0.615148
AT5G09840	-1.16793	1.08851	6.31068	9.51726e-06	7.11705e-05	3.29425
AT5G62920	-1.16566	3.90406	14.543	9.33092e-11	4.10834e-09	14.5291
AT2G36470	-1.16401	1.55001	8.23146	3.35028e-07	4.29976e-06	6.61355
AT5G19060	-1.15779	-0.981492	3.11675	0.00652766	0.0170952	-2.75208
AT5G22570	-1.15618	1.26995	5.77221	2.6597e-05	0.000169717	2.194
ATCG00220	-1.15254	-1.3106	2.64637	0.0174026	0.038908	-3.61239
AT2G32990	-1.14953	3.47848	14.5289	9.46976e-11	4.14922e-09	14.6117
AT1G76410	-1.14589	-0.764976	2.95023	0.00926523	0.0229558	-3.13363
AT2G43620	-1.13724	-0.455687	4.17483	0.000689755	0.00260001	-0.667148
AT5G62170	-1.13634	-0.0682227	4.92535	0.000144418	0.000697629	0.809771
AT5G64710	-1.13339	-0.81086	3.28417	0.00457993	0.0126533	-2.44619
AT1G35910	-1.1327	-0.256056	4.41113	0.000419439	0.00170996	-0.216088
AT2G20670	-1.13216	4.42039	19.7624	8.14742e-13	6.8408e-11	19.3768
AT5G23820	-1.13159	2.66799	10.4778	1.18999e-08	2.61712e-07	9.7775
AT5G59240	-1.13132	-0.522931	4.19883	0.000655665	0.00249128	-0.603282
AT4G01460	-1.12817	3.6766	14.4419	1.03744e-10	4.50188e-09	14.4694
AT1G62930	-1.12035	1.28922	6.56872	5.89792e-06	4.7916e-05	3.72976
AT3G50220	-1.11985	-0.371313	4.63945	0.000260454	0.00114175	0.283356
AT3G24420	-1.11451	7.62858	27.6914	3.88912e-15	6.05227e-13	24.6376
AT5G06000	-1.11352	1.49434	7.49967	1.13155e-06	1.19545e-05	5.37164
AT3G49970	-1.10537	-1.27437	3.33228	0.00413529	0.0116423	-2.25397
AT1G13250	-1.10201	3.8385	11.2104	4.49097e-09	1.16148e-07	10.4877
AT3G55840	-1.09901	-1.16312	3.36374	0.0038679	0.0110045	-2.21079
AT1G14600	-1.09829	2.72787	10.1561	1.8556e-08	3.80219e-07	9.29785
AT3G06070	-1.09465	4.31092	18.9564	1.56359e-12	1.23798e-10	18.7153
AT5G42200	-1.09193	-0.86359	3.76458	0.00164759	0.00539199	-1.4411
AT5G65590	-1.09185	0.106151	3.86964	0.00131752	0.00447064	-1.43837
AT1G29460	-1.0905	2.87173	12.7462	6.78898e-10	2.29503e-08	12.7031
AT3G17180	-1.0886	-1.25018	3.49589	0.00292002	0.00869981	-1.92297
AT1G14250	-1.08657	3.37993	11.7523	2.25435e-09	6.39867e-08	11.3235
AT2G44080	-1.08418	2.29084	9.59696	4.12063e-08	7.35197e-07	8.58468
AT3G06840	-1.07665	0.409336	4.58134	0.000293911	0.00126446	-0.0175077
AT5G42860	-1.07209	1.31277	6.52553	6.38564e-06	5.10964e-05	3.63928
AT5G38100	-1.07129	-0.0813437	4.45449	0.000383024	0.00158549	-0.165037
AT2G25200	-1.06958	1.74694	7.92299	5.5494e-07	6.49662e-06	6.03756
AT5G44260	-1.06899	-0.69135	4.00745	0.000983138	0.00348265	-0.9693
AT3G56330	-1.06653	1.52956	7.444	1.24488e-06	1.30125e-05	5.26253
AT5G26660	-1.06489	-0.883879	3.33995	0.00406845	0.0114827	-2.31704
AT2G26750	-1.0644	-0.0596118	4.1544	0.000720186	0.00269614	-0.799998
AT1G16830	-1.06297	-0.172723	4.15639	0.000717172	0.00268597	-0.769438
AT3G52910	-1.05869	0.096229	4.99226	0.000125957	0.000622781	0.909137
AT3G06035	-1.05614	4.00335	13.4267	3.11858e-10	1.16075e-08	13.2393
AT3G07320	-1.05243	0.598184	5.6979	3.07431e-05	0.000191187	2.21768
AT2G40230	-1.05116	2.37207	9.55324	4.39204e-08	7.75026e-07	8.49465
AT1G80710	-1.05024	-0.491108	4.17667	0.000687078	0.00259209	-0.657284
AT5G27330	-1.05018	1.42669	6.43223	7.58806e-06	5.90429e-05	3.43049
AT4G19120	-1.04982	4.04368	15.2743	4.41731e-11	2.12306e-09	15.2759
AT1G23200	-1.04934	0.25953	4.72898	0.000216348	0.000975422	0.326704
AT4G22560	-1.04498	1.80804	7.41937	1.29875e-06	1.34897e-05	5.14225
AT2G38750	-1.04041	5.04779	15.763	2.7266e-11	1.4023e-09	15.5812
AT5G03150	-1.0397	0.952681	6.09986	1.41656e-05	9.89236e-05	2.91752
AT3G23880	-1.03673	2.97424	11.4549	3.28053e-09	8.86528e-08	11.035
AT1G68430	-1.03543	-1.25987	3.24754	0.00494997	0.0135082	-2.43048
AT1G64380	-1.0329	2.7295	10.8527	7.18164e-09	1.71713e-07	10.2821
AT2G37300	-1.03072	-0.441214	3.74442	0.00171986	0.00559405	-1.57423
AT3G18010	-1.03036	-1.33912	3.27303	0.00468953	0.0128969	-2.36353
AT3G14900	-1.02941	0.780311	4.84577	0.000170039	0.000798319	0.434514
AT5G04190	-1.02929	0.7997	5.91563	2.01513e-05	0.000133738	2.59692
AT5G42710	-1.02916	-1.30863	3.14638	0.00613176	0.0162208	-2.62678
AT5G01900	-1.02721	-0.242929	3.48738	0.00297338	0.00883837	-2.15729
AT2G15440	-1.02566	0.189112	4.77573	0.000196431	0.000900452	0.440039
AT3G17680	-1.02379	-1.10751	3.51169	0.00282342	0.00846792	-1.91892
AT4G18260	-1.02188	-0.816554	3.4321	0.00334463	0.00973512	-2.14329
AT3G50340	-1.01957	2.09578	7.19305	1.92407e-06	1.87849e-05	4.65194
AT5G23370	-1.01578	-0.160638	3.81715	0.00147316	0.00491109	-1.4866
AT1G04800	-1.01352	2.65562	8.82883	1.30384e-07	1.93084e-06	7.28411
AT3G06020	-1.01336	0.588676	4.97351	0.000130872	0.00064286	0.750525
AT3G27270	-1.0107	2.00429	7.81017	6.69462e-07	7.64398e-06	5.77033
AT1G49500	-1.00841	4.35456	12.7633	6.65509e-10	2.25399e-08	12.3629
AT2G46310	-1.0079	1.54151	6.90444	3.20803e-06	2.8669e-05	4.28171
AT3G10570	-1.00752	0.011947	4.50435	0.000345103	0.00144677	-0.0841784
AT5G50930	-1.0015	-1.11221	3.06384	0.0072981	0.0188046	-2.83395
AT2G43445	-1.00027	0.915043	5.07665	0.000106074	0.000535772	0.876391
AT3G55110	-1.0001	1.27696	6.22538	1.11707e-05	8.11486e-05	3.07348

## Sheet: B Zandalinas 2 (8 min) up
	logFC	AveExpr	t	P,Value	adj,P,Val	B
AT5G44420	4.64382	-1.40021	-6.19588	7.29872e-07	1.36711e-05	3.69195
AT3G62230	4.57292	-2.4536	-11.6521	8.32287e-13	8.70334e-11	10.2744
AT4G25200	3.76575	-1.36808	-8.95821	4.48049e-10	2.11868e-08	7.78927
AT3G49540	3.59942	-2.3891	-8.69185	8.7816e-10	3.81718e-08	7.00493
AT1G59860	2.96143	2.88727	-17.7335	1.07744e-17	5.79919e-15	25.9127
AT3G07820	2.80358	-1.39563	-6.00874	1.23847e-06	2.17924e-05	3.21433
AT1G61566	2.78059	-2.27382	-6.78701	1.39811e-07	3.26761e-06	4.22773
AT2G47030	2.62905	-1.19632	-6.27885	5.77779e-07	1.12963e-05	3.70341
AT3G01270	2.58873	-0.499061	-6.43071	3.77233e-07	7.84472e-06	4.08856
AT1G53540	2.51809	0.682567	-8.21127	3.02678e-09	1.12353e-07	8.61926
AT2G46240	2.37061	3.01623	-14.4443	3.05199e-15	6.49436e-13	22.7462
AT2G47040	2.33229	-0.0132414	-5.20663	1.21642e-05	0.000154909	2.22746
AT3G09640	2.27857	-1.22709	-4.56505	7.56836e-05	0.000748654	0.578763
AT5G07430	2.20121	-1.49516	-5.19785	1.2473e-05	0.000157745	1.69717
AT5G12030	2.1927	1.60324	-9.4626	1.28526e-10	7.02098e-09	12.3749
AT3G13400	2.16824	-0.116211	-5.52634	4.88208e-06	7.0794e-05	2.83434
AT5G12020	2.10867	1.68673	-9.76139	6.23118e-11	3.76339e-09	13.1003
AT5G39880	2.08664	-1.74095	-4.31787	0.00015211	0.00135324	0.0387236
AT1G03940	2.00643	-0.52081	-5.39788	7.04423e-06	9.67788e-05	2.30736
AT1G55560	1.98792	-1.64427	-5.00991	2.13347e-05	0.000250594	1.30652
AT4G16515	1.97433	-0.391363	-5.42349	6.54751e-06	9.0498e-05	2.47311
AT1G02790	1.93016	-0.211949	-4.758	4.37499e-05	0.000464668	1.28223
AT1G74930	1.82943	0.919891	-6.57495	2.52063e-07	5.47832e-06	5.97125
AT2G26150	1.82511	4.32682	-21.9822	2.34605e-20	6.13326e-17	34.9422
AT4G35010	1.76969	-0.928094	-4.12093	0.000264083	0.00214027	-0.249502
AT3G05610	1.76741	-1.35872	-4.48066	9.61093e-05	0.00092132	0.368523
AT3G01240	1.71256	-1.6211	-4.27075	0.000173644	0.00151607	-0.0579511
AT1G07400	1.71007	2.02658	-9.50807	1.15032e-10	6.41793e-09	13.2351
AT3G29590	1.69042	-1.1396	-4.12607	0.000260321	0.0021154	-0.264554
AT2G37720	1.67852	-0.317857	-5.075	1.7716e-05	0.000213854	1.91908
AT1G04313	1.62893	-0.360237	-4.47505	9.76448e-05	0.000933867	0.692335
AT5G18050	1.62624	0.8559	-6.12986	8.7932e-07	1.614e-05	4.99365
AT3G48520	1.62133	-1.05437	-4.2871	0.000165853	0.00145848	0.0402648
AT5G51190	1.61196	0.721389	-6.69884	1.78544e-07	4.04376e-06	6.13463
AT1G75030	1.59773	-0.95057	-4.12968	0.000257711	0.00209972	-0.243456
AT5G37670	1.55595	1.18276	-6.88638	1.06226e-07	2.55782e-06	6.94333
AT2G29500	1.53032	3.08355	-13.126	3.88104e-14	5.54868e-12	21.2642
AT1G54050	1.52587	4.0801	-18.5725	2.92766e-18	2.18265e-15	30.6394
AT2G33775	1.48272	-1.37188	-3.75977	0.000715826	0.00493209	-0.973314
AT4G24570	1.47459	2.70476	-10.7335	6.40355e-12	4.94451e-10	16.4709
AT4G34410	1.45189	-0.229311	-4.13345	0.000255013	0.00208151	0.0764859
AT2G41660	1.44723	-1.42274	-2.71384	0.0108027	0.0442258	-2.79224
AT3G50060	1.43938	2.69532	-10.7654	5.95599e-12	4.61842e-10	16.5354
AT1G73640	1.43696	-1.11357	-3.32642	0.00228889	0.0128842	-1.73355
AT1G65390	1.42568	0.00472209	-4.83277	3.53597e-05	0.0003871	1.66255
AT3G44260	1.4214	3.93002	-16.1872	1.36682e-16	4.93475e-14	27.1298
AT5G42800	1.41494	2.55972	-9.97232	3.7641e-11	2.40011e-09	14.8145
AT4G32280	1.39406	0.704008	-5.56989	4.31184e-06	6.34298e-05	3.67795
AT1G14250	1.37904	1.35867	-6.58887	2.42465e-07	5.31262e-06	6.42754
AT2G47780	1.37798	-1.34446	-3.28172	0.00257364	0.0141562	-1.83089
AT4G25470	1.3779	0.599046	-5.59762	3.98407e-06	5.9295e-05	3.68593
AT4G13395	1.37066	-0.325281	-4.13017	0.00025736	0.00209786	0.0431898
AT4G17490	1.36833	-0.460824	-3.97184	0.000399592	0.00306348	-0.332891
AT4G02330	1.36775	-0.00888911	-4.4509	0.000104543	0.000987677	0.847312
AT5G48740	1.34476	-0.136812	-4.0522	0.000319769	0.0025245	-0.0435628
AT1G10640	1.33024	1.00102	-6.02176	1.19367e-06	2.10851e-05	4.90422
AT5G54060	1.29634	0.668448	-5.08128	1.74011e-05	0.000210608	2.55663
AT5G18060	1.29134	1.83476	-6.95371	8.82348e-08	2.17029e-06	7.57353
AT3G28750	1.27333	-0.0629894	-4.12811	0.000258847	0.00210529	0.146697
AT5G45340	1.27068	1.69603	-6.30346	5.39146e-07	1.0609e-05	5.93549
AT1G27730	1.27058	3.62458	-13.2833	2.8383e-14	4.29264e-12	22.1068
AT4G22880	1.26406	2.28752	-8.17594	3.31892e-09	1.21716e-07	10.713
AT3G50800	1.26398	0.614847	-5.22588	1.15131e-05	0.00014806	2.8688
AT1G04800	1.25569	0.848052	-5.33723	8.37642e-06	0.000111726	3.23979
AT1G16370	1.25143	-1.06867	-3.27534	0.00261696	0.0143384	-1.82539
AT2G27080	1.24196	1.1367	-5.77892	2.37754e-06	3.84015e-05	4.41824
AT3G49340	1.21793	-0.145528	-3.63024	0.00101775	0.00659516	-0.91211
AT5G38100	1.20817	-0.575641	-3.39711	0.00189945	0.0110806	-1.48077
AT5G12940	1.2059	1.95109	-7.28772	3.53902e-08	9.73987e-07	8.45161
AT3G10930	1.2045	0.0444542	-4.21501	0.000203021	0.00171925	0.378153
AT4G24430	1.2041	-1.46851	-2.7097	0.0109117	0.0445426	-2.80594
AT4G11280	1.18979	4.45571	-16.1836	1.37526e-16	4.93475e-14	27.5362
AT3G24230	1.18478	-0.785243	-3.293	0.00249875	0.0138107	-1.72092
AT5G07990	1.1843	1.62932	-6.23548	6.52798e-07	1.25091e-05	5.75487
AT3G10020	1.17424	3.2469	-9.77334	6.05494e-11	3.68124e-09	14.8457
AT3G13590	1.1731	-1.32788	-3.06737	0.00447912	0.022086	-2.20652
AT3G46230	1.1611	2.69996	-8.37459	1.98109e-09	7.74656e-08	11.4068
AT5G26700	1.14921	0.106743	-3.93604	0.000441163	0.00333607	-0.203038
AT4G02850	1.12953	2.08132	-7.28173	3.59716e-08	9.86229e-07	8.51656
AT5G61600	1.1066	2.68891	-8.79128	6.82355e-10	3.06056e-08	12.3867
AT5G52390	1.10612	0.342042	-3.6211	0.00104319	0.00674334	-0.827983
AT5G04530	1.10116	0.0575223	-3.71346	0.000812121	0.00546994	-0.684905
AT2G41178	1.08788	-0.911092	-2.90383	0.00676841	0.0308191	-2.43819
AT5G47230	1.08196	0.371444	-4.00229	0.000367285	0.00285164	0.0148869
AT4G25420	1.05594	0.381363	-4.10646	0.000274951	0.00222146	0.253896
AT1G09890	1.03778	-0.0888904	-3.40958	0.00183767	0.0107786	-1.34259
AT1G80840	1.02211	2.60291	-7.20344	4.45142e-08	1.18748e-06	8.52114
AT4G31910	1.01343	-0.367015	-3.16189	0.0035142	0.0181975	-1.87795
AT5G25190	1.01106	0.820061	-4.23902	0.00018981	0.00163229	0.659767
AT1G67180	1.00657	-0.624997	-2.98862	0.00547049	0.0260771	-2.23991

## Sheet: Zandalinas 2 (8 min) down
	logFC	AveExpr	t	P,Value	adj,P,Val	B
AT1G57750	-5.1429	-1.99936	9.86978	4.80584e-11	2.99139e-09	8.08661
AT2G29470	-4.37782	-1.55123	9.72484	6.80396e-11	4.06903e-09	7.98387
AT3G44300	-3.70106	-0.234871	10.329	1.62626e-11	1.11896e-09	11.3064
AT3G60140	-3.6807	-1.65084	8.10506	3.99471e-09	1.44473e-07	5.83435
AT3G55970	-3.43947	-0.138732	10.9109	4.2838e-12	3.46874e-10	12.3882
AT5G59310	-3.19668	0.185791	11.5882	9.56102e-13	9.82958e-11	14.2369
AT1G30700	-3.14319	0.0542758	11.2754	1.89785e-12	1.75408e-10	13.499
AT2G45220	-3.11126	1.08851	13.2665	2.93417e-14	4.36547e-12	18.7547
AT5G49330	-2.9892	-0.761281	7.61896	1.44797e-08	4.45343e-07	6.54897
AT4G19970	-2.88095	-2.00686	5.62453	3.68988e-06	5.5576e-05	1.89985
AT2G38240	-2.76524	-1.40756	5.70454	2.93795e-06	4.58742e-05	2.52713
AT5G09530	-2.72966	-0.0340852	8.84549	5.94988e-10	2.70853e-08	9.89503
AT4G08150	-2.62926	-1.60059	6.32449	5.08202e-07	1.00869e-05	3.35654
AT2G25780	-2.61113	-1.8258	5.06887	1.80288e-05	0.000216742	1.10668
AT1G26390	-2.57519	1.69121	13.3911	2.29411e-14	3.63738e-12	20.558
AT3G47340	-2.55604	2.80014	24.313	1.24839e-21	5.71139e-18	35.6614
AT1G13520	-2.4503	-1.2205	6.55959	2.63095e-07	5.67765e-06	4.24404
AT2G45570	-2.42731	-0.505393	7.3217	3.22717e-08	9.03016e-07	6.54645
AT5G13330	-2.32174	-1.21291	5.68502	3.10579e-06	4.81253e-05	2.74038
AT4G37990	-2.13098	-1.03034	6.28693	5.64793e-07	1.10542e-05	4.04165
AT5G51950	-2.11662	-1.94156	3.57385	0.00118491	0.00750603	-1.49008
AT4G25810	-2.05415	-0.531706	5.94501	1.48357e-06	2.54445e-05	3.92049
AT5G06845	-2.04005	-0.532142	6.46472	3.42965e-07	7.21263e-06	4.94617
ATCG00510	-1.94788	-1.24174	5.05047	1.90017e-05	0.000226093	1.56749
AT4G35770	-1.84203	3.32374	21.8065	2.95938e-20	6.76958e-17	34.5167
AT1G61800	-1.83489	-1.06789	4.88358	3.05922e-05	0.00034012	1.37789
AT5G42180	-1.82298	-1.08333	4.74388	4.55435e-05	0.000481863	1.09663
AT1G67980	-1.74618	-0.892871	4.99398	2.2327e-05	0.000260079	1.72094
AT3G22620	-1.68394	-0.899277	4.99967	2.1967e-05	0.000256703	1.72857
AT4G14630	-1.67141	-0.495442	5.07987	1.74717e-05	0.000211323	2.16643
AT5G49700	-1.64107	-0.524874	5.14379	1.45561e-05	0.00018084	2.2829
AT1G66390	-1.59024	1.3204	9.2869	1.97818e-10	1.03727e-08	12.8541
AT1G32350	-1.54506	-0.000255	5.93955	1.50672e-06	2.57451e-05	4.37436
AT1G67105	-1.51132	1.0331	7.56979	1.65204e-08	5.01365e-07	8.8682
AT1G15380	-1.49744	-0.102476	5.4285	6.45451e-06	8.94829e-05	3.1773
AT4G39580	-1.48038	-0.9774	4.27177	0.000173151	0.00151393	0.229605
AT1G15125	-1.47288	-0.319136	4.96725	2.40969e-05	0.000278392	2.03332
ATMG01220	-1.46805	0.000528654	5.7973	2.25651e-06	3.67059e-05	4.06238
AT1G61810	-1.46535	-1.06553	4.01627	0.000353318	0.00275841	-0.314806
AT1G49790	-1.46303	-1.48986	3.36997	0.00204078	0.0117515	-1.67653
AT5G23660	-1.45193	2.69802	13.0596	4.43253e-14	6.192e-12	21.4929
AT3G02040	-1.4465	3.83851	18.768	2.17641e-18	1.81038e-15	31.3544
AT4G27850	-1.44018	-1.49509	3.66928	0.000915668	0.00603846	-1.14421
AT3G23150	-1.43982	-1.11463	3.91256	0.000470693	0.00351579	-0.537365
AT3G15500	-1.43263	0.15064	5.46205	5.8651e-06	8.24023e-05	3.40939
AT1G73330	-1.43013	-0.0782342	4.65575	5.85106e-05	0.000597514	1.46406
AT5G51480	-1.42763	-1.59373	3.49418	0.00146714	0.00891093	-1.49207
AT1G15520	-1.38103	3.50597	15.6217	3.63416e-16	1.07644e-13	26.4359
AT1G23120	-1.3556	-1.53757	3.25325	0.00277237	0.0150146	-1.89474
AT4G10860	-1.34537	-1.33081	3.19682	0.00321056	0.016922	-1.93975
AT2G04100	-1.33559	0.160069	4.45597	0.000103055	0.000976651	1.09736
AT2G01422	-1.32391	-1.27235	3.56253	0.00122155	0.0076871	-1.25895
AT2G31945	-1.31868	-1.62383	3.36456	0.00207013	0.0118869	-1.72823
AT2G32190	-1.30909	-0.40819	3.92249	0.000457978	0.00343906	-0.264662
AT5G59570	-1.29606	-0.747244	3.94797	0.000426862	0.00324132	-0.325491
AT3G16660	-1.29507	1.07672	5.06534	1.82118e-05	0.000218283	2.82366
AT1G27020	-1.29222	2.08305	9.17719	2.5947e-10	1.32264e-08	13.2437
AT4G01420	-1.28766	0.151043	5.26124	1.04071e-05	0.000135744	2.94892
AT3G61390	-1.28384	-0.0716219	4.92922	2.68587e-05	0.000304909	2.07949
AT1G12940	-1.27106	-0.745469	3.89386	0.000495583	0.0036525	-0.435086
AT1G49910	-1.26983	-1.13468	3.57943	0.00116725	0.00741436	-1.18319
AT2G30770	-1.26197	0.845654	5.62668	3.66731e-06	5.52815e-05	4.14846
AT5G41650	-1.25468	0.0762747	4.92985	2.68101e-05	0.000304547	2.15186
AT2G23170	-1.25417	0.803994	5.94955	1.46458e-06	2.51898e-05	4.91452
ATCG00220	-1.25416	0.279077	5.13692	1.48445e-05	0.000183426	2.72511
AT1G48000	-1.25372	-0.592585	4.13166	0.000256295	0.00209097	0.11192
AT5G37260	-1.24801	3.3362	14.3132	3.89956e-15	8.1093e-13	24.1422
AT2G33830	-1.24536	2.18993	9.99639	3.55503e-11	2.30699e-09	15.101
AT5G47590	-1.22932	0.261375	4.92868	2.69e-05	0.000305189	2.23018
AT5G20150	-1.2289	4.12122	16.7891	4.97151e-17	2.21899e-14	28.6088
AT3G17360	-1.22526	0.765386	6.05798	1.07738e-06	1.93106e-05	5.15335
AT2G34500	-1.22029	0.228387	5.12134	1.55199e-05	0.00018947	2.66456
AT2G03110	-1.21546	-0.907573	3.71178	0.000815833	0.00548484	-0.854373
AT2G38530	-1.2143	0.0220707	4.27478	0.000171694	0.00150191	0.638241
AT4G32210	-1.21208	1.48477	6.26497	6.00783e-07	1.16589e-05	5.97707
AT5G48410	-1.20557	-0.936163	3.38665	0.00195275	0.0113518	-1.49426
AT1G06233	-1.19923	-0.741364	3.70063	0.000840959	0.00562484	-0.824854
AT1G58848	-1.19839	-0.43858	3.81603	0.000613736	0.00434987	-0.499466
AT5G60730	-1.19532	-0.91108	3.43903	0.00169949	0.0100943	-1.38695
AT2G25297	-1.18242	-1.13622	3.37395	0.00201939	0.0116577	-1.56974
AT2G39518	-1.17601	-0.756543	3.63911	0.000993617	0.00645939	-0.952675
AT1G78950	-1.16773	-0.130141	4.43927	0.000108034	0.00101282	0.954879
AT3G48360	-1.15395	0.22372	4.28182	0.000168333	0.00147603	0.712093
AT2G20722	-1.14824	-1.39303	2.65452	0.0124649	0.0491931	-2.87578
AT3G13405	-1.14695	-0.943959	3.30212	0.00243972	0.0135634	-1.65691
AT1G19250	-1.13465	1.08255	6.09984	9.57123e-07	1.73763e-05	5.40997
AT4G01380	-1.13406	-0.336424	3.40064	0.00188177	0.0110055	-1.34315
AT3G23450	-1.12539	4.81572	11.1287	2.62838e-12	2.31247e-10	18.0948
AT1G06033	-1.11871	-0.607926	3.25929	0.00272904	0.0148326	-1.67311
ATCG00600	-1.11767	-0.861227	3.04519	0.00473955	0.023197	-2.12319
AT2G05365	-1.11672	-1.47402	2.7718	0.00938042	0.0396942	-2.69596
AT3G07650	-1.10885	1.25187	6.25907	6.10847e-07	1.18041e-05	5.87492
AT1G79760	-1.10234	-0.835554	3.20405	0.00315096	0.0166655	-1.82092
AT4G36850	-1.10101	2.63209	8.812	6.47515e-10	2.9186e-08	12.616
AT3G26200	-1.09566	0.470863	4.86686	3.20855e-05	0.000354568	2.16226
AT1G50240	-1.07903	0.563	4.90609	2.86907e-05	0.00032211	2.28748
AT4G15610	-1.07255	1.56438	7.00433	7.6768e-08	1.9192e-06	7.84958
AT5G44910	-1.07052	-0.401725	3.66546	0.0009252	0.00608815	-0.807502
AT1G32570	-1.06914	-1.42479	2.86266	0.00749877	0.0333709	-2.53831
AT4G26055	-1.04796	-1.35	2.86248	0.00750206	0.0333709	-2.52618
AT5G09600	-1.04693	1.17202	5.22361	1.15881e-05	0.000148816	3.24239
AT3G55390	-1.03369	-0.235837	3.64752	0.000971269	0.00634341	-0.808568
AT2G43050	-1.02638	-1.14559	2.91649	0.00655778	0.030062	-2.40083
AT1G33730	-1.02318	-0.453055	2.87828	0.00721327	0.0323378	-2.3915
AT5G09440	-1.02208	3.3245	12.0347	3.66688e-13	4.0669e-11	19.8803
AT1G79680	-1.01976	-0.971747	2.96333	0.00583063	0.0274224	-2.29087
AT1G32960	-1.01967	0.474027	4.19402	0.000215307	0.00180906	0.562058
AT4G38540	-1.01906	2.30675	8.11314	3.91104e-09	1.42008e-07	10.8398
AT4G17000	-1.01734	-0.657059	2.82015	0.00833002	0.0362865	-2.51573
AT2G44480	-1.01547	-0.963097	2.91231	0.00662652	0.0303239	-2.38145
AT2G33760	-1.01227	-0.64658	3.09174	0.00420866	0.0209745	-2.00565
AT1G79075	-1.0114	1.57523	5.06343	1.83113e-05	0.000219161	2.88854
ATCG00080	-1.01001	0.349535	3.8801	0.000514713	0.00376319	-0.188855
AT4G28085	-1.00849	-0.232426	3.64899	0.000967397	0.00632263	-0.804948
AT1G47840	-1.00726	-0.990965	2.6908	0.011422	0.0461013	-2.77369

## Sheet: C Fichman (8 min) up
	logFC	AveExpr	t	P,Value	adj,P,Val	B
AT1G71000	10.6673	3.26873	-8.0829	1.32379e-05	0.000769349	3.28174
AT1G05347	9.8973	-0.807445	-10.9251	9.38128e-07	0.000123125	4.70247
AT4G10250	9.8198	2.67307	-13.058	1.85012e-07	3.33324e-05	5.72585
AT1G53540	9.56175	5.65184	-30.1474	6.91577e-11	5.95899e-08	12.9023
AT4G25200	9.46083	4.91042	-28.8832	1.04205e-10	7.64864e-08	11.8343
AT4G27670	9.18054	1.42518	-17.3903	1.28745e-08	3.5936e-06	6.63705
AT5G12030	9.05349	5.72562	-42.2469	2.71049e-12	5.9685e-09	15.0036
AT2G46240	8.24909	7.47047	-44.6948	1.57637e-12	4.46293e-09	18.1926
AT1G09433	7.76201	-1.25774	-9.16837	4.45418e-06	0.000377324	3.71871
AT5G09610	7.58381	-1.62771	-7.23262	3.37087e-05	0.00141234	2.30808
AT3G46230	7.48499	6.38866	-27.345	1.75839e-10	1.08899e-07	14.212
AT1G59860	7.38132	7.1764	-46.8277	1.00636e-12	3.98879e-09	18.7466
AT5G54165	7.36676	2.30476	-14.5018	7.02217e-08	1.50056e-05	7.7718
AT1G30060	7.27221	-1.61976	-10.5707	1.26168e-06	0.000151539	4.4771
AT5G37670	7.19878	4.94585	-47.5002	8.77244e-13	3.98879e-09	16.6316
AT1G07400	7.11607	6.76222	-45.7158	1.26832e-12	4.18926e-09	18.0855
AT3G63350	7.02755	0.513984	-12.9493	1.99773e-07	3.4427e-05	5.81771
AT1G05203	7.02681	-2.05958	-7.32136	3.04639e-05	0.00132689	2.37526
AT3G01925	7.00235	-2.60847	-12.6958	2.39515e-07	3.96409e-05	5.26723
AT1G52560	6.98785	2.50984	-21.959	1.4212e-09	5.97877e-07	9.82061
AT5G12020	6.95823	6.30725	-40.311	4.25569e-12	8.43392e-09	17.1184
AT2G29500	6.85865	7.13243	-55.3373	2.0142e-13	1.99587e-09	19.6503
AT3G25240	6.8327	-2.68826	-10.9026	9.55741e-07	0.000124611	4.54544
AT5G02415	6.58242	-2.3154	-8.59809	7.78779e-06	0.000561612	3.26376
AT5G10695	6.47956	4.77572	-25.2046	3.82821e-10	2.10743e-07	13.4131
AT5G25450	6.44238	5.18793	-58.6866	1.143e-13	1.99587e-09	18.4253
AT5G05410	6.41513	4.4316	-16.9998	1.5934e-08	4.2673e-06	10.2641
AT3G51910	6.24394	5.0282	-29.0261	9.94005e-11	7.57661e-08	14.7526
AT5G07515	6.12207	-0.789803	-12.4333	2.90019e-07	4.63517e-05	6.11358
AT5G07330	6.11549	-1.59348	-11.4867	5.96473e-07	8.32458e-05	4.7089
AT1G21550	6.00199	4.66717	-26.6985	2.20992e-10	1.32189e-07	13.9322
AT4G27654	5.92347	-1.05565	-4.08985	0.0023389	0.0183138	-1.17151
AT2G26150	5.9158	8.29703	-17.7621	1.05533e-08	2.98778e-06	10.6766
AT3G10020	5.69616	7.28195	-46.9696	9.77461e-13	3.98879e-09	19.3061
AT3G16050	5.64027	6.77204	-35.6607	1.38184e-11	1.71159e-08	17.0514
AT5G51440	5.57828	6.51474	-35.7667	1.343e-11	1.71159e-08	16.9152
AT1G54050	5.56691	8.13725	-32.0656	3.82998e-11	3.79512e-08	16.2746
AT5G08135	5.48258	-2.68591	-7.74025	1.91155e-05	0.00100753	2.61538
AT2G32120	5.45402	6.82563	-42.6356	2.48187e-12	5.9685e-09	18.4564
AT1G03070	5.30053	3.76537	-24.3135	5.39475e-10	2.76972e-07	12.5867
AT3G49130	5.19041	-4.18229	-8.0217	1.41233e-05	0.000808405	2.81793
AT1G05183	5.16803	-0.725271	-8.23343	1.1307e-05	0.000695589	3.637
AT1G74310	5.16408	9.4212	-25.9623	2.88599e-10	1.63413e-07	14.3374
AT5G42380	5.12665	0.32364	-3.81014	0.00364444	0.024228	-1.74886
AT1G16030	5.0928	6.91334	-35.1277	1.59675e-11	1.86144e-08	16.871
AT4G12400	4.99923	8.46326	-38.4939	6.63017e-12	1.09497e-08	17.9021
AT5G52640	4.83654	9.04689	-22.4744	1.14015e-09	5.09706e-07	12.9568
AT2G20560	4.7872	7.72132	-24.2873	5.45055e-10	2.76972e-07	13.7037
AT5G05725	4.73774	-2.73533	-6.22815	0.000113146	0.00296185	1.32176
AT4G13395	4.6935	0.915867	-4.13141	0.00219166	0.017528	-1.3909
AT4G29340	4.67079	-0.0459753	-10.1692	1.78342e-06	0.000194872	5.02359
AT2G44840	4.65386	0.977868	-4.36986	0.00151617	0.013815	-1.02966
AT5G61600	4.62958	2.57834	-6.03488	0.00014493	0.00339106	0.935528
AT5G35320	4.60363	6.84331	-36.2511	1.18028e-11	1.67078e-08	17.3526
AT4G06135	4.54238	-3.49373	-8.6532	7.3691e-06	0.000552341	3.20738
AT3G08970	4.53628	5.34096	-38.6428	6.38876e-12	1.09497e-08	17.382
AT4G26701	4.51797	-3.19851	-7.02944	4.26441e-05	0.00166035	2.04353
AT1G07135	4.47687	2.78051	-4.66199	0.000975962	0.0104662	-1.05335
AT3G24500	4.4381	8.18836	-19.4525	4.47929e-09	1.53053e-06	11.5485
AT1G19210	4.43756	-2.47432	-4.49402	0.00125542	0.0124213	-0.622684
AT1G11185	4.43411	-2.08176	-3.18683	0.0101177	0.0474027	-2.46398
AT5G13620	4.42044	-3.78303	-5.86729	0.00018036	0.00389302	0.895152
AT5G45630	4.37709	3.12845	-6.65154	6.68995e-05	0.00220235	1.9205
AT1G80840	4.37373	3.46337	-4.46442	0.00131294	0.0127199	-1.43683
AT1G27730	4.36748	4.2833	-5.84547	0.000185623	0.00393468	0.51222
AT3G08070	4.355	-2.9029	-8.06184	1.35355e-05	0.000784349	3.00311
AT5G04340	4.35421	4.0785	-13.6529	1.2273e-07	2.36142e-05	8.28306
AT1G74930	4.29707	2.62156	-4.21587	0.00192178	0.0161407	-1.65317
AT5G48570	4.27739	8.80803	-17.9919	9.35074e-09	2.76586e-06	10.7811
AT1G53550	4.25991	-3.57576	-5.28868	0.000395343	0.00614986	0.242531
AT4G18450	4.23352	-3.40073	-8.99571	5.25922e-06	0.000430691	3.21313
AT3G28210	4.16929	0.718555	-5.36039	0.000357788	0.00576944	0.500585
AT1G75470	4.14097	-3.20304	-5.67549	0.000232745	0.00455278	0.782525
AT5G59720	4.1167	4.68764	-27.4639	1.68697e-10	1.07846e-07	14.2744
AT2G09805	4.07618	-3.18077	-5.11877	0.000502291	0.00705486	0.093037
AT5G59820	4.06553	2.57283	-7.55596	2.34105e-05	0.00114273	3.00579
AT1G66090	4.01792	4.98571	-9.39035	3.61088e-06	0.000329772	4.59344
AT5G51190	4.0021	1.21623	-5.23212	0.000427941	0.00642539	-0.0171162
AT4G25490	3.96709	-0.972387	-3.49494	0.00607682	0.0336022	-2.20281
AT1G30070	3.96208	7.2302	-29.5005	8.51175e-11	6.74743e-08	15.5348
AT2G44800	3.9591	-4.00612	-4.45944	0.00132289	0.0127625	-0.713348
AT1G73510	3.95033	-4.10852	-5.7123	0.000221544	0.00443491	0.706065
AT1G04047	3.94176	-3.54665	-3.82456	0.00356118	0.0239846	-1.55688
AT1G14200	3.93228	5.84028	-28.0145	1.39545e-10	9.87677e-08	15.05
AT5G64510	3.91616	5.58148	-37.4402	8.65653e-12	1.31965e-08	17.4568
AT1G26800	3.88502	5.71668	-20.1484	3.2128e-09	1.13699e-06	11.9148
AT3G09640	3.84881	1.7144	-12.5209	2.71971e-07	4.41796e-05	6.86563
AT3G61190	3.80305	0.295939	-5.02133	0.000577297	0.00767329	-0.117717
AT1G48020	3.78097	-1.76109	-8.94184	5.54196e-06	0.000450125	4.22704
AT1G30370	3.77793	-3.13215	-3.54333	0.00561398	0.031764	-1.98632
AT2G09605	3.77354	-3.5213	-6.47615	8.29407e-05	0.00248672	1.47115
AT4G17490	3.77257	1.8364	-5.13874	0.000488248	0.00697494	-0.181279
AT4G12410	3.7662	0.010293	-5.56489	0.000270233	0.00491688	0.821929
AT1G66080	3.74965	5.5944	-31.7957	4.1531e-11	3.91934e-08	16.172
AT3G50800	3.73991	1.55527	-7.20079	3.49627e-05	0.00143629	2.57404
AT1G72660	3.72829	2.47482	-18.6072	6.81217e-09	2.14291e-06	10.2608
AT1G19180	3.72284	4.23857	-4.55425	0.00114651	0.011676	-1.33974
AT3G29000	3.68797	1.17843	-6.59068	7.20482e-05	0.00230299	2.00293
AT4G29780	3.68125	3.55604	-4.39243	0.00146482	0.0135149	-1.72926
AT4G23493	3.66356	2.78272	-14.4975	7.0417e-08	1.50056e-05	8.80429
AT1G56300	3.62979	3.38836	-7.90618	1.59756e-05	0.000886847	3.26985
AT1G67360	3.62817	7.9734	-24.3468	5.32498e-10	2.76972e-07	13.7246
AT5G47230	3.5763	1.38152	-4.44044	0.00136159	0.0129856	-1.23876
AT3G12580	3.48323	10.468	-14.3981	7.50552e-08	1.58239e-05	8.62715
AT3G02205	3.46707	0.271958	-8.86566	5.97052e-06	0.000478175	4.42828
AT1G05575	3.44165	-1.19068	-5.14804	0.000481853	0.00691481	0.27667
AT3G09350	3.36073	7.98072	-16.8114	1.76894e-08	4.67426e-06	10.1025
AT4G24415	3.35623	2.86109	-22.439	1.15737e-09	5.09706e-07	12.3723
AT3G07365	3.35094	-1.56297	-7.24034	3.34118e-05	0.00140287	2.50697
AT5G59170	3.34771	-3.74648	-5.98684	0.000154248	0.00352727	1.01098
AT3G02840	3.31312	-0.569161	-3.94422	0.00294273	0.0212533	-1.54726
AT5G03990	3.30666	5.22073	-34.8077	1.74334e-11	1.91942e-08	16.9796
AT1G35210	3.30273	0.857441	-6.58707	7.23666e-05	0.00230429	1.91777
AT5G27420	3.26913	2.23134	-6.95127	4.67414e-05	0.00174121	2.1985
AT5G01060	3.24863	-4.23829	-6.0392	0.000144123	0.00337879	0.969058
AT3G17611	3.24374	6.09472	-27.8554	1.47357e-10	1.00701e-07	14.9996
AT5G54490	3.22794	1.18814	-7.68711	2.02585e-05	0.00104693	3.18404
AT5G41750	3.21443	3.95629	-7.81054	1.77102e-05	0.000956941	2.88043
AT4G25470	3.205	1.83508	-5.66208	0.000236978	0.00459983	0.487969
AT1G32920	3.18954	3.80843	-5.33431	0.000370981	0.00592163	-0.285191
AT5G03210	3.18562	5.29254	-8.3186	1.03522e-05	0.000666634	3.45043
AT4G05685	3.14253	-3.76797	-5.11889	0.000502203	0.00705486	0.0911386
AT4G07130	3.1388	-3.71704	-5.47142	0.000306995	0.00529968	0.450173
AT1G72416	3.10746	3.24895	-18.0354	9.14093e-09	2.74477e-06	10.8869
AT3G46090	3.09222	0.879448	-3.82087	0.00358229	0.0240657	-2.06103
AT1G04463	3.07137	-1.01247	-8.48028	8.77269e-06	0.000612173	4.06117
AT4G08315	3.06075	-3.98374	-3.40096	0.00709253	0.0371349	-2.1541
AT3G01830	3.05892	-0.284427	-3.30835	0.00826626	0.0411094	-2.5774
AT4G01435	3.05581	-0.862254	-10.3705	1.49716e-06	0.000171507	5.34396
AT1G61340	3.05207	4.25685	-8.28279	1.07425e-05	0.000675424	3.6234
AT2G38470	3.05055	6.04591	-6.10076	0.000133128	0.00322929	0.52808
AT2G32130	3.0411	-2.64213	-5.15117	0.000479719	0.00689417	0.206621
AT3G55980	3.03949	6.13685	-5.26398	0.000409238	0.00629632	-0.673817
AT3G10930	3.02482	-0.485748	-4.35268	0.00155655	0.014051	-0.979239
AT5G35735	3.01728	3.2948	-9.44606	3.42776e-06	0.00031596	4.81487
AT4G21320	3.01334	4.94333	-31.5598	4.4604e-11	4.01801e-08	15.9437
AT4G00770	3.00491	-4.38009	-4.47155	0.00129884	0.0126656	-0.698669
AT5G15250	2.99889	-1.29747	-5.83963	0.000187059	0.00394375	1.04258
AT1G72920	2.99708	3.42943	-6.09452	0.0001342	0.00324735	0.668848
AT5G09590	2.99633	8.82624	-18.4273	7.4655e-09	2.27617e-06	11.0209
AT3G11020	2.98891	-0.191356	-8.11041	1.28597e-05	0.000757769	3.69852
AT4G15420	2.97903	6.08558	-27.6422	1.58581e-10	1.04759e-07	14.9278
AT4G25090	2.97785	-3.46063	-4.71841	0.000897625	0.00997708	-0.390311
AT2G38160	2.97526	0.179831	-7.52816	2.41448e-05	0.0011558	3.1303
AT5G44350	2.96614	-1.41298	-5.53743	0.000280516	0.00501739	0.786515
AT3G50060	2.92207	3.77155	-9.25989	4.08291e-06	0.000357684	4.38308
AT1G44414	2.89724	0.576238	-9.54889	3.11589e-06	0.000292784	4.97936
AT3G14200	2.88388	7.05487	-20.205	3.12861e-09	1.12732e-06	11.9089
AT2G39650	2.87745	3.09221	-7.22361	3.40587e-05	0.00141504	2.24949
AT3G50930	2.8763	2.94446	-5.65561	0.000239047	0.00461488	0.319325
AT3G14630	2.87214	-1.24155	-5.32931	0.000373569	0.00594173	0.517119
AT3G07090	2.86089	7.76913	-20.4499	2.79146e-09	1.04379e-06	12.0298
AT1G17870	2.85619	7.379	-20.3902	2.86972e-09	1.05319e-06	11.996
AT4G11660	2.83531	6.17345	-15.4532	3.8884e-08	9.06592e-06	9.26238
AT4G17250	2.83134	5.65638	-26.6262	2.26785e-10	1.32189e-07	14.5767
AT2G07722	2.81081	-3.23202	-4.16735	0.00207223	0.016915	-1.09557
AT1G24140	2.77824	1.83206	-8.2964	1.05923e-05	0.000674976	3.72785
AT4G27280	2.76648	4.66228	-5.91586	0.000169218	0.00375794	0.296298
AT4G36990	2.76159	6.82917	-33.7049	2.37439e-11	2.47661e-08	16.7715
AT4G29770	2.75912	-0.673783	-8.72546	6.85697e-06	0.000526711	4.00484
AT4G27652	2.75223	3.84226	-15.1846	4.57866e-08	1.03114e-05	9.25706
AT1G09157	2.73039	-3.01977	-6.15018	0.000124956	0.00311104	1.44391
AT3G09895	2.72982	-2.22278	-7.44812	2.64032e-05	0.00120845	2.87214
AT5G05220	2.72571	-2.01868	-4.13886	0.00216635	0.0173676	-1.1328
AT2G22880	2.69943	-0.60998	-5.50223	0.000294318	0.00517091	0.740654
AT1G67365	2.67973	2.48213	-11.9828	4.06192e-07	6.14498e-05	7.12619
AT4G25480	2.6717	0.926576	-4.23099	0.00187729	0.015906	-1.4199
AT2G19310	2.65216	8.24328	-21.9157	1.44808e-09	5.97877e-07	12.7102
AT1G09327	2.61804	-2.2651	-6.08411	0.000136009	0.00325141	1.44099
AT3G03145	2.61451	-2.04427	-5.49031	0.000299156	0.00521431	0.644751
AT4G24570	2.61218	3.5449	-3.87184	0.00330192	0.0228642	-2.69899
AT1G59218	2.6012	-3.16037	-3.71114	0.00427395	0.0266859	-1.70751
AT5G47830	2.58657	5.08682	-23.8144	6.57282e-10	3.17707e-07	13.5177
AT1G28370	2.58549	0.872871	-4.00282	0.00268208	0.0199226	-1.74548
AT3G04685	2.58365	-3.6224	-4.63093	0.00102217	0.0107924	-0.497697
AT5G64310	2.58107	4.24635	-7.65791	2.0918e-05	0.00106844	2.70402
AT1G20310	2.56321	-1.44843	-3.58001	0.0052877	0.0304981	-1.98928
AT2G40140	2.56164	4.93867	-5.54353	0.000278198	0.00501321	-0.250884
AT2G46400	2.56037	2.92259	-5.8883	0.000175448	0.00384202	0.529099
AT5G64820	2.5583	-3.50014	-4.95301	0.000636983	0.00808186	-0.0369503
AT4G06685	2.54942	-3.98771	-3.59983	0.00511962	0.0298941	-1.86728
AT1G72900	2.52941	3.88274	-10.5142	1.32372e-06	0.000154315	5.61193
AT5G58050	2.527	-2.04754	-3.86879	0.00331802	0.0229517	-1.49102
AT2G26530	2.52058	4.02827	-7.47377	2.56555e-05	0.00119352	2.45241
AT5G46710	2.50368	2.96989	-8.62859	7.55296e-06	0.000552341	3.88121
ATMG00690	2.49663	2.60882	-8.68685	7.12562e-06	0.000539956	4.13073
AT3G15340	2.49173	-0.487905	-7.29643	3.13398e-05	0.00134789	2.78483
AT4G03585	2.48728	-3.65253	-4.11291	0.00225597	0.0178621	-1.14236
AT1G04570	2.47356	3.41632	-12.8923	2.08036e-07	3.55418e-05	7.72466
AT2G47180	2.44048	7.52853	-9.25626	4.09699e-06	0.000357684	4.26036
AT1G07943	2.43825	-2.22599	-6.29536	0.000103931	0.00283347	1.68469
AT1G78390	2.4358	-4.21663	-3.353	0.00767714	0.0391422	-2.21719
AT5G16960	2.42633	-3.30709	-3.15701	0.0106341	0.0490221	-2.50481
AT1G30190	2.41806	0.382508	-6.21772	0.000114654	0.0029839	1.48418
AT2G38340	2.41803	-2.99451	-4.02863	0.00257509	0.0194486	-1.28451
AT5G18340	2.41329	2.73466	-17.2643	1.37843e-08	3.79412e-06	10.4436
AT4G02550	2.4108	3.42438	-16.4957	2.11282e-08	5.43791e-06	10.0604
AT3G44260	2.40179	4.07414	-4.69758	0.000925736	0.0101137	-1.46448
AT4G08555	2.39784	-0.878648	-7.40566	2.76937e-05	0.00125449	2.97722
AT1G63870	2.3972	-3.56137	-4.16912	0.00206653	0.0168954	-1.06268
AT1G19020	2.39008	2.61458	-6.1538	0.000124379	0.00310838	1.14868
AT2G32030	2.38616	-0.497977	-4.78099	0.000818508	0.00946947	-0.357857
AT1G22570	2.37649	0.457196	-5.63645	0.000245297	0.00464824	0.670705
AT2G08435	2.33083	-3.19119	-4.33245	0.00160558	0.0143138	-0.832285
AT5G52760	2.32933	2.05418	-3.97678	0.00279478	0.0205823	-2.15414
AT1G08645	2.32523	-3.06782	-3.43365	0.00672056	0.0359579	-2.11659
AT4G24420	2.32	-3.53909	-4.15982	0.00209669	0.0170458	-1.09204
ATMG00630	2.31799	-0.320747	-6.22719	0.000113285	0.00296185	1.64525
AT5G42965	2.31064	-2.67339	-3.51306	0.00589902	0.0329037	-2.07858
AT3G16720	2.30595	2.7065	-6.32559	0.000100055	0.0027694	1.12688
AT1G22110	2.30409	-3.39075	-5.04404	0.000558799	0.00750798	0.0196701
AT1G07410	2.30385	2.09835	-8.11633	1.27798e-05	0.000756297	3.67121
AT4G11280	2.30147	5.79641	-5.4601	0.000311802	0.00534079	-0.403406
AT3G45960	2.29877	-0.819311	-5.73295	0.000215514	0.00435822	1.01691
AT5G12110	2.27257	8.10557	-20.8256	2.34929e-09	9.31163e-07	12.2091
AT4G37290	2.27151	-3.01904	-4.13265	0.00218744	0.0175013	-1.1167
AT2G07739	2.27024	-3.5681	-3.16801	0.0104407	0.0484297	-2.48754
AT3G52400	2.25562	3.42855	-6.09198	0.00013464	0.00324764	0.750398
AT2G24100	2.23865	5.60561	-24.1554	5.7407e-10	2.84423e-07	13.6481
AT5G26920	2.23257	3.30311	-5.54929	0.000276024	0.00498506	-0.0275372
AT1G14205	2.22365	2.9199	-12.2943	3.21398e-07	4.97615e-05	7.27367
AT3G12050	2.22285	7.66521	-16.1326	2.60197e-08	6.58044e-06	9.69092
AT3G17980	2.21975	-1.61028	-5.14397	0.000484641	0.00693474	0.26588
AT5G55150	2.21618	-2.94404	-5.02387	0.000575189	0.00765553	0.098457
AT4G17500	2.21559	2.76245	-4.609	0.0010562	0.0110985	-1.19885
AT2G25140	2.21376	7.41239	-23.2352	8.30828e-10	3.82915e-07	13.2678
AT2G22500	2.20638	4.30382	-4.18407	0.00201904	0.0166497	-2.25066
AT4G23570	2.20068	8.07203	-29.7721	7.79683e-11	6.43823e-08	15.6239
AT4G27657	2.1937	5.05623	-15.4113	3.98821e-08	9.1905e-06	9.25606
AT5G62020	2.19023	5.31282	-18.8388	6.06226e-09	1.96954e-06	11.2174
AT5G47220	2.18958	3.22214	-3.47664	0.00626202	0.034263	-3.1504
AT4G03450	2.17779	2.02407	-3.94103	0.00295764	0.0213299	-2.16086
AT1G09783	2.17503	-2.37745	-6.31042	0.000101981	0.00280313	1.68646
AT5G47240	2.17437	4.28599	-3.32321	0.00806521	0.0404563	-3.64384
AT3G04410	2.16523	-3.5461	-4.96899	0.000622454	0.00798434	0.0117179
AT1G05147	2.16151	-2.85696	-4.11628	0.00224412	0.0178181	-1.14198
AT3G44350	2.15365	-2.17947	-3.76636	0.00390995	0.0252156	-1.72613
AT1G07350	2.15334	8.4923	-20.7666	2.41336e-09	9.37802e-07	12.1893
AT3G43970	2.14156	-3.4659	-4.96026	0.000630347	0.00803469	-0.0257182
AT4G06780	2.13401	-3.68871	-4.16769	0.00207114	0.016915	-1.07673
AT1G66400	2.10578	1.90083	-4.51525	0.00121583	0.0121693	-1.29702
AT5G01420	2.10492	-2.88819	-4.86918	0.000719389	0.00873439	-0.105193
AT2G41100	2.09038	7.0902	-7.53344	2.40034e-05	0.00115331	2.36292
AT4G24380	2.07806	4.68836	-6.03188	0.000145494	0.00339223	0.459375
AT2G27580	2.07689	5.80715	-23.26	8.22428e-10	3.82915e-07	13.2786
AT2G32140	2.07525	1.4495	-3.9908	0.00273347	0.0202059	-1.84793
AT5G58070	2.07317	8.22376	-19.28	4.87231e-09	1.6366e-06	11.4596
AT4G07190	2.07017	0.0252885	-10.0178	2.03808e-06	0.000213708	5.38582
AT5G66880	2.06689	4.89886	-19.0743	5.39179e-09	1.78091e-06	11.3797
AT2G46600	2.06624	6.26773	-14.8525	5.62456e-08	1.24887e-05	8.85853
AT3G21781	2.06588	-2.09693	-4.34398	0.00157744	0.0141137	-0.859317
AT4G30430	2.05985	-2.35792	-3.53534	0.00568783	0.032014	-2.03958
AT5G47600	2.05292	-2.39665	-4.87449	0.000713843	0.00868977	-0.0964449
AT5G02490	2.03814	5.40807	-7.60879	2.20808e-05	0.00110784	2.48862
AT1G18330	2.02034	5.02783	-16.1186	2.62315e-08	6.58044e-06	9.68474
AT2G27080	2.01635	1.88766	-4.33322	0.00160369	0.0143054	-1.58952
AT2G23810	2.01066	5.97795	-4.92875	0.000659738	0.00828036	-1.20629
ATMG00040	2.00754	0.704153	-7.24282	3.33172e-05	0.00140187	2.77207
AT1G73805	2.00468	3.04849	-3.90952	0.00310953	0.0219696	-2.53005
AT4G17230	2.00064	4.3023	-6.11569	0.0001306	0.00319929	0.683909
AT5G64870	1.99759	1.67004	-9.16813	4.45523e-06	0.000377324	4.71315
AT2G36220	1.99529	3.44384	-10.6556	1.17434e-06	0.000145456	5.82627
AT2G24600	1.98089	4.76619	-6.56424	7.44174e-05	0.00234081	1.19111
AT2G07706	1.97939	-2.57059	-3.424	0.00682822	0.0363475	-2.15352
AT5G41740	1.97201	5.81837	-7.1389	3.75482e-05	0.0015231	1.86193
AT5G17350	1.97132	1.92026	-4.41355	0.00141841	0.0133005	-1.4662
AT2G27280	1.96753	-3.18117	-4.10652	0.00227863	0.0180055	-1.1485
AT1G76600	1.96538	2.05719	-5.61746	0.000251663	0.00470377	0.376394
AT1G56320	1.95924	-3.21235	-3.50948	0.00593366	0.0330504	-2.02403
AT4G26270	1.95586	4.24858	-10.6653	1.16478e-06	0.000145456	5.88391
AT1G72910	1.94999	5.38417	-7.54972	2.35732e-05	0.00114504	2.36445
AT1G67970	1.94423	2.01883	-7.38582	2.83201e-05	0.00126692	2.6636
AT2G17040	1.9364	3.52021	-6.1689	0.000122004	0.00306962	0.768973
AT4G14365	1.93432	4.31036	-5.07029	0.000538208	0.00731062	-0.87495
AT4G00940	1.93126	1.37571	-10.5392	1.29583e-06	0.000152861	5.99091
AT2G07658	1.93003	-1.24146	-5.39696	0.000340126	0.00559851	0.59935
AT5G52750	1.92902	3.25992	-5.13735	0.00048921	0.00697494	-0.600754
AT1G72940	1.92842	5.09789	-6.46679	8.39065e-05	0.00249459	0.99809
AT5G43170	1.9221	-1.43772	-4.17767	0.00203924	0.0167691	-1.12044
ATMG00130	1.9214	-2.33854	-4.10275	0.00229214	0.0180906	-1.16519
AT2G30020	1.92049	3.49625	-3.51361	0.00589372	0.0328926	-3.31193
AT5G52050	1.92007	2.25263	-3.92758	0.00302149	0.0216407	-2.38714
AT5G56030	1.91943	10.2741	-10.5915	1.2396e-06	0.000150714	5.64828
AT5G66650	1.91738	2.38973	-5.50313	0.000293957	0.00517091	0.105933
ATMG00665	1.91682	-1.83217	-3.27301	0.00876558	0.0428084	-2.46556
AT5G46600	1.91301	-0.419497	-6.79585	5.62162e-05	0.00196489	2.29072
AT4G03985	1.91165	-2.96509	-3.96975	0.00282606	0.0207356	-1.35598
AT2G16720	1.90983	2.66703	-12.3794	3.01767e-07	4.78433e-05	7.33506
ATMG01090	1.90746	0.0760405	-5.43539	0.000322572	0.00544062	0.527131
AT3G53800	1.89743	3.4215	-5.26091	0.000411003	0.00629632	-0.483627
AT2G15880	1.8919	-0.134327	-5.7473	0.000211429	0.00430204	0.885562
AT1G70820	1.89083	5.66543	-7.46945	2.57797e-05	0.0011937	2.2647
AT1G78310	1.8829	1.27165	-9.98368	2.10084e-06	0.000217981	5.48082
AT2G05365	1.87393	-0.634022	-5.70152	0.000224763	0.00446329	0.982182
AT3G56710	1.8696	3.67984	-5.31031	0.000383589	0.00604256	-0.533652
AT4G39361	1.85491	2.63587	-14.1642	8.73574e-08	1.80369e-05	8.6414
AT3G13310	1.84861	4.27335	-17.7691	1.05138e-08	2.98778e-06	10.6813
AT3G47160	1.84753	0.766232	-7.33167	3.01095e-05	0.00132689	2.72326
AT3G04640	1.84591	2.34332	-4.10039	0.0023006	0.0181258	-2.12308
AT2G15890	1.84589	1.74109	-7.58684	2.26231e-05	0.00112649	2.81431
AT1G22190	1.83639	5.44991	-8.64128	7.45758e-06	0.000552341	3.60696
AT1G32928	1.83353	0.578009	-5.66399	0.000236371	0.00459705	0.573718
AT5G00760	1.83279	-0.672683	-6.56774	7.40994e-05	0.00233466	2.04299
AT5G67300	1.83182	6.59614	-11.7584	4.82423e-07	7.00247e-05	6.55036
ATMG00670	1.82977	1.38092	-8.09445	1.30776e-05	0.000764522	3.64842
AT1G20640	1.82612	5.97332	-19.7501	3.88059e-09	1.34922e-06	11.671
AT3G23170	1.81823	3.32993	-9.46498	3.3679e-06	0.000313357	4.8079
AT4G14270	1.81612	4.50422	-8.42382	9.29222e-06	0.000637208	3.42284
ATMG00710	1.81573	-2.1424	-5.1382	0.000488619	0.00697494	0.260985
AT4G39364	1.80979	0.879283	-12.2039	3.43809e-07	5.28187e-05	7.27275
AT1G20510	1.79828	6.50482	-4.09387	0.00232423	0.0182422	-2.54733
AT1G73500	1.7957	3.39421	-5.86397	0.00018115	0.00389642	0.422877
AT3G28340	1.78687	0.0261536	-3.27991	0.0086656	0.0424605	-2.95453
AT4G09845	1.78114	1.79536	-9.97223	2.12237e-06	0.000219068	5.45214
AT4G27440	1.77605	6.0769	-8.58114	7.92174e-06	0.000566762	3.54821
AT2G33580	1.77474	3.42248	-6.06682	0.000139073	0.00329682	0.68006
AT3G24000	1.77221	2.18713	-9.14569	4.55183e-06	0.000380598	4.5901
AT1G68050	1.76294	-3.29214	-3.8217	0.0035775	0.0240417	-1.55799
AT3G56880	1.76254	4.79248	-5.72161	0.000218803	0.00440674	-0.00666341
AT5G09876	1.75695	-2.73864	-3.80306	0.00368604	0.0243743	-1.60188
AT1G73066	1.74336	1.1346	-6.97908	4.52369e-05	0.00172365	2.29536
AT2G07775	1.73885	-1.74752	-4.74029	0.00086907	0.00979706	-0.278441
AT1G07500	1.73519	3.21595	-7.61689	2.18841e-05	0.00110204	2.88932
AT5G20230	1.73334	3.61171	-4.05945	0.0024532	0.0188906	-2.31877
AT1G55530	1.72842	6.85616	-16.7634	1.817e-08	4.73806e-06	10.0583
AT3G07150	1.7176	1.83179	-7.51265	2.45657e-05	0.00116749	3.00499
AT4G30650	1.70796	3.24726	-5.10367	0.000513192	0.00714718	-0.709023
AT3G22090	1.70635	-2.32854	-3.29725	0.0084198	0.041643	-2.34695
AT3G48640	1.70443	0.669818	-3.61918	0.00496093	0.0293166	-2.49637
AT2G36460	1.69942	7.61513	-18.4591	7.34527e-09	2.27451e-06	11.021
AT4G39110	1.68981	0.524742	-7.98476	1.46887e-05	0.0008341	3.55844
AT5G59550	1.68692	3.57119	-6.21719	0.00011473	0.0029839	0.831157
AT1G14480	1.67896	1.2762	-7.54714	2.36408e-05	0.00114551	2.93815
AT2G21130	1.67787	1.23444	-4.58828	0.00108945	0.0113159	-0.830891
AT1G66500	1.65801	3.72516	-6.25616	0.000109202	0.00290884	1.02076
AT5G47610	1.65377	7.2657	-13.3194	1.54159e-07	2.8822e-05	7.78818
AT5G66070	1.64813	3.13524	-5.5207	0.000286989	0.0050827	-0.0460897
AT3G49530	1.64759	4.20539	-6.15055	0.000124898	0.00311104	0.635366
AT1G60190	1.64557	5.86213	-5.49904	0.000295604	0.00517928	-0.34997
AT3G46620	1.63993	4.11597	-4.21622	0.00192074	0.0161407	-2.28
AT5G24210	1.63944	6.72203	-14.8392	5.67153e-08	1.24887e-05	8.86197
AT1G27770	1.63495	6.3761	-6.14455	0.000125859	0.00312566	0.55782
AT5G59070	1.63454	-0.28154	-4.38178	0.00148881	0.0136301	-1.0015
AT3G46600	1.63407	5.2766	-12.6863	2.4117e-07	3.96409e-05	7.29151
AT3G25230	1.62965	8.74736	-12.1607	3.55138e-07	5.41395e-05	6.93587
AT4G30660	1.62496	3.35728	-7.13491	3.77219e-05	0.0015231	2.03454
AT1G32640	1.6235	7.02016	-5.98652	0.000154311	0.00352727	0.354123
AT1G08043	1.61932	-0.297558	-7.95154	1.52184e-05	0.000853566	3.56776
AT1G51790	1.61442	1.01705	-3.91731	0.0030712	0.0218076	-2.09425
AT4G09150	1.6144	7.65643	-20.5951	2.61056e-09	9.94926e-07	12.0932
AT3G08700	1.61316	-1.92565	-3.68596	0.00445155	0.0273553	-1.7955
AT4G23200	1.60883	3.21907	-9.18057	4.40263e-06	0.000377324	4.38656
AT1G03170	1.60699	-2.29155	-4.03707	0.00254109	0.0193244	-1.28528
AT5G00765	1.60482	-2.17819	-5.52125	0.00028677	0.0050827	0.765986
AT3G45640	1.59908	6.48219	-6.96247	4.61294e-05	0.00173801	1.65631
AT1G15625	1.59845	-2.37073	-4.05991	0.00245142	0.0188906	-1.25408
AT4G27580	1.59777	-2.56915	-3.84865	0.00342653	0.0234081	-1.55061
AT1G78990	1.59163	1.11871	-5.0228	0.00057608	0.00766225	-0.350761
AT1G78080	1.57681	7.74725	-11.754	4.84074e-07	7.00247e-05	6.60009
ATMG00140	1.57536	-2.21921	-4.04233	0.00252014	0.0192267	-1.25735
AT5G01990	1.55736	3.76077	-9.44855	3.41981e-06	0.00031596	4.73451
AT4G03940	1.55607	1.58152	-7.95642	1.51395e-05	0.000852369	3.41315
AT1G63720	1.55526	0.0459657	-5.23846	0.00042415	0.00639711	0.178416
AT1G56060	1.54753	-1.78212	-3.53103	0.00572801	0.032158	-2.11255
AT3G15210	1.54457	5.45701	-5.21376	0.00043914	0.00655338	-0.772322
AT3G53990	1.54209	4.86245	-12.7731	2.26548e-07	3.80485e-05	7.38463
AT5G04720	1.53897	5.30254	-8.28431	1.07256e-05	0.000675424	3.20496
AT5G45750	1.53105	1.9986	-7.2061	3.47501e-05	0.00143176	2.42902
AT2G47730	1.51875	9.16373	-15.963	2.87218e-08	7.02726e-06	9.6281
AT4G39363	1.51402	0.011326	-5.69184	0.000227697	0.00449487	0.875519
AT4G05755	1.51267	-2.75271	-3.236	0.00932193	0.0447209	-2.49147
AT4G40020	1.51252	-2.67769	-3.4369	0.00668466	0.0358336	-2.17411
ATMG01200	1.50499	-1.41877	-3.81118	0.00363833	0.024228	-1.69186
AT3G26500	1.50422	-0.100125	-5.63413	0.000246067	0.00464876	0.830205
AT5G54940	1.50253	9.0242	-22.2528	1.25268e-09	5.39686e-07	12.8658
AT5G19230	1.50045	1.3788	-5.41317	0.000332602	0.00552053	0.283174
AT2G07787	1.49582	-1.65706	-3.7552	0.00398076	0.0255498	-1.76631
AT1G02660	1.49484	1.66152	-4.34765	0.00156859	0.0140841	-1.56917
AT1G33970	1.49051	4.39003	-9.86803	2.32975e-06	0.000236775	4.90431
AT1G01560	1.49043	1.10069	-3.37541	0.00739796	0.0381605	-3.02094
AT3G56790	1.49039	-1.30837	-4.09475	0.00232104	0.0182261	-1.28224
AT4G23810	1.48822	2.37936	-4.90116	0.00068668	0.00849477	-0.708682
AT2G07798	1.48619	-0.661587	-4.70885	0.000910406	0.0100403	-0.419651
AT4G38560	1.48289	1.34913	-3.1805	0.0102252	0.0477592	-3.35769
AT1G32375	1.47907	-2.73254	-4.52181	0.00120387	0.012074	-0.568743
AT1G80320	1.47815	0.151878	-4.38276	0.00148659	0.0136205	-1.14852
AT1G69840	1.47749	6.18939	-8.63978	7.46878e-06	0.000552341	3.59336
AT3G03341	1.47512	-1.28128	-3.4635	0.00639864	0.034804	-2.2223
AT1G20350	1.47462	0.350117	-5.13108	0.000493585	0.00699516	0.0392517
AT5G03285	1.47184	4.06446	-10.0365	2.00451e-06	0.000212435	5.18389
AT4G37260	1.4705	1.62574	-4.34461	0.00157591	0.0141105	-1.48709
AT4G05070	1.46496	5.4503	-9.54842	3.11724e-06	0.000292784	4.5348
AT1G19380	1.45441	2.51161	-4.46122	0.00131933	0.0127524	-1.55033
AT5G24660	1.45314	4.56894	-9.32545	3.83777e-06	0.000347292	4.33579
AT4G29610	1.44913	-0.0512103	-3.64822	0.00473237	0.0284631	-2.273
AT4G33300	1.4482	5.49682	-7.80745	1.77694e-05	0.000956941	2.65665
AT3G52430	1.44319	3.2485	-5.23531	0.000426032	0.00641226	-0.53801
AT1G08460	1.4376	4.69294	-15.92	2.94547e-08	7.11869e-06	9.56692
AT1G63840	1.43154	2.9822	-11.4096	6.34021e-07	8.78673e-05	6.47732
AT5G58430	1.42462	5.40975	-8.38647	9.65425e-06	0.000650775	3.31445
AT3G44400	1.42302	2.77227	-6.53429	7.72034e-05	0.0023832	1.45106
AT3G21780	1.42248	-0.419083	-5.3099	0.000383804	0.00604256	0.383327
AT1G70880	1.42196	-2.23832	-3.5066	0.00596173	0.0331229	-2.09845
AT4G12720	1.41668	6.19262	-6.16467	0.000122665	0.00308109	0.577699
AT5G06320	1.41132	5.43893	-6.5093	7.96146e-05	0.00242739	1.04082
AT5G26340	1.41121	3.22357	-4.96809	0.000623263	0.00798437	-0.932515
AT5G47120	1.40869	6.92219	-13.7978	1.11324e-07	2.20101e-05	8.12336
AT2G40000	1.40026	5.57678	-4.14162	0.00215704	0.017321	-2.46921
AT5G44005	1.39048	2.52994	-11.9321	4.22197e-07	6.33433e-05	6.97737
AT2G42760	1.38768	3.98482	-3.92145	0.00305107	0.0217661	-2.64476
AT1G26760	1.38759	-0.875726	-6.81461	5.49688e-05	0.00194878	2.3335
AT1G78600	1.38599	3.97912	-5.46076	0.000311516	0.00534051	-0.257957
AT2G35658	1.38579	-1.55966	-3.62927	0.00488021	0.0290351	-2.03632
AT4G21323	1.38418	1.34291	-5.93022	0.000166066	0.00372297	1.0839
AT3G08455	1.38239	-3.11036	-3.28829	0.0085459	0.0420986	-2.42743
AT5G25250	1.37666	1.24794	-3.95045	0.00291377	0.0211834	-2.04111
AT2G07015	1.3731	-1.77333	-3.37727	0.00737526	0.0381029	-2.26784
AT1G51940	1.37272	1.53124	-5.80711	0.000195277	0.00407369	0.595935
AT1G11050	1.3633	4.24016	-7.09327	3.95873e-05	0.00156667	1.85133
AT3G01290	1.3593	4.07603	-5.71146	0.000221794	0.00443543	0.0732175
AT1G72240	1.35139	0.260946	-4.77403	0.000826925	0.0095205	-0.584274
AT5G67270	1.34853	0.34502	-7.10048	3.92574e-05	0.0015654	2.55541
AT3G15760	1.34594	3.24783	-8.19558	1.17617e-05	0.000714328	3.27451
AT4G15410	1.34112	4.67246	-14.1481	8.82824e-08	1.80369e-05	8.40482
AT1G66160	1.33349	1.67038	-3.9067	0.00312348	0.0220289	-2.26171
AT5G11680	1.32584	5.92914	-18.6905	6.53121e-09	2.08767e-06	11.1249
AT3G06500	1.32568	5.91898	-3.75172	0.00400313	0.0256267	-3.12368
AT1G50740	1.32335	3.82889	-5.21698	0.000437152	0.00653354	-0.613517
AT2G07698	1.32167	1.05861	-9.3068	3.90583e-06	0.000348116	4.88107
ATMG01380	1.32039	-0.254268	-5.26108	0.000410905	0.00629632	0.31562
AT4G04330	1.3121	2.51126	-6.12196	0.000129554	0.00318155	0.871154
AT5G42050	1.31171	7.07552	-8.31644	1.03753e-05	0.000666634	3.26828
AT5G56010	1.30887	10.0712	-8.28989	1.06638e-05	0.000675424	3.33896
AT3G25250	1.30711	0.144222	-4.6438	0.00100275	0.0106612	-0.634613
AT4G14450	1.30374	-2.87243	-3.49263	0.00609986	0.033692	-2.03992
AT2G27830	1.29754	2.75311	-8.08919	1.31503e-05	0.000766508	3.23325
AT5G25210	1.29061	-1.37028	-5.37852	0.00034891	0.00568366	0.481873
AT1G21130	1.28967	5.58329	-9.90205	2.2597e-06	0.000230839	4.87901
AT5G40780	1.28576	1.2192	-4.29827	0.00169215	0.0147992	-1.48199
ATMG00650	1.28511	1.12999	-5.1987	0.000448556	0.00664386	-0.0210709
AT1G59870	1.28045	7.68425	-7.68588	2.02856e-05	0.00104693	2.56993
AT4G12900	1.27901	1.94095	-6.69258	6.36537e-05	0.00214904	1.71674
AT5G60610	1.27701	0.499344	-4.09334	0.00232616	0.0182502	-1.51555
AT1G05805	1.27124	2.59015	-5.40737	0.000335271	0.00554731	-0.204092
AT2G39900	1.26969	1.3468	-6.94337	4.7179e-05	0.00175421	2.17791
AT5G16200	1.26834	2.49595	-6.95666	4.64456e-05	0.00174033	2.04253
AT4G38550	1.26506	5.47685	-6.08931	0.000135103	0.00324764	0.470615
AT4G34150	1.25828	6.97868	-6.5805	7.29511e-05	0.00230581	1.16937
AT2G33590	1.25668	6.98998	-14.581	6.67603e-08	1.45391e-05	8.66638
AT2G26560	1.25465	-0.244916	-3.89331	0.0031908	0.0223288	-1.81954
AT4G34510	1.25333	-0.418454	-4.14742	0.00213761	0.0172488	-1.37861
AT5G49015	1.24391	-0.173502	-4.73977	0.000869737	0.009799	-0.589037
AT1G67856	1.24174	0.897672	-3.89357	0.00318948	0.0223275	-2.00358
AT5G01180	1.24026	3.02337	-6.8722	5.13248e-05	0.00185467	2.02569
AT3G11820	1.23908	4.60094	-7.70523	1.98605e-05	0.00103851	2.58741
AT5G13190	1.23845	4.79394	-6.26663	0.000107767	0.00289199	0.752317
AT1G68840	1.23674	3.85409	-5.13278	0.000492396	0.00699405	-0.886216
AT5G01540	1.2359	2.25715	-4.17229	0.00205636	0.016861	-1.86543
AT5G37600	1.23347	3.81369	-6.66648	6.56975e-05	0.00218536	1.37959
AT5G22250	1.23138	1.92873	-4.36057	0.00153787	0.0139613	-1.52551
ATMG00560	1.22978	-0.450627	-3.80235	0.00369023	0.0243858	-1.84806
AT1G21250	1.22918	6.87219	-3.97091	0.00282084	0.0207203	-2.72102
AT2G03880	1.22681	-0.838717	-4.31045	0.00166074	0.0146213	-1.08091
AT1G26200	1.22524	-2.2833	-4.34644	0.00157152	0.0140925	-0.844791
AT5G56020	1.22456	2.79928	-8.02399	1.4089e-05	0.000808405	3.24903
AT1G65790	1.22367	3.42845	-3.56535	0.00541568	0.0310028	-3.26116
AT1G74440	1.22176	3.19672	-4.27104	0.00176462	0.0152447	-2.01493
AT5G10380	1.21228	5.37363	-5.51655	0.000288618	0.00510699	-0.342539
AT3G25990	1.21112	-0.822711	-5.61336	0.00025306	0.00471591	0.818111
ATMG01130	1.20683	0.788241	-4.39973	0.00144861	0.0134588	-1.18213
AT1G07330	1.20474	0.443835	-4.44346	0.00135535	0.012951	-0.930282
AT1G10560	1.20473	1.33134	-4.84595	0.000744188	0.00890808	-0.70044
ATMG00160	1.20308	2.1391	-10.4094	1.44787e-06	0.000166825	5.79046
AT1G65510	1.20213	-2.43157	-3.17606	0.0103013	0.048024	-2.61143
AT3G50970	1.19551	0.551775	-4.56707	0.00112465	0.0115432	-0.937112
AT2G07695	1.19147	-2.70632	-3.49581	0.00606816	0.0335731	-2.07873
AT4G29330	1.18965	5.73575	-17.0549	1.54573e-08	4.19633e-06	10.2253
AT1G12845	1.18579	-0.280493	-4.17303	0.002054	0.0168497	-1.44611
AT5G64660	1.18494	1.4567	-4.98231	0.000610616	0.00791963	-0.501614
AT1G49720	1.18261	1.95651	-4.38907	0.00147234	0.0135383	-1.59973
AT4G26488	1.17741	-0.0263996	-6.46629	8.39585e-05	0.00249459	1.84144
AT2G31020	1.17628	-0.794666	-5.99972	0.000151689	0.00347937	1.31664
AT2G29450	1.17123	9.71331	-8.60589	7.72706e-06	0.000560933	3.66632
AT5G10550	1.17113	6.37545	-13.0758	1.8271e-07	3.32196e-05	7.59527
AT5G43440	1.1711	4.73659	-7.29535	3.13782e-05	0.00134789	2.05666
AT2G28400	1.16749	0.88937	-3.25148	0.00908486	0.0439407	-3.26868
AT5G24590	1.16611	4.61036	-4.30355	0.00167846	0.0147184	-2.17445
AT1G18740	1.16422	5.41561	-6.34143	9.80862e-05	0.002734	0.812698
AT5G65350	1.16162	0.0189658	-6.873	5.12757e-05	0.00185467	2.30163
AT3G14620	1.15842	6.2197	-6.42747	8.80987e-05	0.00256379	0.928308
AT3G10300	1.15786	3.33991	-6.08689	0.000135523	0.00324764	0.731636
AT3G08720	1.1564	3.50176	-5.30685	0.000385441	0.00606243	-0.384886
AT2G03520	1.15614	-1.17433	-3.6996	0.00435444	0.0270267	-1.99578
AT1G31335	1.15404	2.23484	-11.2498	7.20338e-07	9.90593e-05	6.50479
AT1G58170	1.1521	1.56843	-6.5031	8.02254e-05	0.00243762	1.67797
AT4G14230	1.15119	3.06637	-6.47126	8.34436e-05	0.00249049	1.18655
AT3G10800	1.15053	4.99	-16.0755	2.68972e-08	6.66312e-06	9.64576
AT1G18570	1.14823	2.48505	-11.7791	4.74799e-07	6.97005e-05	6.83418
AT4G25980	1.14644	-1.30135	-3.59509	0.00515929	0.0300614	-2.11995
AT1G09070	1.14406	7.41221	-5.3765	0.000349887	0.00568366	-0.507786
AT2G07715	1.14396	0.0447891	-5.79145	0.000199374	0.00413738	0.98659
AT2G26190	1.14312	5.7335	-5.42512	0.000327165	0.00548395	-0.473673
AT5G67450	1.14311	0.727277	-3.54799	0.00557136	0.0315737	-2.56138
AT1G47510	1.14092	2.67592	-3.73822	0.0040912	0.025987	-2.6133
AT3G26170	1.1403	2.6386	-5.10874	0.000509503	0.00711581	-0.583555
AT4G39366	1.13886	2.05102	-8.6386	7.47759e-06	0.000552341	4.07366
AT5G41550	1.13802	-1.68606	-3.77576	0.00385127	0.02505	-1.76816
AT3G26740	1.13679	5.76246	-7.45451	2.62148e-05	0.00120709	2.24293
AT5G03290	1.13297	6.2345	-15.7008	3.3527e-08	8.00528e-06	9.3947
AT4G28230	1.13124	0.869848	-9.21404	4.26449e-06	0.000370674	4.7276
AT1G33560	1.12907	3.28649	-13.2972	1.56544e-07	2.89943e-05	7.90887
AT5G19240	1.12773	7.68895	-6.19377	0.000118199	0.00303035	0.68293
ATMG01220	1.12563	0.664641	-5.29571	0.00039148	0.00611375	0.154517
AT1G70800	1.12361	-0.606386	-4.0681	0.0024201	0.0187401	-1.45818
AT2G41640	1.1235	1.65988	-3.54134	0.00563223	0.0317989	-2.94288
AT1G02300	1.12207	2.42439	-6.19854	0.000117483	0.00302405	0.925774
AT5G15450	1.12144	9.70475	-8.40934	9.43072e-06	0.000644476	3.45022
AT3G46370	1.11876	3.86502	-6.92552	4.81832e-05	0.00178152	1.65574
AT1G08920	1.11696	3.06162	-3.1814	0.0102098	0.047714	-3.8044
AT3G20440	1.11666	2.75028	-7.43699	2.67352e-05	0.00122082	2.49261
AT1G73540	1.11559	4.09839	-3.38808	0.00724478	0.0376413	-3.71769
AT5G43620	1.11518	2.30026	-4.18478	0.0020168	0.0166497	-1.84373
AT3G10985	1.11308	4.79712	-6.78477	5.69672e-05	0.00198414	1.43957
AT5G46520	1.11146	1.01715	-5.11332	0.000506198	0.00708551	-0.205844
AT4G23220	1.1114	2.51262	-4.41338	0.00141877	0.0133005	-1.55136
AT4G26400	1.11115	4.18742	-6.38862	9.24645e-05	0.00264425	0.934836
AT1G08973	1.1077	1.44307	-5.22583	0.000431747	0.00646251	0.00340864
AT4G23180	1.10509	6.47441	-5.75283	0.000209876	0.00429238	0.00853253
AT1G07897	1.10442	1.51249	-4.78628	0.00081216	0.00942353	-0.795987
AT4G38215	1.09956	-0.548297	-4.90301	0.00068484	0.00847926	-0.210261
ATMG01120	1.09709	0.217252	-5.41337	0.00033251	0.00552053	0.429914
AT5G12940	1.09667	3.92127	-4.32105	0.0016339	0.0144557	-2.05003
AT3G46970	1.09345	6.99524	-7.5509	2.35423e-05	0.00114504	2.39228
AT4G18880	1.08784	3.28151	-5.65385	0.000239616	0.00461488	0.0237723
AT2G47270	1.08629	-1.2112	-4.25301	0.00181444	0.0155799	-1.08659
AT1G19310	1.08408	2.173	-7.45119	2.63125e-05	0.00120709	2.66232
AT4G02380	1.07951	2.61859	-3.21614	0.00963521	0.0457915	-3.59954
AT5G64860	1.07668	3.84423	-8.35195	1.00026e-05	0.000656397	3.36633
AT3G09440	1.07543	10.8365	-6.30215	0.000103047	0.0028246	0.921572
AT1G01830	1.07376	4.98825	-9.78053	2.52109e-06	0.000254913	4.77764
AT4G13494	1.07227	-0.000312246	-6.01592	0.000148533	0.00342681	1.22319
AT5G59450	1.07183	4.42028	-9.67206	2.78252e-06	0.000275254	4.68333
AT2G41835	1.07139	2.33499	-9.14452	4.55689e-06	0.000380598	4.47863
AT2G01180	1.07132	3.18241	-5.47651	0.000304863	0.00527665	-0.189296
AT3G26350	1.06842	0.265465	-5.63038	0.000247314	0.0046592	0.663498
AT3G52180	1.06683	4.43443	-7.12595	3.81151e-05	0.00153218	1.86602
AT2G25735	1.0657	0.412657	-3.41111	0.00697473	0.0367327	-2.69773
AT5G06690	1.06518	2.4938	-7.48075	2.5456e-05	0.00118751	2.5453
AT1G62760	1.06494	-1.21431	-3.2431	0.00921246	0.0443568	-2.60604
AT4G18010	1.05843	4.00834	-6.81121	5.51928e-05	0.00195323	1.55839
AT2G06530	1.0568	5.32884	-12.9964	1.93222e-07	3.38874e-05	7.52326
AT3G13470	1.0566	9.47665	-7.19652	3.51347e-05	0.00143863	2.0316
AT4G05150	1.05576	5.19884	-7.08854	3.98052e-05	0.00157143	1.78191
AT3G19580	1.05518	2.60705	-5.61813	0.000251437	0.00470377	0.183263
AT3G16860	1.05157	1.64626	-3.38942	0.00722875	0.0375812	-3.07386
AT5G04840	1.05108	2.31256	-5.5378	0.000280376	0.00501739	0.375808
AT2G28840	1.05027	4.74646	-4.41447	0.00141644	0.0132912	-2.02549
AT1G56170	1.05025	5.36139	-10.116	1.86862e-06	0.000202362	5.1116
AT4G08250	1.04857	-0.501179	-3.72843	0.00415629	0.0261917	-2.08612
AT5G66675	1.04784	4.30402	-6.29419	0.000104085	0.00283347	0.805849
AT3G03165	1.04782	1.63907	-6.45134	8.55268e-05	0.00251599	1.61352
AT1G51660	1.04709	4.32006	-7.19974	3.50049e-05	0.00143629	1.97599
AT2G02750	1.04446	0.835187	-4.82941	0.000762404	0.0090475	-0.566061
AT4G01130	1.04327	0.403364	-5.71641	0.000220329	0.00442014	0.709774
AT1G01720	1.04297	5.73704	-6.47126	8.34429e-05	0.00249049	0.998724
AT4G16860	1.03938	6.48485	-7.85918	1.68036e-05	0.000922478	2.73097
ATMG00660	1.03811	1.61592	-3.38149	0.00732406	0.0379472	-3.04781
AT5G53400	1.03759	5.9766	-11.8767	4.40468e-07	6.51433e-05	6.63859
AT2G34090	1.03559	1.67811	-3.58386	0.00525459	0.0303868	-2.82484
AT1G62730	1.03293	2.62679	-6.96986	4.57297e-05	0.00172623	2.11166
AT5G05400	1.02327	1.50605	-5.43054	0.000324731	0.00546925	0.260435
AT2G41160	1.01612	5.36092	-15.2565	4.38167e-08	9.98114e-06	9.13068
AT5G14960	1.01551	-0.032011	-4.08281	0.00236486	0.018437	-1.64155
AT3G01310	1.01224	5.69832	-6.9049	4.93729e-05	0.00180864	1.55158
AT1G74450	1.00827	4.46771	-3.57741	0.00531015	0.0305808	-3.37785
AT2G31880	1.00646	6.05941	-4.40878	0.00142876	0.0133373	-2.03921
AT1G07520	1.00442	2.23826	-5.77261	0.000204426	0.00421135	0.446036
AT1G55300	1.00414	3.74386	-12.4506	2.86353e-07	4.61378e-05	7.24151
AT1G20823	1.00307	4.77867	-5.76512	0.000206471	0.00423585	0.0416694
AT1G61470	1.00225	0.0159167	-3.86083	0.00336044	0.0231315	-1.99495
AT1G79920	1.00051	8.81544	-5.09839	0.000517064	0.00717589	-0.872629

## Sheet: Fichman (8 min) down
	logFC	AveExpr	t	P,Value	adj,P,Val	B
AT2G42840	-4.60093	-1.23694	8.1897	1.18341e-05	0.000714328	3.78119
AT1G06080	-3.49078	-1.0901	7.57877	2.28258e-05	0.0011286	3.18851
AT5G57760	-3.28489	-2.43592	5.01269	0.0005845	0.0077266	0.0828137
AT4G29020	-3.27886	1.05713	10.7761	1.0615e-06	0.000137038	6.15645
AT3G04290	-2.99007	-0.192256	7.80928	1.77344e-05	0.000956941	3.40178
AT1G06360	-2.92879	1.19474	11.6897	5.08822e-07	7.26471e-05	6.87649
AT5G01515	-2.79978	-3.9888	4.2922	0.00170803	0.0148529	-0.910401
AT4G31805	-2.74077	-3.93492	6.04039	0.000143902	0.00337879	1.18243
AT5G08350	-2.73395	-0.137476	13.394	1.46431e-07	2.76378e-05	8.02869
AT3G59900	-2.63268	-2.61099	5.76909	0.000205384	0.0042267	1.07657
AT5G39610	-2.58009	-3.83621	4.38139	0.0014897	0.0136301	-0.763372
AT5G45670	-2.57408	1.54656	10.7302	1.10305e-06	0.000141033	6.03777
AT1G05260	-2.52349	-3.96304	4.32736	0.00161815	0.0143678	-0.843865
AT3G29035	-2.49139	-3.80301	3.31872	0.00812535	0.0406432	-2.33733
AT3G02040	-2.31237	4.65403	4.1458	0.00214301	0.0172713	-2.19679
AT1G49200	-2.29262	0.327453	9.65238	2.83305e-06	0.000276578	5.1886
AT2G35910	-2.27509	-3.6579	3.794	0.00374004	0.0246164	-1.60807
AT3G08770	-2.26693	-0.911751	8.5149	8.46987e-06	0.000597352	4.14968
AT1G29195	-2.16372	-3.28493	5.93967	0.000164029	0.00368982	1.2481
AT1G04110	-2.13484	-2.94925	4.93404	0.000654703	0.00822758	-0.00832154
AT5G49330	-2.13232	-0.377464	4.73019	0.00088213	0.00989364	-0.403331
AT2G31940	-2.13199	-1.78915	6.38144	9.32975e-05	0.00266039	1.77872
AT1G29490	-2.12121	-3.30836	4.13364	0.00218405	0.0174812	-1.15023
AT5G15500	-2.02219	-0.710493	4.4078	0.00143089	0.0133446	-0.907236
AT1G26790	-1.98192	1.15531	4.74825	0.000858928	0.00972699	-0.7963
AT2G33850	-1.95854	-2.73229	4.36849	0.00151936	0.0138313	-0.786099
AT4G35070	-1.946	-0.992616	7.46093	2.6027e-05	0.00120234	3.06152
AT3G18010	-1.90421	-2.31208	5.0353	0.000565841	0.0075718	0.0960725
AT5G03305	-1.86864	-3.90566	3.54681	0.00558216	0.0316168	-1.96409
AT3G06640	-1.86082	-3.11374	3.65036	0.00471595	0.0284207	-1.83565
AT1G02850	-1.81808	-0.156855	3.19923	0.00991069	0.0467866	-3.02496
AT5G03552	-1.80259	-1.47045	4.4431	0.00135609	0.0129518	-0.83673
AT3G12970	-1.7942	-0.523951	10.3052	1.58402e-06	0.000177357	5.77161
AT5G67190	-1.78295	2.45823	17.7701	1.05087e-08	2.98778e-06	10.7579
AT1G12570	-1.76574	0.697295	6.00559	0.000150538	0.00346097	1.08331
AT1G75590	-1.76562	-3.21278	4.80627	0.000788677	0.0092158	-0.179263
AT5G48170	-1.75364	-4.46231	3.70023	0.00434999	0.027016	-1.73788
AT4G33790	-1.72322	-0.618896	3.9514	0.00290942	0.0211748	-1.75482
AT5G18430	-1.69767	-1.76151	4.84488	0.000745349	0.00890912	-0.241512
AT1G69050	-1.6857	-3.64594	3.37931	0.00735041	0.038034	-2.20419
AT2G39690	-1.67874	-1.02545	7.31677	3.0623e-05	0.00133089	2.90086
AT5G53048	-1.67602	3.15293	4.8373	0.000753654	0.0089813	-0.983562
AT1G23205	-1.65442	3.49921	6.87755	5.09996e-05	0.00185467	1.63145
AT1G04267	-1.64846	-2.79104	5.26182	0.000410481	0.00629632	0.42368
AT2G31945	-1.6298	-3.49888	3.92407	0.0030384	0.0217148	-1.42642
AT1G20990	-1.62733	-2.79575	4.11692	0.00224185	0.0178101	-1.15353
AT1G67105	-1.62005	-1.49609	3.22416	0.00950738	0.0453471	-2.67825
AT5G18670	-1.60841	6.90021	8.04076	1.38408e-05	0.000797372	2.96391
AT1G10640	-1.59686	2.24455	6.54468	7.6225e-05	0.00236406	1.34465
AT5G58360	-1.58943	-1.72624	6.19679	0.000117744	0.00302405	1.596
AT5G67020	-1.58798	-1.66428	6.26255	0.000108325	0.00289323	1.68749
AT3G55710	-1.58312	1.31812	11.0008	8.81597e-07	0.000117258	6.30624
AT3G03820	-1.57688	1.98684	12.3113	3.17371e-07	4.95249e-05	7.25777
AT4G34770	-1.57456	-2.95953	3.64641	0.00474628	0.0285122	-2.02593
AT1G04360	-1.55228	0.218243	8.31155	1.04277e-05	0.000666634	3.8958
AT1G79180	-1.54954	-3.63319	3.18012	0.0102317	0.0477783	-2.53514
AT2G08755	-1.54537	-3.85407	3.94523	0.00293802	0.0212501	-1.37612
AT3G23730	-1.53795	0.267914	10.2626	1.64372e-06	0.000183007	5.7549
AT1G11850	-1.52921	2.48074	5.15771	0.000475296	0.00687549	-0.606311
AT5G44110	-1.50909	4.83734	6.58295	7.27323e-05	0.00230581	1.21248
AT1G04800	-1.50859	2.80221	8.77031	6.55867e-06	0.000508175	3.93634
AT4G19700	-1.50642	1.26128	13.018	1.90294e-07	3.36718e-05	7.85084
AT2G18010	-1.50556	-1.99401	6.54808	7.59069e-05	0.00236157	2.02998
AT4G09430	-1.50168	-3.30817	4.34814	0.00156743	0.0140841	-0.811275
AT1G01060	-1.49849	7.5755	7.39906	2.79005e-05	0.00125941	2.24296
AT3G47640	-1.49689	3.60788	3.54204	0.00562581	0.0317989	-3.3925
AT3G12920	-1.49179	4.12167	20.9137	2.25723e-09	9.12935e-07	12.2603
AT5G02865	-1.48886	-1.13213	10.0248	2.02542e-06	0.000213509	5.5427
AT4G34760	-1.48316	3.36699	11.5355	5.73975e-07	8.0674e-05	6.49078
AT2G08650	-1.47686	0.840293	9.55272	3.10487e-06	0.000292784	5.12055
AT2G08220	-1.46316	-2.32107	4.11297	0.00225576	0.0178621	-1.2424
AT3G59370	-1.45784	-1.92057	4.59785	0.00107395	0.0111901	-0.55246
AT5G22940	-1.45532	-1.1315	6.46699	8.38856e-05	0.00249459	1.89019
AT1G69480	-1.41866	1.46772	5.36068	0.000357645	0.00576944	0.145891
AT1G19620	-1.41206	-2.21387	5.0848	0.000527181	0.00724521	0.170097
AT5G19190	-1.40618	4.47729	10.0518	1.9776e-06	0.000211382	5.02683
AT2G37390	-1.40495	-2.18459	3.83757	0.00348775	0.02372	-1.6612
AT5G26280	-1.40463	-2.2347	3.15395	0.0106886	0.0492047	-2.69107
AT5G26790	-1.40363	-0.492464	6.6129	7.01202e-05	0.00226703	2.05849
AT3G58000	-1.3868	-1.68203	5.11694	0.000503596	0.00706539	0.163563
AT2G44790	-1.37911	-2.14856	4.82445	0.000767953	0.00908073	-0.1903
AT1G80080	-1.37769	-1.05893	4.40203	0.00144351	0.0134182	-0.939191
AT1G79110	-1.37643	2.47204	9.63116	2.88867e-06	0.000277901	4.89292
AT1G05835	-1.37548	0.831588	5.71654	0.000220291	0.00442014	0.631387
AT1G14430	-1.36695	0.0951876	6.51224	7.93273e-05	0.00242739	1.81446
AT1G04220	-1.36526	3.46303	3.87485	0.00328612	0.0227867	-2.7678
AT5G10990	-1.35487	-0.159061	4.57559	0.00111037	0.0114551	-0.804455
AT1G28010	-1.34564	2.16023	6.63897	6.79297e-05	0.00223255	1.63096
AT5G20630	-1.33631	4.93479	5.89216	0.000174559	0.00382679	0.19917
AT2G35742	-1.33517	-3.36968	3.2475	0.00914515	0.0441614	-2.47338
AT2G32960	-1.33406	2.09078	7.66143	2.08372e-05	0.00106717	2.87915
AT5G04530	-1.33203	0.4012	4.94008	0.000649008	0.00818717	-0.515061
AT1G26450	-1.32274	-0.615939	5.61663	0.000251947	0.00470377	0.756513
AT4G24260	-1.31628	-2.21885	3.18474	0.0101531	0.0475142	-2.662
AT2G28200	-1.31358	3.4173	10.5241	1.31263e-06	0.000153927	5.66372
AT1G57750	-1.31221	-3.15837	3.58743	0.00522413	0.0302724	-1.93005
AT3G17790	-1.31132	5.69897	3.77186	0.00387547	0.0251006	-3.0711
AT3G24520	-1.31096	3.83031	11.6879	5.09534e-07	7.26471e-05	6.6498
AT5G17040	-1.31094	-2.45603	4.778	0.00082211	0.00949451	-0.237161
AT2G32100	-1.30864	1.99171	10.5411	1.29381e-06	0.000152861	5.69685
AT1G54120	-1.29185	-1.44915	4.57625	0.00110926	0.0114551	-0.700705
AT5G09976	-1.29107	-2.75597	3.71571	0.00424251	0.0265398	-1.77889
AT5G60470	-1.28943	-2.43322	3.64622	0.00474774	0.0285124	-1.88853
AT5G01040	-1.28603	-2.77951	3.95668	0.00288513	0.0210754	-1.39574
AT3G50570	-1.28105	-1.02735	4.40999	0.00142612	0.0133319	-0.961076
AT1G23985	-1.2794	-2.17163	4.43129	0.00138065	0.013098	-0.76545
AT1G54215	-1.27696	-2.81199	4.22885	0.00188352	0.015921	-1.00067
AT5G24570	-1.27551	1.25917	8.391	9.60949e-06	0.000649969	3.84202
AT3G16070	-1.27487	-1.53858	3.55474	0.00551031	0.0313623	-2.16171
AT5G21940	-1.26956	3.15257	7.71846	1.95754e-05	0.00102631	2.71982
AT5G41080	-1.26891	0.932533	4.3584	0.001543	0.013985	-1.21292
AT3G06840	-1.26399	-0.726993	4.20813	0.00194499	0.0162572	-1.40192
AT4G14480	-1.26126	1.01812	8.18772	1.18586e-05	0.000714328	3.63015
AT1G80130	-1.26058	3.17988	6.5941	7.17477e-05	0.0023008	1.34945
AT3G10910	-1.26047	0.59331	5.38106	0.00034769	0.00567621	0.211618
AT2G45120	-1.25891	-1.99776	4.08104	0.00237144	0.0184787	-1.30413
AT3G27290	-1.25222	-1.36158	5.09593	0.000518878	0.007191	0.13232
AT3G55500	-1.25145	0.976194	4.48277	0.00127697	0.0125469	-1.23647
AT1G27045	-1.24007	-2.07993	4.19786	0.00197625	0.0164088	-1.17081
AT1G68350	-1.23596	-1.57712	5.50359	0.000293771	0.00517091	0.736442
AT3G58850	-1.23103	1.10157	5.59745	0.000258566	0.0047801	0.330439
AT2G25530	-1.22895	3.90248	7.48039	2.54662e-05	0.00118751	2.40536
AT1G24577	-1.22545	-1.3682	4.25502	0.00180882	0.0155519	-1.15379
AT5G09805	-1.22283	-2.55683	3.59442	0.00516495	0.0300614	-2.04873
AT3G60900	-1.22201	-2.78462	3.22774	0.00945098	0.0451433	-2.4902
AT2G40180	-1.21649	-1.50221	3.3154	0.00817023	0.0408059	-2.44594
AT5G18010	-1.21256	-1.02832	5.04086	0.00056135	0.00753205	-0.059266
AT3G05470	-1.21048	-1.0714	4.5309	0.0011875	0.0119522	-0.754909
AT1G06180	-1.20479	3.51032	4.07502	0.00239396	0.0186133	-2.29995
AT1G29500	-1.19714	3.00133	6.70142	6.29766e-05	0.00213437	1.46309
AT2G47770	-1.19632	-2.06263	3.18704	0.0101141	0.047397	-2.58491
AT4G38400	-1.19586	1.86293	5.78526	0.000201018	0.00416712	0.587119
AT1G19490	-1.19383	5.10056	6.40535	9.05571e-05	0.00260856	0.946482
AT4G33560	-1.18951	-0.507133	5.14577	0.000483407	0.00692709	0.115108
AT1G74890	-1.18892	2.06057	5.50898	0.000291615	0.00514733	-0.0316941
AT3G48360	-1.18593	-1.10954	3.78156	0.0038155	0.024931	-1.97555
AT5G17300	-1.18398	4.9026	5.14958	0.0004808	0.00690471	-0.884413
AT4G08910	-1.18159	-2.97487	3.51336	0.00589612	0.0328968	-2.08469
AT1G69260	-1.17971	2.59471	3.46878	0.00634334	0.0345743	-3.05547
AT3G54990	-1.17605	0.546435	3.67706	0.00451619	0.0276252	-2.36106
AT3G58795	-1.17247	-2.29304	3.24972	0.00911149	0.0440526	-2.53868
AT3G23880	-1.17052	3.11644	14.0087	9.67544e-08	1.95661e-05	8.38299
AT2G37380	-1.16945	-1.45564	6.01677	0.000148369	0.00342681	1.28036
AT3G43430	-1.167	-2.17921	4.78336	0.000815651	0.00945296	-0.233279
AT5G07280	-1.16519	-1.58932	3.51397	0.00589022	0.0328926	-2.25804
AT3G10960	-1.15939	0.544786	7.28307	3.18204e-05	0.00135909	2.67509
AT4G26150	-1.1587	4.04465	6.16241	0.000123019	0.00308606	0.681938
AT3G49330	-1.15442	-1.58128	3.53188	0.00572007	0.0321316	-2.22445
AT4G31330	-1.1525	-1.53903	3.27607	0.00872114	0.0426659	-2.67254
AT3G03840	-1.15246	1.04852	5.62467	0.000249224	0.00467721	0.39239
AT1G23052	-1.14574	-0.405757	3.89032	0.00320604	0.0224118	-2.02839
AT5G18020	-1.14349	3.22166	8.3612	9.90795e-06	0.000656397	3.40602
AT2G44300	-1.14308	1.06257	5.08063	0.000530324	0.00724521	-0.372431
AT3G59670	-1.14088	3.38075	9.74834	2.59575e-06	0.000261129	4.83787
AT5G18030	-1.13595	3.31662	6.9143	4.88269e-05	0.00179756	1.67231
AT5G06000	-1.13368	0.797801	6.663	6.59755e-05	0.00218536	1.8992
AT5G56490	-1.13365	-0.704795	3.40614	0.00703214	0.0369271	-2.48087
AT3G19002	-1.13317	-1.84738	4.33096	0.00160924	0.0143205	-0.919894
AT3G10570	-1.13048	-0.910226	3.90231	0.0031454	0.0221134	-1.84175
AT3G52310	-1.12974	2.65003	7.72485	1.94391e-05	0.00102187	2.86811
AT1G29440	-1.12642	3.24646	9.3536	3.73749e-06	0.000339768	4.46175
AT1G32385	-1.11847	-1.52112	4.64817	0.000996242	0.0106148	-0.520432
AT3G16150	-1.11828	-0.686898	4.39836	0.00145162	0.0134595	-0.955361
AT5G62920	-1.11292	3.97622	13.2159	1.65638e-07	3.03947e-05	7.75603
AT1G29430	-1.10395	3.80408	7.27349	3.21696e-05	0.00136811	2.07878
AT5G17830	-1.10073	-1.91477	3.1746	0.0103263	0.0480768	-2.71221
AT5G07680	-1.09955	-2.34627	3.77499	0.00385602	0.0250585	-1.7233
AT5G37750	-1.09849	-1.48714	3.94843	0.00292312	0.0212221	-1.50179
AT4G01680	-1.09834	0.188994	5.14663	0.000482816	0.00692363	-0.101536
AT1G60590	-1.0973	6.19072	4.60679	0.00105968	0.0111233	-1.71165
AT1G75580	-1.09536	-0.0430447	3.83647	0.0034939	0.0237258	-1.71851
AT4G28330	-1.09305	-1.66175	3.93585	0.00298208	0.0214593	-1.51909
AT2G45480	-1.09121	-1.21634	4.20167	0.00196459	0.0163674	-1.23681
AT3G54510	-1.08777	0.986955	4.15893	0.00209959	0.0170601	-1.779
AT3G21310	-1.08714	-1.66274	3.17927	0.0102461	0.047812	-2.75979
AT1G72200	-1.0857	-0.514577	5.16901	0.000467761	0.00681124	0.160573
AT2G41310	-1.08265	4.6975	11.2421	7.24775e-07	9.90593e-05	6.10467
AT1G29450	-1.0798	2.59649	7.54188	2.37793e-05	0.00114762	2.54374
AT1G25450	-1.07588	1.52297	4.03126	0.00256446	0.0194337	-2.11079
AT1G29460	-1.07579	2.31394	9.63601	2.87586e-06	0.000277901	4.86708
AT4G40070	-1.07511	0.065448	4.94709	0.000642462	0.00812527	-0.313733
AT1G73830	-1.07418	1.00607	5.16432	0.00047087	0.00683641	-0.357204
AT1G69760	-1.07414	2.99095	15.56	3.64653e-08	8.6032e-06	9.43361
AT1G62930	-1.07324	1.46045	11.5527	5.66286e-07	8.01619e-05	6.75717
AT1G48100	-1.07083	5.13737	7.15728	3.67591e-05	0.00150204	1.8871
AT5G25830	-1.06572	-0.429791	7.69041	2.01853e-05	0.00104693	3.26611
AT1G53700	-1.06518	-1.07269	4.10901	0.00226976	0.0179498	-1.28199
AT5G56040	-1.06289	3.95059	5.69888	0.000225559	0.0044746	-0.0152417
AT1G61390	-1.05921	-1.60724	3.59632	0.00514896	0.0300174	-2.10179
AT4G15430	-1.0584	3.46021	7.53228	2.40346e-05	0.00115331	2.41582
AT4G36105	-1.04943	-0.474289	4.82005	0.000772912	0.00911632	-0.441248
AT1G29510	-1.0479	2.62133	7.79143	1.80807e-05	0.000965829	2.8674
AT1G23040	-1.04708	0.916766	3.77744	0.00384087	0.0250472	-2.31812
AT1G52565	-1.04643	0.950514	3.84602	0.00344095	0.0234634	-2.18083
AT1G74055	-1.0428	-1.06856	3.5652	0.005417	0.0310028	-2.26347
AT3G61250	-1.04235	-1.32964	4.0451	0.0025092	0.0191698	-1.44998
AT1G19050	-1.04123	4.05395	13.7865	1.12172e-07	2.20101e-05	8.14686
AT1G65060	-1.04027	4.08708	4.86719	0.000721474	0.00874432	-1.26961
AT3G25590	-1.03621	2.15943	7.40977	2.75658e-05	0.00125298	2.5887
AT4G02810	-1.03274	-1.88299	3.52739	0.00576228	0.0323412	-2.08321
AT2G36630	-1.03242	7.28263	4.95738	0.000632981	0.00804645	-1.11628
AT3G54400	-1.03238	3.93126	6.9546	4.65585e-05	0.00174033	1.68389
AT3G01970	-1.03109	-0.509583	5.08597	0.000526304	0.00723823	0.0355376
AT1G55850	-1.03056	4.7397	3.80841	0.00365458	0.0242471	-3.01713
AT4G27590	-1.02819	-2.06955	3.99828	0.00270137	0.0200433	-1.40993
AT1G03870	-1.02141	4.78859	4.965	0.000626045	0.0080024	-1.16782
AT5G23370	-1.02138	-0.374587	3.56219	0.00544365	0.0311079	-2.46011
AT5G26660	-1.02098	-1.45241	3.5504	0.00554945	0.0315397	-2.19954
AT4G30470	-1.01966	5.4036	4.24213	0.00184522	0.0157487	-2.31379
AT3G14770	-1.01392	5.52601	6.34733	9.73631e-05	0.0027292	0.821475
AT5G43020	-1.01058	0.263131	7.69284	2.01317e-05	0.00104693	3.18502
AT5G54145	-1.00972	2.39022	8.54644	8.20389e-06	0.000584837	3.75172
AT3G09575	-1.00578	-0.559133	4.32891	0.00161433	0.0143529	-1.06846
AT2G32220	-1.00498	1.95188	7.66134	2.08393e-05	0.00106717	2.89769
AT5G37300	-1.00039	4.82204	3.70695	0.00430301	0.0267817	-3.19971

## Sheet: Fichman (30 min) up
	logFC	AveExpr	t	P,Value	adj,P,Val	B
AT4G10250	14.9313	2.67307	-19.8303	3.73456e-09	2.72101e-07	9.4448
AT1G71000	14.1641	3.26873	-10.7108	1.12106e-06	1.89566e-05	5.85487
AT4G27670	14.1281	1.42518	-26.8431	2.09884e-10	3.24959e-08	10.4402
AT4G25200	13.3944	4.91042	-40.6551	3.92168e-12	1.943e-09	15.3885
AT1G53540	13.2646	5.65184	-41.5241	3.19991e-12	1.66025e-09	16.3291
AT5G12030	12.1463	5.72562	-56.2447	1.7219e-13	2.62498e-10	18.386
AT5G07330	11.2989	-1.59348	-22.6873	1.04243e-09	1.10476e-07	9.84629
AT3G46230	11.0856	6.38866	-39.7209	4.90387e-12	2.37037e-09	17.8023
AT1G52560	11.0565	2.50984	-34.8323	1.73156e-11	5.447e-09	13.8632
AT3G63350	10.4951	0.513984	-19.5787	4.21373e-09	2.9718e-07	9.58203
AT3G09640	10.421	1.7144	-35.7042	1.36576e-11	4.43715e-09	14.4909
AT1G07400	10.4185	6.76222	-65.3753	4.03578e-14	2.09978e-10	21.6071
AT2G46240	10.2007	7.47047	-54.4008	2.3744e-13	3.13706e-10	20.635
AT5G12020	10.1033	6.30725	-57.3411	1.42947e-13	2.57539e-10	20.606
AT1G05347	9.87784	-0.807445	-10.891	9.64938e-07	1.70742e-05	5.75565
AT2G29500	9.85369	7.13243	-77.4102	7.90172e-15	7.82982e-11	23.0482
AT5G54165	9.71523	2.30476	-19.1566	5.1769e-09	3.39721e-07	10.6811
AT1G16030	9.35846	6.91334	-61.2698	7.5446e-14	2.09978e-10	21.8237
AT5G37670	9.28903	4.94585	-60.7279	8.21956e-14	2.09978e-10	19.79
AT1G03070	9.26233	3.76537	-42.3101	2.67177e-12	1.51283e-09	17.3375
AT5G59720	9.25213	4.68764	-60.6567	8.31308e-14	2.09978e-10	20.637
AT3G53790	9.17092	-2.33226	-3.11425	0.0114224	0.0258648	-2.79593
AT1G09433	9.08593	-1.25774	-10.8425	1.00449e-06	1.75702e-05	5.7215
AT1G59860	9.01841	7.1764	-56.404	1.67558e-13	2.62498e-10	21.0871
AT1G72660	8.96976	2.47482	-46.525	1.07121e-12	8.11247e-10	17.1094
AT5G25450	8.73582	5.18793	-78.4668	6.9324e-15	7.82982e-11	21.7836
AT5G02415	8.67526	-2.3154	-11.7573	4.8285e-07	1.01671e-05	6.25862
AT5G51440	8.62726	6.51474	-53.5384	2.76977e-13	3.2289e-10	20.7278
AT5G10695	8.4669	4.77572	-32.6001	3.2686e-11	7.99718e-09	16.1168
AT5G05220	8.25252	-2.01868	-14.4183	7.40843e-08	2.50547e-06	7.6271
AT5G09610	8.16239	-1.62771	-7.81976	1.75342e-05	0.0001552	3.3337
AT1G21550	8.12378	4.66717	-35.7327	1.35532e-11	4.43715e-09	16.914
AT2G32120	7.78234	6.82563	-59.1499	1.05953e-13	2.09978e-10	21.7013
AT3G51910	7.77696	5.0282	-35.768	1.34253e-11	4.43715e-09	17.0742
AT4G18450	7.76041	-3.40073	-18.6996	6.50159e-09	4.02652e-07	8.87884
AT1G30060	7.75625	-1.61976	-11.3155	6.8334e-07	1.3225e-05	5.99661
AT1G11185	7.60621	-2.08176	-5.84812	0.000184974	0.00097005	1.17991
AT1G74310	7.60304	9.4212	-36.5943	1.07817e-11	3.91643e-09	17.6189
AT3G27809	7.59703	-3.85765	-5.10252	0.000514032	0.00216654	0.211451
AT5G52640	7.59626	9.04689	-33.5866	2.45582e-11	6.57695e-09	16.793
AT4G29340	7.58556	-0.0459753	-17.1365	1.47805e-08	7.68818e-07	9.53902
AT1G54050	7.55257	8.13725	-42.1622	2.76329e-12	1.52119e-09	18.9477
AT2G30830	7.5421	-0.796681	-4.99193	0.000602216	0.00245469	-0.062431
AT5G48570	7.5035	8.80803	-29.7853	7.76378e-11	1.55417e-08	15.6183
AT5G19110	7.48493	-3.88172	-5.51947	0.00028747	0.00136785	0.763602
AT5G15250	7.42586	-1.29747	-16.1615	2.55879e-08	1.17385e-06	8.81166
AT3G16050	7.41856	6.77204	-45.9563	1.20587e-12	8.24065e-10	19.6378
AT3G10020	7.39466	7.28195	-59.7022	9.68701e-14	2.09978e-10	21.8951
AT3G01925	7.36747	-2.60847	-13.4103	1.448e-07	4.11713e-06	7.04789
AT1G43160	7.36316	-1.18925	-3.27822	0.00868996	0.0207416	-2.70487
AT3G25240	7.31498	-2.68826	-11.7562	4.83266e-07	1.01671e-05	6.2069
AT2G26150	7.304	8.29703	-21.4612	1.7667e-09	1.59147e-07	12.353
AT1G53550	7.21733	-3.57576	-10.0172	2.03922e-06	2.91764e-05	5.10936
AT3G08970	7.20134	5.34096	-59.6732	9.7326e-14	2.09978e-10	21.4094
AT5G43650	7.17279	-3.46428	-4.98005	0.000612603	0.00248935	0.0418562
AT5G05410	7.16095	4.4316	-18.9232	5.81182e-09	3.69162e-07	11.347
AT1G09623	7.07051	-2.12875	-5.02999	0.000570167	0.00235016	0.0797852
AT5G08135	7.06159	-2.68591	-10.3679	1.50048e-06	2.32135e-05	5.36582
AT4G27654	6.97411	-1.05565	-4.86872	0.00071987	0.00282559	-0.134593
AT4G12400	6.96836	8.46326	-51.8818	3.74964e-13	4.12835e-10	20.8386
AT5G55835	6.9552	-4.56886	-13.0972	1.79972e-07	4.89929e-06	6.87269
AT3G25180	6.93133	-1.51791	-3.0319	0.0131131	0.0290112	-3.0459
AT1G72760	6.89224	-5.07907	-18.7654	6.28964e-09	3.93212e-07	8.79984
AT5G03204	6.84738	-1.69792	-4.74568	0.000862185	0.00325773	-0.324969
AT5G28237	6.83923	-1.08259	-3.68332	0.00447066	0.0121436	-2.0848
AT1G32910	6.82939	-4.16573	-4.6663	0.000969733	0.00357348	-0.391697
AT3G48520	6.73537	-0.910333	-3.8497	0.00342077	0.00978817	-1.75034
AT1G61340	6.72949	4.25685	-18.2144	8.32908e-09	4.94209e-07	10.9222
AT1G05203	6.66226	-2.05958	-6.86646	5.1676e-05	0.000356835	2.35495
AT4G12410	6.61612	0.010293	-10.3099	1.57762e-06	2.40502e-05	5.77246
AT2G20880	6.53513	0.453617	-22.8746	9.64051e-10	1.04402e-07	12.7363
AT4G24415	6.51063	2.86109	-44.9686	1.48638e-12	9.25942e-10	18.3259
AT1G44414	6.48206	0.576238	-23.1858	8.47814e-10	9.33443e-08	12.4354
AT5G14020	6.4689	-4.78442	-13.1502	1.73419e-07	4.76013e-06	6.85467
AT5G40348	6.42131	-3.35428	-3.78082	0.00382006	0.0106748	-1.72158
AT4G11911	6.40486	-2.81785	-3.08417	0.0120124	0.0269973	-2.82874
AT4G28140	6.39151	-0.210953	-15.556	3.65543e-08	1.51873e-06	9.40791
AT4G34410	6.36953	1.37524	-3.74168	0.00406846	0.0112312	-2.3242
AT4G21320	6.36356	4.94333	-64.8037	4.3926e-14	2.09978e-10	22.1944
AT2G20560	6.34161	7.72132	-31.4319	4.63731e-11	1.07537e-08	16.1439
AT4G29770	6.30396	-0.673783	-22.11	1.33166e-09	1.30648e-07	11.3932
AT4G23493	6.28415	2.78272	-25.5169	3.40401e-10	4.78444e-08	14.0036
AT1G66550	6.26449	-3.96497	-5.20107	0.000447056	0.00194934	0.344255
AT3G22275	6.23688	1.38356	-4.39142	0.00146707	0.00498277	-1.40724
AT5G13150	6.15852	-4.18496	-12.4499	2.86502e-07	6.86566e-06	6.53478
AT3G09350	6.15509	7.98072	-29.3059	9.06813e-11	1.74478e-08	15.4493
AT2G34600	6.11545	0.13785	-4.40931	0.00142761	0.00487798	-1.17969
AT3G53600	6.0713	-3.62689	-5.46665	0.000309012	0.00144844	0.693573
AT3G15340	6.06681	-0.487905	-19.8979	3.61641e-09	2.65445e-07	10.9372
AT3G28740	6.05407	-0.868107	-8.06718	1.34594e-05	0.000126177	3.6706
AT5G45630	6.0415	3.12845	-9.24898	4.12533e-06	5.06228e-05	4.57037
AT1G04047	6.01393	-3.54665	-6.32194	0.000100515	0.000598021	1.73909
AT5G64750	6.00996	-1.03121	-8.21281	1.15522e-05	0.000112227	3.8452
AT1G78400	6.00006	-5.37329	-9.23839	4.16698e-06	5.09132e-05	4.47993
AT5G64510	5.99019	5.58148	-55.5536	1.93986e-13	2.746e-10	21.2141
AT2G44810	5.9876	-4.97015	-6.84992	5.27025e-05	0.000361529	2.31572
AT5G43300	5.9364	-1.80863	-12.4507	2.86334e-07	6.86566e-06	7.15144
AT4G29930	5.92682	-2.5463	-3.68488	0.00445936	0.0121211	-1.94117
AT5G03210	5.89608	5.29254	-14.8717	5.55727e-08	2.01342e-06	8.76836
AT1G19180	5.88277	4.23857	-7.15124	3.70166e-05	0.000276619	1.9567
AT3G07365	5.85853	-1.56297	-13.6388	1.23903e-07	3.68234e-06	7.69781
AT2G47180	5.83132	7.52853	-20.641	2.55601e-09	2.05914e-07	11.9316
AT3G24500	5.82659	8.18836	-24.9818	4.16644e-10	5.57908e-08	13.8543
AT4G37990	5.82095	-3.58367	-4.86934	0.000719219	0.00282359	-0.109116
AT1G22810	5.79898	-3.0433	-7.87568	1.65079e-05	0.000148747	3.43883
AT3G23220	5.79892	-4.95812	-9.07446	4.87392e-06	5.74701e-05	4.34094
AT4G36950	5.79627	0.574136	-4.10972	0.00226726	0.00703111	-1.73844
AT5G22410	5.75427	-5.2829	-12.4058	2.95953e-07	7.0242e-06	6.42161
AT5G63450	5.75323	1.15956	-4.0037	0.00267837	0.00805339	-2.08549
AT5G41320	5.73293	-4.94824	-10.9027	9.55625e-07	1.69246e-05	5.59447
AT1G30070	5.7304	7.2302	-41.4343	3.26722e-12	1.66025e-09	18.7987
AT4G26200	5.69483	-4.60137	-5.52381	0.000285771	0.00136205	0.768621
AT4G25220	5.69099	-5.12733	-8.81111	6.29959e-06	6.99734e-05	4.1267
AT4G33467	5.67752	-3.58368	-5.43199	0.000324085	0.00150697	0.650621
AT2G38340	5.63828	-2.99451	-10.6583	1.17166e-06	1.95125e-05	5.57428
AT4G26270	5.63592	4.24858	-31.3185	4.8007e-11	1.09357e-08	16.1194
AT1G18420	5.63327	-4.54832	-8.7612	6.61811e-06	7.28654e-05	4.12107
AT3G12580	5.63152	10.468	-22.482	1.13648e-09	1.15707e-07	12.8391
AT5G05600	5.6253	3.62867	-4.82299	0.000769598	0.00298238	-1.32259
AT4G15200	5.62121	-3.38927	-6.01726	0.000148275	0.000815346	1.3907
AT1G51780	5.61728	-4.37882	-3.39758	0.00713216	0.0176858	-2.28985
AT1G76640	5.60048	-4.10168	-2.80926	0.0190803	0.0393274	-3.24733
AT3G27415	5.58624	-4.1608	-3.42773	0.00678638	0.017005	-2.25773
AT3G07355	5.53973	-5.35148	-11.6927	5.07655e-07	1.05636e-05	6.02816
AT3G50260	5.47857	-1.86404	-6.32933	9.95863e-05	0.000594279	1.76412
AT1G31370	5.47068	-5.24101	-8.29502	1.06074e-05	0.000104378	3.68476
AT5G13220	5.44244	1.07231	-3.67108	0.00456013	0.012346	-2.63376
AT1G17870	5.43343	7.379	-36.8836	9.99622e-12	3.80971e-09	17.6944
AT3G23250	5.42748	-1.33455	-4.39843	0.00145146	0.0049416	-0.905895
AT3G28210	5.42157	0.718555	-7.12359	3.82194e-05	0.000283258	2.57089
AT2G09805	5.39526	-3.18077	-7.08285	4.00695e-05	0.000294325	2.56995
AT5G35917	5.38244	-4.87686	-8.82278	6.22758e-06	6.93685e-05	4.14819
AT5G35320	5.35107	6.84331	-41.7089	3.06613e-12	1.64228e-09	18.8546
AT1G33500	5.34153	-4.01869	-8.71388	6.9363e-06	7.56958e-05	4.0817
AT2G29480	5.33083	-3.37439	-6.01943	0.000147859	0.000813512	1.38488
AT1G48700	5.2989	-5.60848	-13.4018	1.45651e-07	4.13541e-06	6.82319
AT4G02550	5.2945	3.42438	-37.7077	8.08429e-12	3.40882e-09	17.6755
AT4G13620	5.27862	-5.44128	-11.6878	5.09578e-07	1.05747e-05	5.99421
AT1G77530	5.24679	-5.05801	-8.86711	5.96201e-06	6.68299e-05	4.14374
AT1G64195	5.2443	-2.65083	-5.79697	0.00019792	0.00102065	1.11239
AT3G03145	5.20664	-2.04427	-12.0987	3.72082e-07	8.3652e-06	6.80077
AT1G67360	5.20514	7.9734	-34.0631	2.14537e-11	6.07386e-09	16.9235
AT1G19230	5.18069	-1.89736	-12.3526	3.07811e-07	7.26215e-06	7.17975
AT3G25780	5.1746	1.81547	-8.57125	8.00105e-06	8.43879e-05	3.91709
AT4G38030	5.1437	-5.66242	-13.1605	1.72176e-07	4.73915e-06	6.69328
AT5G07515	5.13092	-0.789803	-10.1997	1.73647e-06	2.58942e-05	5.53332
AT2G34390	5.10617	-3.71062	-5.22415	0.000432765	0.00190083	0.37892
AT1G28480	5.08307	0.222449	-5.25252	0.000415867	0.00184215	-0.00569124
AT1G05575	5.07161	-1.19068	-7.96978	1.49251e-05	0.000136748	3.59887
AT1G79310	5.0396	-1.86989	-5.18676	0.000456173	0.00197778	0.252208
AT4G15210	5.02795	2.05064	-5.66401	0.000236362	0.00117013	0.190476
AT2G27690	4.99414	1.62943	-5.28806	0.000395684	0.00176734	-0.204143
AT1G07410	4.97935	2.09835	-18.9615	5.70205e-09	3.66893e-07	11.3642
AT2G22880	4.96591	-0.60998	-10.9485	9.20226e-07	1.64892e-05	6.29415
AT5G58050	4.92891	-2.04754	-8.32647	1.02685e-05	0.000101881	3.9274
AT1G09950	4.8876	0.30608	-11.8356	4.54571e-07	9.73913e-06	7.01842
AT1G56300	4.8751	3.38836	-10.7122	1.1198e-06	1.89516e-05	5.79327
AT4G15420	4.86718	6.08558	-43.4168	2.08404e-12	1.25156e-09	19.2284
AT5G05725	4.8541	-2.73533	-6.36326	9.54412e-05	0.000573342	1.78419
AT5G13620	4.8415	-3.78303	-6.48994	8.15395e-05	0.000510407	1.91156
AT5G42380	4.81447	0.32364	-3.54292	0.00561769	0.0145932	-2.47061
AT1G78390	4.80486	-4.21663	-7.49615	2.50218e-05	0.000205419	2.96017
AT5G09590	4.796	8.82624	-28.6319	1.1329e-10	2.11383e-08	15.2221
AT2G47950	4.79482	-4.21632	-5.59406	0.000259755	0.00126327	0.857989
AT2G22760	4.79003	-4.61261	-3.75794	0.00396326	0.0109852	-1.72569
AT1G61800	4.76814	-1.68003	-9.07951	4.85026e-06	5.72839e-05	4.69461
AT2G37430	4.74574	-3.83364	-6.14238	0.000126209	0.00071746	1.5247
[truncated: 1,542 more rows]

## Sheet: Fichman (30 min) down
	logFC	AveExpr	t	P,Value	adj,P,Val	B
[truncated: 1,253 more rows]

[truncated: 18 more sheets: D Crisp 2 (30 min) up, Crisp 2 (30 min) down, Crisp 2 (1 hr) up, Crisp 2 (1 hr) down, Crisp 2 (2 hr) up, Crisp 2 (2 hr) down, E Huang (30 min) up, E Huang (30 min) down, E Huang (6hr) up, E Huang (6hr) down, F Crisp 1 (1 hr) up, F Crisp 1 (1 hr) down, G AF (3.5 hr) up, G AF (3.5 hr) down, H Zandalinas 3 (1.5 h) up, H Zandalinas 3 (1.5 h) down, I Balfagon (7 hr) up, I Balfagon (7 hr) down]
