# Supplementary material for: Simultaneous Ozone and High Light Treatments Reveal an Important Role for the Chloroplast in Co-ordination of Defense Signaling
Source: Front Plant Sci. 2022 Jul 7;13:883002. doi: 10.3389/fpls.2022.883002 (PMC9303991; doi:10.3389/fpls.2022.883002)
Supplement: Supplementary Table 3 — Genes with increased expression by O3 and decreased expression by HL (or vice versa), corresponding to the cluster analysis in Figures 6, 7. [file Table_3.XLSX]

## Sheet: HL vs O3 (Fig. 6)
Supplementary Table 3
Gene order as in Figure 6.
AGI	Cluster	Number	Gene Model Name	Gene Model Description	Gene Model Type	Primary Gene Symbol	All Gene Symbols	Col-0 O3 2h	coi1-16 ein2 sid2 O3 2h	C24 O3 2h	Te O3 2h	Col-0 O3 2h exp2	tga2 tga5 tga6 O3 2h	Col-0 high light	wrky40 high light	WRKY40-OX high light	wrky63 high light	WRKY63-OX high light	npq4 ctrl	npq4 high light	stn7 ctrl	stn7 high light	tap38 ctrl	tap38 high light	Col-0 high light	Col-0 high light	cry1 high light	hy5 high light
AT1G70000	I	1	AT1G70000.1	myb-like transcription factor family protein; CONTAINS InterPro DOMAIN/s: SANT, DNA-binding (InterPro:IPR001005), Homeodomain-like (InterPro:IPR009057), Myb, DNA-binding (InterPro:IPR014778), Zinc finger, CCHC-type (InterPro:IPR001878), HTH transcriptional regulator, Myb-type, DNA-binding (InterPro:IPR017930), Myb-like DNA-binding domain, SHAQKYF class (InterPro:IPR006447); BEST Arabidopsis thali…	protein_coding			-0.962369	-1.38844	-0.785884	-0.558784	-0.555322	-0.654142	2.30184	2.31409	1.99531	2.32475	2.19739	-0.4138	0.269122	-0.0349735	-0.176342	-0.0676378	-0.0353831	-0.102179	0.34498	0.333406	0.350987
AT2G25140	I	2	AT2G25140.1	Encodes ClpB4, which belongs to the Casein lytic proteinase/heat shock protein 100 (Clp/Hsp100) family. Targeted to the mitochondrion, also referred to as ClpB-m. Transcripts of ClpB4 accumulate dramatically at high temperatures, suggesting that it may be involved in response to heat stress.	protein_coding	CASEIN LYTIC PROTEINASE B4 (CLPB4)	HEAT SHOCK PROTEIN 98.7 (HSP98.7);CASEIN LYTIC PROTEINASE B4 (CLPB4);CASEIN LYTIC PROTEINASE B-M (CLPB-M)	-0.408694	-0.210749	-0.2288	-0.633381	-0.226192	-0.0480225	4.07622	4.59657	3.85509	3.82435	4.14243	-0.329994	3.05792	-0.310033	2.9804	-0.246727	3.01778	2.09449	0.787064	0.479518	0.898607
AT5G57790	I	3	AT5G57790.1	unknown protein; Has 13 Blast hits to 11 proteins in 5 species: Archae - 0; Bacteria - 0; Metazoa - 0; Fungi - 0; Plants - 13; Viruses - 0; Other Eukaryotes - 0 (source: NCBI BLink).	protein_coding			-1.34078	-0.804937	-0.610482	-1.19581	-1.10921	-0.947163	0.467427	0.535375	0.422192	0.29483	0.724221	-0.253334	0.793066	-0.275362	0.728584	-0.133559	0.749953	0.450318	0.500997	0.145529	0.233983
AT2G18790	I	4	AT2G18790.1	Red/far-red photoreceptor involved in the regulation of de-etiolation. Exists in two inter-convertible forms: Pr and Pfr (active). Involved in the light-promotion of seed germination and in the shade avoidance response.	protein_coding	PHYTOCHROME B (PHYB)	PHYTOCHROME B (PHYB);OUT OF PHASE 1 (OOP1); (HY3)	-0.618237	-0.605118	-0.75016	-1.37662	-0.397693	-0.881033	1.18596	1.10191	1.01575	1.21705	1.03138	0.0517888	1.13888	0.0759058	0.938418	-0.101592	1.33207	1.1964	0.519582	0.359812	0.659106
AT3G57830	I	5	AT3G57830.1	Leucine-rich repeat protein kinase family protein; FUNCTIONS IN: protein serine/threonine kinase activity, kinase activity, ATP binding; INVOLVED IN: transmembrane receptor protein tyrosine kinase signaling pathway, protein amino acid phosphorylation; LOCATED IN: endomembrane system; EXPRESSED IN: 18 plant structures; EXPRESSED DURING: 10 growth stages; CONTAINS InterPro DOMAIN/s: Protein kinase,…	protein_coding			-0.878417	-0.799521	-0.861514	-1.20615	-1.27215	-1.01279	0.881111	0.651999	0.884717	0.961232	0.451376	-0.607191	1.46741	-0.214365	1.11109	0.0144339	0.863957	0.860905	0.410203	-0.00596934	-0.108973
AT2G46690	I	6	AT2G46690.1	SAUR-like auxin-responsive protein family ; CONTAINS InterPro DOMAIN/s: Auxin responsive SAUR protein (InterPro:IPR003676); BEST Arabidopsis thaliana protein match is: SAUR-like auxin-responsive protein family (TAIR:AT3G61900.1); Has 1291 Blast hits to 1280 proteins in 26 species: Archae - 0; Bacteria - 0; Metazoa - 0; Fungi - 0; Plants - 1290; Viruses - 0; Other Eukaryotes - 1 (source: NCBI BLin…	protein_coding			-0.737125	-1.09711	-1.12942	-0.894234	-0.692886	-1.16332	0.177146	-0.063476	-0.130357	0.0353755	0.380384	-0.0893587	0.852326	-0.070687	0.853332	-0.261217	1.16948	0.801667	0.788546	0.988757	0.893967
AT1G68670	I	7	AT1G68670.1	myb-like transcription factor family protein; CONTAINS InterPro DOMAIN/s: Homeodomain-like (InterPro:IPR009057), Myb, DNA-binding (InterPro:IPR014778), HTH transcriptional regulator, Myb-type, DNA-binding (InterPro:IPR017930), Myb-like DNA-binding domain, SHAQKYF class (InterPro:IPR006447), Homeodomain-related (InterPro:IPR012287); BEST Arabidopsis thaliana protein match is: myb-like transcriptio…	protein_coding			-0.703374	-0.739378	-0.714287	-0.780296	-0.359888	-0.368836	1.09382	0.986509	1.04525	1.14288	1.30226	0.233628	0.237088	0.243778	0.312338	-0.0401306	0.466027	0.415744	0.0604921	0.177973	0.087593
AT4G01120	I	8	AT4G01120.1	bZIP (basic leucine zipper) transcription factor that binds to the G-box regulatory element found in many plant promoters. GBF2 nuclear localization is increased by blue light	protein_coding	G-BOX BINDING FACTOR 2 (GBF2)	G-BOX BINDING FACTOR 2 (GBF2);BASIC REGION/LEUCINE ZIPPER MOTIF 5 (ATBZIP54)	-0.870388	-0.488045	-0.313863	-0.7589	-0.274488	-0.292533	1.26067	0.389988	0.571038	0.727036	1.26211	-0.156349	0.536018	-0.311679	0.392778	-0.154266	0.533848	-0.000659751	-0.132026	-0.16509	0.356755
AT2G36145	I	9	AT2G36145.1	unknown protein; FUNCTIONS IN: molecular_function unknown; INVOLVED IN: biological_process unknown; LOCATED IN: chloroplast thylakoid membrane, chloroplast stroma, chloroplast; EXPRESSED IN: 19 plant structures; EXPRESSED DURING: 13 growth stages; Has 49 Blast hits to 49 proteins in 17 species: Archae - 0; Bacteria - 0; Metazoa - 0; Fungi - 0; Plants - 49; Viruses - 0; Other Eukaryotes - 0 (sourc…	protein_coding			-0.685023	-0.720382	-0.658974	-0.723971	-0.972957	-1.00551	0.131181	0.513272	0.192384	0.631049	0.344511	-0.280851	0.708982	0.200911	0.556485	-1.10083	0.782915	0.743308	0.433692	0.149108	0.177348
AT5G40250	I	10	AT5G40250.1	RING/U-box superfamily protein; FUNCTIONS IN: zinc ion binding; EXPRESSED IN: 22 plant structures; EXPRESSED DURING: 13 growth stages; CONTAINS InterPro DOMAIN/s: Zinc finger, RING-type (InterPro:IPR001841), Zinc finger, C3HC4 RING-type (InterPro:IPR018957); BEST Arabidopsis thaliana protein match is: RING/U-box superfamily protein (TAIR:AT1G23980.1); Has 9426 Blast hits to 9402 proteins in 296 s…	protein_coding			-0.833738	-0.523068	-0.689251	-0.821523	-0.538254	-0.266783	0.928812	0.359494	0.269132	0.316288	0.771627	-0.0125447	0.346743	-0.033387	0.356744	-0.0142887	0.424536	0.357199	0.158168	-0.126679	0.0120255
AT4G24760	I	11	AT4G24760.1	alpha/beta-Hydrolases superfamily protein; FUNCTIONS IN: serine-type peptidase activity; INVOLVED IN: proteolysis; EXPRESSED IN: 21 plant structures; EXPRESSED DURING: 13 growth stages; CONTAINS InterPro DOMAIN/s: Peptidase S9, prolyl oligopeptidase, catalytic domain (InterPro:IPR001375); BEST Arabidopsis thaliana protein match is: alpha/beta-Hydrolases superfamily protein (TAIR:AT5G14390.1); Has…	protein_coding			-0.526351	-0.91451	-0.747495	-1.00901	-0.619761	-0.753485	0.82801	0.6237	0.548085	0.892254	0.962399	0.0576653	-0.0449827	-0.127413	0.075811	-0.0621268	0.163532	0.024262	0.185142	0.121355	0.261026
AT3G46460	I	12	AT3G46460.1	ubiquitin-conjugating enzyme 13 (UBC13); CONTAINS InterPro DOMAIN/s: Ubiquitin-conjugating enzyme/RWD-like (InterPro:IPR016135), Ubiquitin-conjugating enzyme, E2 (InterPro:IPR000608); BEST Arabidopsis thaliana protein match is: ubiquitin carrier protein 7 (TAIR:AT5G59300.1); Has 10290 Blast hits to 10255 proteins in 396 species: Archae - 0; Bacteria - 0; Metazoa - 4390; Fungi - 2251; Plants - 199…	protein_coding	UBIQUITIN-CONJUGATING ENZYME 13 (UBC13)	UBIQUITIN-CONJUGATING ENZYME 13 (UBC13)	-0.247647	-0.305754	-0.0256481	-0.295975	-0.172015	-0.16825	0.794383	0.696466	0.560028	0.702961	0.951416	-0.0689012	0.173796	-0.0746277	0.130313	-0.0414247	0.231403	0.0357601	0.146485	0.0241158	-0.0280103
AT5G67290	I	13	AT5G67290.1	FAD-dependent oxidoreductase family protein; FUNCTIONS IN: oxidoreductase activity; INVOLVED IN: biological_process unknown; LOCATED IN: cellular_component unknown; EXPRESSED IN: 22 plant structures; EXPRESSED DURING: 13 growth stages; CONTAINS InterPro DOMAIN/s: FAD dependent oxidoreductase (InterPro:IPR006076); Has 1807 Blast hits to 1807 proteins in 277 species: Archae - 0; Bacteria - 0; Metaz…	protein_coding			-0.435139	-0.721918	-0.298516	-0.0227676	-0.25079	-0.324937	0.831049	0.868054	0.764793	0.848681	0.702443	0.0803446	0.614036	0.103709	0.495512	0.112886	0.602607	0.640672	0.00774608	0.00197183	-0.0470205
AT2G41040	I	14	AT2G41040.1	S-adenosyl-L-methionine-dependent methyltransferases superfamily protein; FUNCTIONS IN: methyltransferase activity; INVOLVED IN: response to karrikin; LOCATED IN: chloroplast, plastoglobule; EXPRESSED IN: 21 plant structures; EXPRESSED DURING: 12 growth stages; CONTAINS InterPro DOMAIN/s: Methyltransferase type 11 (InterPro:IPR013216); BEST Arabidopsis thaliana protein match is: S-adenosyl-L-meth…	protein_coding			-0.593756	-0.769468	-0.662142	-0.481957	-1.08972	-1.17864	1.53082	1.63841	1.81252	1.99751	1.62579	-0.123349	0.470566	0.177694	0.322383	0.0415648	0.365021	0.277432	1.20441	0.228645	0.339741
AT3G61920	I	15	AT3G61920.1	unknown protein; FUNCTIONS IN: molecular_function unknown; INVOLVED IN: N-terminal protein myristoylation; LOCATED IN: cellular_component unknown; EXPRESSED IN: shoot, hypocotyl, root, egg cell; BEST Arabidopsis thaliana protein match is: unknown protein (TAIR:AT1G64700.1); Has 77 Blast hits to 77 proteins in 8 species: Archae - 0; Bacteria - 0; Metazoa - 0; Fungi - 0; Plants - 77; Viruses - 0; O…	protein_coding			-1.93304	-1.35253	-1.19581	-2.22439	-2.18033	-1.54524	1.44042	0.874368	1.45056	1.64019	1.14122	-0.758496	1.79176	-0.121265	1.5237	0.0794026	1.22465	1.60543	0.330615	0.183659	0.35772
AT3G58070	I	16	AT3G58070.1	Putative transcription factor, contains C2H2 domain, regulates aspects of shoot maturation in Arabidopsis thaliana. GIS loss-of-function mutations affect the epidermal differentiation of inflorescence organs, causing a premature decrease in trichome production on successive leaves, stem internodes, and branches. Overexpression has the opposite effect on trichome initiation and causes other hetero…	protein_coding	GLABROUS INFLORESCENCE STEMS (GIS)	GLABROUS INFLORESCENCE STEMS (GIS)	-2.99246	-2.79563	-1.63663	-3.64913	-3.16356	-2.26627	1.37812	1.00359	0.880086	1.57117	1.23739	-0.038638	1.25919	0.00866276	1.15684	-0.0273503	1.1384	1.04673	0.706519	0.524673	0.573831
AT1G15580	I	17	AT1G15580.1	auxin induced protein	protein_coding	INDOLE-3-ACETIC ACID INDUCIBLE 5 (IAA5)	INDOLE-3-ACETIC ACID INDUCIBLE 5 (IAA5);AUXIN-INDUCIBLE 2-27 (AUX2-27); (ATAUX2-27)	-2.79552	-3.21827	-1.65639	-3.14023	-3.07529	-3.99575	0.828944	0.0143719	0.608476	0.700576	1.29553	0.491166	1.25719	0.374115	0.903788	0.400371	1.21193	1.70262	0.05326	-0.129659	-0.155547
AT3G22100	I	18	AT3G22100.1	basic helix-loop-helix (bHLH) DNA-binding superfamily protein; FUNCTIONS IN: DNA binding, sequence-specific DNA binding transcription factor activity; INVOLVED IN: regulation of transcription; LOCATED IN: nucleus; CONTAINS InterPro DOMAIN/s: Helix-loop-helix DNA-binding domain (InterPro:IPR001092), Helix-loop-helix DNA-binding (InterPro:IPR011598); Has 284 Blast hits to 284 proteins in 18 species…	protein_coding			-2.46133	-4.45414	-1.8139	-2.94779	-4.60458	-2.30161	NA	NA	NA	NA	NA	-0.00597323	0.879917	0.164895	0.884315	0.00415893	0.939357	0.651424	NA	NA	NA
AT5G56860	I	19	AT5G56860.1	Encodes a member of the GATA factor family of zinc finger transcription factors. Modulate chlorophyll biosynthesis and glutamate synthase (GLU1/Fd-GOGAT) expression.	protein_coding	GATA, NITRATE-INDUCIBLE, CARBON METABOLISM-INVOLVED (GNC)	GATA TRANSCRIPTION FACTOR 21 (GATA21);GATA, NITRATE-INDUCIBLE, CARBON METABOLISM-INVOLVED (GNC)	-2.09979	-1.53974	-1.62433	-2.15468	-2.22509	-1.99532	1.55073	1.3675	1.09735	1.48655	1.47939	-0.265244	0.406723	-0.336264	0.343189	-0.132727	0.279248	0.0693473	-0.0292049	0.0612157	-0.155797
AT5G57180	I	20	AT5G57180.2	Transcription regulator responsible for specific upregulation of the translocon genes atToc33 and atToc75 in leaves. Involved in protein import into chloroplast.	protein_coding	CHLOROPLAST IMPORT APPARATUS 2 (CIA2)	CHLOROPLAST IMPORT APPARATUS 2 (CIA2)	-2.02272	-1.28422	-1.41335	-2.43511	-2.2198	-1.89899	1.20706	0.750215	1.43344	1.57752	1.55112	NA	NA	NA	NA	NA	NA	NA	0.62376	0.12633	0.0300178
AT4G16140	I	21	AT4G16140.1	proline-rich family protein; Has 22415 Blast hits to 11533 proteins in 665 species: Archae - 22; Bacteria - 2059; Metazoa - 8248; Fungi - 2655; Plants - 6106; Viruses - 637; Other Eukaryotes - 2688 (source: NCBI BLink).	protein_coding			-1.25684	-1.30238	-1.36367	-1.48083	-1.54694	-1.28064	1.42005	1.30727	1.33565	1.47877	1.29404	-0.509692	0.769788	-0.255378	0.372319	-0.416924	0.841681	0.283765	-0.097608	0.161403	0.160138
AT5G44670	I	22	AT5G44670.1	Domain of unknown function (DUF23); CONTAINS InterPro DOMAIN/s: Protein of unknown function DUF23 (InterPro:IPR008166); BEST Arabidopsis thaliana protein match is: Domain of unknown function (DUF23) (TAIR:AT4G20170.1); Has 204 Blast hits to 204 proteins in 35 species: Archae - 0; Bacteria - 27; Metazoa - 39; Fungi - 0; Plants - 129; Viruses - 0; Other Eukaryotes - 9 (source: NCBI BLink).	protein_coding			-1.49018	-1.31741	-1.05309	-1.5949	-1.77001	-1.51277	0.897007	0.571802	0.59019	0.351239	1.06629	-0.0936213	-0.00197834	-0.216935	-0.0721479	-0.15154	0.128731	-0.271974	0.745768	0.868177	0.416585
AT3G04030	I	23	AT3G04030.3	Homeodomain-like superfamily protein; FUNCTIONS IN: sequence-specific DNA binding transcription factor activity; INVOLVED IN: regulation of transcription; EXPRESSED IN: 9 plant structures; EXPRESSED DURING: 4 anthesis, 4 leaf senescence stage, petal differentiation and expansion stage; CONTAINS InterPro DOMAIN/s: Homeodomain-like (InterPro:IPR009057), Myb, DNA-binding (InterPro:IPR014778), Myb-li…	protein_coding	(MYR2)	(MYR2)	-1.54424	-0.754275	-1.19286	-1.42818	-1.11707	-0.904832	0.382608	0.75467	0.136537	0.299611	0.910486	-0.284029	0.745486	-0.470657	1.26146	-0.32033	1.0446	0.634634	0.221142	0.192641	0.0658222
AT4G09500	I	24	AT4G09500.2	UDP-Glycosyltransferase superfamily protein; FUNCTIONS IN: transferase activity, transferring glycosyl groups; INVOLVED IN: metabolic process; LOCATED IN: endomembrane system; EXPRESSED IN: 18 plant structures; EXPRESSED DURING: 10 growth stages; CONTAINS InterPro DOMAIN/s: UDP-glucuronosyl/UDP-glucosyltransferase (InterPro:IPR002213); BEST Arabidopsis thaliana protein match is: UDP-Glycosyltrans…	protein_coding			-1.31421	-1.18976	-1.29465	-2.01015	-1.3803	-1.29842	0.607127	0.189921	0.152632	0.509709	0.116514	0.182205	0.491871	0.0213497	0.388264	-0.0856134	0.902634	0.710671	0.95276	0.871391	1.21091
AT1G13210	II	25	AT1G13210.1	autoinhibited Ca2+/ATPase II (ACA.l); FUNCTIONS IN: calmodulin binding, ATPase activity, coupled to transmembrane movement of ions, phosphorylative mechanism; INVOLVED IN: phospholipid transport, ATP biosynthetic process; LOCATED IN: plasma membrane; EXPRESSED IN: 23 plant structures; EXPRESSED DURING: 12 growth stages; CONTAINS InterPro DOMAIN/s: ATPase, P-type, phospholipid-translocating, flipp…	protein_coding	AUTOINHIBITED CA2+/ATPASE II (ACA.l)	AUTOINHIBITED CA2+/ATPASE II (ACA.l)	4.08101	4.76377	1.99607	4.28857	3.41052	4.44781	-2.12901	-2.07001	-0.939286	-1.92194	-2.4712	0.546396	-0.908629	0.0143263	-0.753208	0.337542	-0.902966	-0.451741	-0.420952	-0.576958	-0.525786
AT2G26560	II	26	AT2G26560.1	Encodes a lipid acyl hydrolase with wide substrate specificity that accumulates upon infection by fungal and bacterial pathogens. Protein is localized in the cytoplasm in healthy leaves, and in membranes in infected cells. Plays a role in cell death and differentially affects the accumulation of oxylipins. Contributes to resistance to virus.	protein_coding	PHOSPHOLIPASE A 2A (PLA2A)	PHOSPHOLIPASE A 2A (PLP2); (PLAII ALPHA);PHOSPHOLIPASE A 2A (PLA2A);PATATIN-LIKE PROTEIN 2 (PLP2);PHOSPHOLIPASE A 2A (PLA IIA)	6.86143	8.26041	2.34757	5.53694	6.61379	6.9846	-3.10995	-1.45267	0.0160097	-2.3891	-2.80742	1.13982	-0.0979883	0.783646	-0.27271	0.456041	0.37428	0.524034	0.109172	0.16817	-0.0207763
AT3G47800	II	27	AT3G47800.1	Galactose mutarotase-like superfamily protein; FUNCTIONS IN: aldose 1-epimerase activity; INVOLVED IN: galactose metabolic process, hexose metabolic process, carbohydrate metabolic process; LOCATED IN: endomembrane system; EXPRESSED IN: 23 plant structures; EXPRESSED DURING: 14 growth stages; CONTAINS InterPro DOMAIN/s: Glycoside hydrolase-type carbohydrate-binding (InterPro:IPR011013), Aldose 1-…	protein_coding			2.97344	3.25752	1.92771	2.97265	3.33368	3.40184	-2.80769	-1.35706	-2.05582	-2.08732	-2.67025	0.274361	-0.653075	0.309591	-0.686278	0.189975	-0.611399	-0.354006	-1.11588	-0.198098	-0.860244
AT1G11310	II	28	AT1G11310.1	A member of a large family of seven-transmembrane domain proteins specific to plants, homologs of the barley mildew resistance locus o (MLO) protein. The Arabidopsis genome contains 15 genes encoding MLO proteins, with localization in plasma membrane. Phylogenetic analysis revealed four clades of closely-related AtMLO genes. ATMLO2 belongs to the clade IV, with AtMLO3, AtMLO6 and AtMLO12. The gen…	protein_coding	MILDEW RESISTANCE LOCUS O 2 (MLO2)	MILDEW RESISTANCE LOCUS O 2 (MLO2);POWDERY MILDEW RESISTANT 2 (PMR2);MILDEW RESISTANCE LOCUS O 2 (ATMLO2)	1.7529	1.82109	1.37517	1.42306	1.77533	1.66135	-2.37793	-1.52947	-1.699	-1.8908	-2.45732	0.732838	-0.982936	-0.027253	-0.272047	0.485454	-0.681309	-0.348087	-0.552731	-0.435026	-0.355219
AT2G46330	II	29	AT2G46330.1	Encodes arabinogalactan protein (AGP16).	protein_coding	ARABINOGALACTAN PROTEIN 16 (AGP16)	(ATAGP16);ARABINOGALACTAN PROTEIN 16 (AGP16)	2.29597	2.64482	1.60511	2.55651	2.08557	2.7012	-2.38096	-1.2922	-1.43834	-2.32846	-1.82784	NA	NA	NA	NA	NA	NA	NA	-1.09492	-0.690862	-1.13504
AT2G44490	II	30	AT2G44490.1	Encodes a glycosyl hydrolase that localizes to peroxisomes and acts as a component of an inducible preinvasion resistance mechanism. Required for mlo resistance.	protein_coding	PENETRATION 2 (PEN2)	BETA GLUCOSIDASE 26 (BGLU26);PENETRATION 2 (PEN2)	2.46744	2.83343	1.90772	1.98062	1.81827	2.22116	-2.57727	-2.11562	-2.18096	-2.19828	-1.91909	0.323631	-1.32025	-0.0821948	-0.944689	0.0253486	-1.12181	-1.00082	-0.469878	-0.422948	-0.290947
AT5G40170	II	31	AT5G40170.1	receptor like protein 54 (RLP54); FUNCTIONS IN: kinase activity; INVOLVED IN: signal transduction, defense response; LOCATED IN: endomembrane system; EXPRESSED IN: 22 plant structures; EXPRESSED DURING: 13 growth stages; CONTAINS InterPro DOMAIN/s: Leucine-rich repeat, typical subtype (InterPro:IPR003591), Leucine-rich repeat (InterPro:IPR001611); BEST Arabidopsis thaliana protein match is: recep…	protein_coding	RECEPTOR LIKE PROTEIN 54 (RLP54)	RECEPTOR LIKE PROTEIN 54 (AtRLP54);RECEPTOR LIKE PROTEIN 54 (RLP54)	1.85587	1.72676	1.00614	1.05079	1.51552	1.7613	-2.86225	-0.0488277	-1.82643	-2.36763	-2.03499	0.404363	-0.851207	-0.0127014	-0.319061	0.177939	-0.681398	-0.470968	-1.10099	-0.573741	0.430828
AT4G11360	II	32	AT4G11360.1	Encodes a putative RING-H2 finger protein RHA1b.	protein_coding	RING-H2 FINGER A1B (RHA1B)	RING-H2 FINGER A1B (RHA1B)	2.09262	0.373242	1.85536	1.52028	2.20805	2.72713	-2.40071	-1.84258	-1.79246	-2.00167	-2.00946	0.679291	-1.55934	0.228535	-1.26577	0.335112	-1.18373	-1.03037	-1.02841	-0.915366	-0.688751
AT3G56710	II	33	AT3G56710.1	Sig1 binding protein; interacts with Sig1R4. As well as Sig1, SibI is imported into chloroplasts and its expression is light-dependent in mature chloroplasts.	protein_coding	SIGMA FACTOR BINDING PROTEIN 1 (SIB1)	SIGMA FACTOR BINDING PROTEIN 1 (SIB1)	3.74564	4.09789	2.9181	4.08032	3.81072	4.6045	-2.57316	-1.69803	-0.755038	-1.99038	-2.24522	1.38436	-1.60974	0.433195	-0.715071	1.34698	-1.75092	-0.373908	-0.771276	-0.376946	-0.174112
AT1G21130	II	34	AT1G21130.1	O-methyltransferase family protein; FUNCTIONS IN: methyltransferase activity, protein dimerization activity, O-methyltransferase activity; LOCATED IN: cytosol; EXPRESSED IN: 15 plant structures; EXPRESSED DURING: 9 growth stages; CONTAINS InterPro DOMAIN/s: Winged helix-turn-helix transcription repressor DNA-binding (InterPro:IPR011991), Plant methyltransferase dimerisation (InterPro:IPR012967), …	protein_coding	INDOLE GLUCOSINOLATE O-METHYLTRANSFERASE 4 (IGMT4)	INDOLE GLUCOSINOLATE O-METHYLTRANSFERASE 4 (IGMT4)	3.99481	4.19666	3.53332	4.97109	3.41514	4.37639	-3.72837	-0.922128	-1.61987	-3.46709	-3.03803	0.244715	-1.766	0.257591	-1.83469	0.492003	-2.04199	-1.5229	-0.850844	-0.309494	-0.533484
AT3G04210	II	35	AT3G04210.1	Disease resistance protein (TIR-NBS class); FUNCTIONS IN: transmembrane receptor activity, ATP binding; INVOLVED IN: signal transduction, apoptosis, defense response, innate immune response; LOCATED IN: intrinsic to membrane, endomembrane system; EXPRESSED IN: 18 plant structures; EXPRESSED DURING: 11 growth stages; CONTAINS InterPro DOMAIN/s: NB-ARC (InterPro:IPR002182), Disease resistance prote…	protein_coding			1.87715	2.12398	0.293776	2.22288	1.82102	1.76828	-2.99145	-2.57458	-2.29774	-2.80866	-3.10444	0.348324	-1.80233	-0.113838	-0.92517	0.441807	-1.96498	-1.47932	-1.59148	-1.09207	-1.42741
AT3G02550	II	36	AT3G02550.1	LOB domain-containing protein 41 (LBD41); CONTAINS InterPro DOMAIN/s: Lateral organ boundaries, LOB (InterPro:IPR004883), Asymmetric leaves, AS2/LOB (InterPro:IPR017414); BEST Arabidopsis thaliana protein match is: LOB domain-containing protein 40 (TAIR:AT1G67100.1); Has 601 Blast hits to 600 proteins in 23 species: Archae - 0; Bacteria - 0; Metazoa - 0; Fungi - 0; Plants - 601; Viruses - 0; Othe…	protein_coding	LOB DOMAIN-CONTAINING PROTEIN 41 (LBD41)	LOB DOMAIN-CONTAINING PROTEIN 41 (LBD41)	1.92961	1.59556	1.44091	1.48355	1.81195	2.23769	-1.96212	-1.38836	-1.61442	-1.85639	-0.734105	-0.095555	-0.331071	0.0248596	-0.620743	0.0184576	-0.476673	-0.508037	-0.205094	0.146538	-0.579493
AT1G71880	II	37	AT1G71880.1	Sucrose transporter gene induced in response to nematodes; member of Sucrose-proton symporter family.	protein_coding	SUCROSE-PROTON SYMPORTER 1 (SUC1)	ARABIDOPSIS THALIANA SUCROSE-PROTON SYMPORTER 1 (ATSUC1);SUCROSE-PROTON SYMPORTER 1 (SUC1)	1.62871	1.7244	1.00152	0.684414	1.77218	1.19978	-2.05345	-1.95712	-1.13925	-1.39496	-1.84481	0.287737	-1.87421	0.239144	-1.59825	0.224452	-1.43741	-1.00948	-0.823107	-1.06819	-0.487214
AT4G08470	II	38	AT4G08470.1	Encodes a member of the A1 subgroup of the MEKK (MAPK/ERK kinase kinase) family. MEKK is another name for Mitogen-Activated Protein Kinase Kinase Kinase (MAPKKK or MAP3K). This subgroup has four members: At4g08500 (MEKK1, also known as ARAKIN, MAP3Kb1, MAPKKK8), At4g08480 (MEKK2, also known as MAP3Kb4, MAPKKK9), At4g08470 (MEKK3, also known as MAP3Kb3, MAPKKK10) and At4g12020 (MEKK4, also known a…	protein_coding	MAPK/ERK KINASE KINASE 3 (MEKK3)	MAPK/ERK KINASE KINASE 3 (MEKK3); (MAPKKK10)	1.14506	1.63962	0.377103	1.27365	1.02465	1.29505	-2.10102	-1.56786	-1.44233	-1.72028	-2.32099	0.6015	-0.811423	0.0624199	-0.381921	0.512977	-0.688657	-0.288024	-0.569899	-0.513675	-0.472792
AT3G14840	II	39	AT3G14840.2	Leucine-rich repeat transmembrane protein kinase; FUNCTIONS IN: protein serine/threonine kinase activity, protein kinase activity, ATP binding; INVOLVED IN: protein amino acid phosphorylation; LOCATED IN: plasma membrane; EXPRESSED IN: 25 plant structures; EXPRESSED DURING: 14 growth stages; CONTAINS InterPro DOMAIN/s: Malectin/receptor-like protein kinase (InterPro:IPR021720), Protein kinase, ca…	protein_coding			1.69463	1.93994	1.06074	1.76505	1.52759	1.80306	-2.14232	-1.49982	-1.28976	-1.83274	-1.98332	0.479438	-1.10465	0.111142	-0.55057	0.381631	-0.973946	-0.641273	-1.02843	-0.53906	-0.944283
AT4G21380	II	40	AT4G21380.1	encodes a putative receptor-like serine/threonine protein kinases that is similar to Brassica self-incompatibility (S) locus. Expressed in root. Shoot expression limited to limited to the root-hypocotyl transition zone and at the base of lateral roots as well as in axillary buds, and pedicels.	protein_coding	RECEPTOR KINASE 3 (RK3)	RECEPTOR KINASE 3 (RK3);RECEPTOR KINASE 3 (ARK3)	1.59746	2.55128	0.833455	1.8271	1.19045	1.60813	-2.35496	-1.23411	-1.41156	-1.86663	-2.23007	0.669635	-0.505245	0.326995	-0.0128096	0.565257	-0.314194	0.271537	-0.0195267	0.0209734	0.147831
AT5G33290	II	41	AT5G33290.1	Acts as a xylogalacturonan xylosyltransferase within the XGA biosynthesis pathway. Involved in pectin biosynthesis.	protein_coding	XYLOGALACTURONAN DEFICIENT 1 (XGD1)	XYLOGALACTURONAN DEFICIENT 1 (XGD1)	3.14128	2.18928	2.06909	2.83504	3.17147	3.09578	-1.45947	-1.77613	-0.693641	-1.62366	-2.10306	0.507964	-0.735909	0.237784	-0.531339	0.262702	-0.368388	-0.296188	-0.249271	-0.0688198	-0.144257
AT1G15670	II	42	AT1G15670.1	Galactose oxidase/kelch repeat superfamily protein; CONTAINS InterPro DOMAIN/s: Galactose oxidase/kelch, beta-propeller (InterPro:IPR011043), Kelch repeat type 1 (InterPro:IPR006652), Kelch related (InterPro:IPR013089), Kelch-type beta propeller (InterPro:IPR015915); BEST Arabidopsis thaliana protein match is: Galactose oxidase/kelch repeat superfamily protein (TAIR:AT1G80440.1); Has 1241 Blast h…	protein_coding			4.28429	4.85644	3.1231	4.67529	4.31479	4.03024	-1.51796	-1.32679	-0.706728	-1.65519	-2.02566	0.615662	-1.24583	0.370229	-1.07751	0.606227	-1.21194	-0.719982	-0.330421	0.195277	-0.382542
AT1G52200	II	43	AT1G52200.1	PLAC8 family protein; FUNCTIONS IN: molecular_function unknown; INVOLVED IN: response to oxidative stress; LOCATED IN: plasma membrane; EXPRESSED IN: 10 plant structures; EXPRESSED DURING: 6 growth stages; CONTAINS InterPro DOMAIN/s: Protein of unknown function Cys-rich (InterPro:IPR006461); BEST Arabidopsis thaliana protein match is: PLAC8 family protein (TAIR:AT3G18450.1); Has 632 Blast hits to…	protein_coding			7.0664	7.85571	4.16295	8.00441	6.92903	7.00224	-1.90269	-1.4671	-0.985473	-1.64583	-1.90157	1.06639	-1.43869	0.565311	-1.3854	0.538555	-1.08055	-0.767702	-0.196303	0.0671054	0.225609
AT1G59870	II	44	AT1G59870.1	ATP binding cassette transporter. Localized to the plasma membrane in uninfected cells. In infected leaves, the protein concentrated at infection sites. Contributes to nonhost resistance to inappropriate pathogens that enter by direct penetration in a salicylic acid?dependent manner. Required for mlo resistance. Has Cd transporter activity (Cd2+ extrusion pump) and contributes to heavy metal resi…	protein_coding	PENETRATION 3 (PEN3)	PENETRATION 3 (PEN3);PLEIOTROPIC DRUG RESISTANCE 8 (PDR8);ARABIDOPSIS THALIANA ATP-BINDING CASSETTE G36 (ATABCG36);ATP-BINDING CASSETTE G36 (ABCG36);ARABIDOPSIS PLEIOTROPIC DRUG RESISTANCE 8 (ATPDR8)	4.37924	4.97154	2.98373	4.67699	3.91688	5.09664	-2.01314	-1.61069	-0.908732	-1.60202	-1.87565	0.439996	-0.509536	0.162614	-0.576931	0.317342	-0.622379	-0.131244	-1.34048	-1.1129	-0.969725
AT2G39400	II	45	AT2G39400.1	alpha/beta-Hydrolases superfamily protein; BEST Arabidopsis thaliana protein match is: alpha/beta-Hydrolases superfamily protein (TAIR:AT3G55180.1); Has 4815 Blast hits to 4811 proteins in 1490 species: Archae - 34; Bacteria - 3394; Metazoa - 137; Fungi - 136; Plants - 554; Viruses - 35; Other Eukaryotes - 525 (source: NCBI BLink).	protein_coding			4.36417	5.03361	3.91212	4.85336	4.19463	5.19939	-1.76157	-1.06983	-0.880116	-2.02215	-0.9902	0.633926	-1.25114	0.31124	-1.00301	0.256246	-0.775194	-0.740681	-0.178779	0.221291	0.416226
AT1G55450	II	46	AT1G55450.2	S-adenosyl-L-methionine-dependent methyltransferases superfamily protein; FUNCTIONS IN: methyltransferase activity; EXPRESSED IN: 20 plant structures; EXPRESSED DURING: 13 growth stages; CONTAINS InterPro DOMAIN/s: Methyltransferase type 11 (InterPro:IPR013216); BEST Arabidopsis thaliana protein match is: S-adenosyl-L-methionine-dependent methyltransferases superfamily protein (TAIR:AT3G54150.1).	protein_coding			4.39143	5.03132	3.10859	4.03002	3.22339	3.92893	-2.34542	-0.76903	-0.476714	-1.34935	-1.39562	0.529034	-1.03889	0.0146307	-0.759567	0.529818	-1.27738	-0.795899	-1.04945	-0.769373	-0.236114
AT4G38550	II	47	AT4G38550.1	Arabidopsis phospholipase-like protein (PEARLI 4) family; LOCATED IN: chloroplast; EXPRESSED IN: 21 plant structures; EXPRESSED DURING: 13 growth stages; CONTAINS InterPro DOMAIN/s: Phospholipase-like, arabidopsis (InterPro:IPR007942); BEST Arabidopsis thaliana protein match is: Arabidopsis phospholipase-like protein (PEARLI 4) family (TAIR:AT2G20950.1); Has 2973 Blast hits to 2400 proteins in 34…	protein_coding			3.19622	4.55169	1.93785	3.52626	2.22723	3.10114	-2.296	-1.21342	-1.15054	-1.82579	-1.64088	0.674118	-1.3562	0.0566028	-0.929396	0.448229	-1.38279	-1.06751	-1.07719	-0.796387	-0.614924
AT1G51790	II	48	AT1G51790.1	Leucine-rich repeat protein kinase family protein; FUNCTIONS IN: kinase activity; INVOLVED IN: protein amino acid phosphorylation; LOCATED IN: endomembrane system; EXPRESSED IN: 9 plant structures; EXPRESSED DURING: 6 growth stages; CONTAINS InterPro DOMAIN/s: Protein kinase, catalytic domain (InterPro:IPR000719), Serine/threonine-protein kinase domain (InterPro:IPR002290), Leucine-rich repeat (I…	protein_coding			3.60533	5.90581	1.65428	4.24698	2.43574	3.45471	-1.14363	-0.744457	-0.718384	-0.798827	-1.96881	0.822909	-1.06356	-0.130459	-0.544122	0.758162	-1.27616	-0.185112	-0.060764	-0.17251	0.120671
AT1G67810	II	49	AT1G67810.1	Encodes a protein capable of stimulating the cysteine desulfurase activity of CpNifS (AT1G08490) in vitro. SufE2:GFP localizes to the chloroplasts where it is likely to play a role in iron-sulfur cluster assembly. Transcript levels for this gene are high in the pollen relative to other organs based on RT-PCR analysis.	protein_coding	SULFUR E2 (SUFE2)	SULFUR E2 (SUFE2)	5.81065	4.9682	3.60098	6.22872	6.25761	6.40314	-1.21715	-1.41408	-0.557344	-0.784559	-2.07099	0.823281	-1.08566	0.454578	-0.607862	0.619916	-1.18751	-0.47341	-0.679385	-0.0369417	0.533997
AT4G20780	II	50	AT4G20780.1	Calcium sensor involved in trichome branching.	protein_coding	CALMODULIN LIKE 42 (CML42)	CALMODULIN LIKE 42 (CML42)	4.32241	4.37296	3.24433	4.2734	3.81801	4.77485	-1.39268	-0.964912	-1.10856	-1.24625	-1.38965	-0.152652	-1.33687	-0.173339	-1.30042	-0.0923337	-1.29933	-1.289	-0.679473	-0.185835	-0.429346
AT3G14990	II	51	AT3G14990.1	Encodes a homolog of animal DJ-1 superfamily protein. In the A. thaliana genome, three genes encoding close homologs of human DJ-1 were identified AT3G14990 (DJ1A), AT1G53280 (DJ1B) and AT4G34020 (DJ1C). Among the three homologs, DJ1C is essential for chloroplast development and viability.	protein_coding	DJ-1 HOMOLOG A (DJ1A)	DJ-1 HOMOLOG A (DJ1A);DJ-1 HOMOLOG A (AtDJ1A)	4.384	3.73339	2.91301	4.4025	4.95382	4.08616	-0.869461	-1.15066	-0.856102	-0.853888	-0.940277	0.463958	-1.56918	0.275319	-1.22469	0.342119	-1.30034	-1.36659	-0.0815311	-0.00387915	0.671036
AT3G62150	II	52	AT3G62150.1	P-glycoprotein 21 (PGP21); FUNCTIONS IN: ATPase activity, coupled to transmembrane movement of substances; INVOLVED IN: transport, transmembrane transport; LOCATED IN: plasma membrane; EXPRESSED IN: 14 plant structures; EXPRESSED DURING: 8 growth stages; CONTAINS InterPro DOMAIN/s: ATPase, AAA+ type, core (InterPro:IPR003593), ABC transporter-like (InterPro:IPR003439), ABC transporter, transmembr…	protein_coding	ATP-BINDING CASSETTE B21 (ABCB21)	ATP-BINDING CASSETTE B21 (ABCB21);P-GLYCOPROTEIN 21 (PGP21)	5.56722	5.57105	3.69848	5.6464	5.47238	5.84508	-0.844803	-0.486276	-0.515518	-0.998521	-1.99334	0.144732	-1.37987	0.22053	-1.2703	0.0921275	-1.28465	-1.40302	-1.11356	-0.570972	-0.948899
AT5G39020	II	53	AT5G39020.1	Malectin/receptor-like protein kinase family protein; FUNCTIONS IN: protein serine/threonine kinase activity, protein kinase activity, kinase activity, ATP binding; INVOLVED IN: protein amino acid phosphorylation; LOCATED IN: endomembrane system; EXPRESSED IN: 14 plant structures; EXPRESSED DURING: 9 growth stages; CONTAINS InterPro DOMAIN/s: Protein kinase, ATP binding site (InterPro:IPR017441),…	protein_coding			3.0636	4.119	2.00187	2.86363	2.59741	3.13268	-1.88834	-0.980145	-0.680587	-1.48525	-0.925235	0.445067	-1.02249	-0.168193	-0.394351	0.403819	-1.05786	-0.332696	-0.0575721	-0.124979	0.189611
AT1G70530	II	54	AT1G70530.1	Encodes a cysteine-rich receptor-like protein kinase.	protein_coding	CYSTEINE-RICH RLK (RECEPTOR-LIKE PROTEIN KINASE) 3 (CRK3)	CYSTEINE-RICH RLK (RECEPTOR-LIKE PROTEIN KINASE) 3 (CRK3)	2.57054	3.58637	2.27436	2.43944	2.65079	3.64791	-1.64815	-1.83248	-0.434776	-1.46037	-0.807712	0.561738	-1.35095	0.303105	-0.882954	0.574777	-1.2074	-0.84482	-0.32152	-0.334386	-0.108239
AT1G33590	II	55	AT1G33590.1	Leucine-rich repeat (LRR) family protein; INVOLVED IN: signal transduction, response to karrikin, defense response; LOCATED IN: cell wall, chloroplast, plant-type cell wall; EXPRESSED IN: 22 plant structures; EXPRESSED DURING: 14 growth stages; CONTAINS InterPro DOMAIN/s: Leucine-rich repeat, typical subtype (InterPro:IPR003591), Leucine-rich repeat-containing N-terminal domain, type 2 (InterPro:…	protein_coding			2.76798	2.17538	2.08143	3.21054	2.93354	3.05841	-1.93859	-1.31729	-0.951891	-1.35186	-1.15983	0.0425697	-0.72105	0.0824963	-0.746087	0.00074407	-0.814373	-0.701222	-0.837412	-0.590394	-1.00265
AT3G26200	II	56	AT3G26200.1	putative cytochrome P450	protein_coding	CYTOCHROME P450, FAMILY 71, SUBFAMILY B, POLYPEPTIDE 22 (CYP71B22)	CYTOCHROME P450, FAMILY 71, SUBFAMILY B, POLYPEPTIDE 22 (CYP71B22)	4.3943	3.09576	3.60854	4.49276	5.02981	4.80442	-1.65221	-0.513482	-0.979875	-1.30553	-1.65096	0.419429	-1.01974	0.0393172	-0.782098	0.264099	-1.00502	-0.738672	-0.832879	-0.343443	-0.513118
AT2G23770	II	57	AT2G23770.1	protein kinase family protein / peptidoglycan-binding LysM domain-containing protein; FUNCTIONS IN: kinase activity; INVOLVED IN: protein amino acid phosphorylation, cell wall macromolecule catabolic process; LOCATED IN: endomembrane system; EXPRESSED IN: stem, leaf whorl, root, leaf; EXPRESSED DURING: LP.06 six leaves visible, LP.12 twelve leaves visible; CONTAINS InterPro DOMAIN/s: Peptidoglyca…	protein_coding	LYSM-CONTAINING RECEPTOR-LIKE KINASE 4 (LYK4)	LYSM-CONTAINING RECEPTOR-LIKE KINASE 4 (LYK4)	2.41091	1.81588	2.24383	1.97744	2.53334	2.64595	-1.27047	-0.822693	-1.46578	-1.45107	-1.3003	0.209823	-0.364945	0.135823	-0.367799	0.189367	-0.280034	-0.0994007	-0.0482466	-0.169322	-0.0353005
AT3G55450	II	58	AT3G55450.2	PBS1-like 1 (PBL1); FUNCTIONS IN: protein serine/threonine kinase activity, protein kinase activity, kinase activity, ATP binding; INVOLVED IN: protein amino acid phosphorylation; EXPRESSED IN: 22 plant structures; EXPRESSED DURING: 13 growth stages; CONTAINS InterPro DOMAIN/s: Protein kinase, ATP binding site (InterPro:IPR017441), Serine/threonine-protein kinase domain (InterPro:IPR002290), Seri…	protein_coding	PBS1-LIKE 1 (PBL1)	PBS1-LIKE 1 (PBL1)	2.06166	2.57878	1.7536	1.97653	2.07141	2.69232	-1.68882	-1.36105	-1.23641	-1.49115	-1.06501	0.313165	0.0519184	0.0861543	0.321842	0.324592	0.0459743	0.382205	-0.225834	-0.415846	-0.29968
AT1G25275	II	59	AT1G25275.3	unknown protein; FUNCTIONS IN: molecular_function unknown; INVOLVED IN: response to karrikin; LOCATED IN: endomembrane system; EXPRESSED IN: 23 plant structures; EXPRESSED DURING: 13 growth stages; Has 35333 Blast hits to 34131 proteins in 2444 species: Archae - 798; Bacteria - 22429; Metazoa - 974; Fungi - 991; Plants - 531; Viruses - 0; Other Eukaryotes - 9610 (source: NCBI BLink).	protein_coding			2.47657	2.05027	1.68185	2.35471	2.80583	2.97177	-1.07691	-1.43145	-1.13981	-1.02874	-1.3669	0.380062	-0.819707	0.294325	-0.739545	0.331331	-1.03238	-0.583909	-1.0184	-0.847723	-0.934325
AT3G19930	II	60	AT3G19930.1	Encodes a sucrose hydrogen symporter that is induced by wounding.	protein_coding	SUGAR TRANSPORTER 4 (STP4)	SUGAR TRANSPORTER 4 (ATSTP4);SUGAR TRANSPORTER 4 (STP4)	2.93389	3.9827	2.0774	2.71785	2.27073	3.02452	-1.38095	-0.898666	-1.09735	-0.837492	-1.52961	0.0612055	-1.07835	-0.241328	-0.740567	0.0565521	-0.948694	-0.731608	-0.534423	-0.25241	-0.415666
AT5G37600	II	61	AT5G37600.1	encodes a cytosolic glutamine synthetase, the enzyme has high affinity with substrate ammonium	protein_coding	GLUTAMINE SYNTHASE CLONE R1 (GSR 1)	ARABIDOPSIS THALIANA GLUTAMINE SYNTHASE CLONE R1 (ATGSR1);GLUTAMINE SYNTHASE 1;1 (GLN1;1);ARABIDOPSIS GLUTAMINE SYNTHASE 1;1 (ATGLN1;1);GLUTAMINE SYNTHASE CLONE R1 (GSR 1)	2.63107	4.14541	1.96641	2.29244	3.15582	3.56887	-1.15557	-0.594587	-0.419622	-1.22368	-1.54793	0.745244	-0.476941	0.0178972	0.130557	0.567678	-0.441738	0.223173	-0.146646	-0.0333495	-0.153156
AT4G29050	II	62	AT4G29050.1	Concanavalin A-like lectin protein kinase family protein; FUNCTIONS IN: carbohydrate binding, kinase activity; INVOLVED IN: protein amino acid phosphorylation; LOCATED IN: endomembrane system; EXPRESSED IN: 7 plant structures; EXPRESSED DURING: 8 growth stages; CONTAINS InterPro DOMAIN/s: Legume lectin, beta chain (InterPro:IPR001220), Protein kinase, ATP binding site (InterPro:IPR017441), Serine…	protein_coding			2.69129	3.35838	2.09756	4.07998	2.40148	3.58655	-1.11526	-0.248775	-0.0522432	-1.04382	-1.98066	0.466591	-1.07319	0.190794	-0.893498	0.3687	-0.901883	-0.466481	-0.197003	-0.139534	-0.0883842
AT5G04930	II	63	AT5G04930.1	Encodes a putative aminophospholipid translocase (p-type ATPase) involved in chilling response. It is targeted to the plasma membrane following association in the endoplasmic reticulum with an ALIS protein beta-subunit.	protein_coding	AMINOPHOSPHOLIPID ATPASE 1 (ALA1)	AMINOPHOSPHOLIPID ATPASE 1 (ALA1)	2.47024	2.85321	1.78908	2.88475	2.43499	2.93445	-1.29187	-0.994564	-0.609717	-0.93584	-2.2057	0.537708	-0.603764	0.127401	-0.289064	0.372119	-0.536326	-0.181941	-0.540062	-0.226851	-0.0553036
AT1G22400	II	64	AT1G22400.1	UGT85A1; FUNCTIONS IN: in 6 functions; INVOLVED IN: metabolic process; LOCATED IN: cellular_component unknown; EXPRESSED IN: 22 plant structures; EXPRESSED DURING: 10 growth stages; CONTAINS InterPro DOMAIN/s: UDP-glucuronosyl/UDP-glucosyltransferase (InterPro:IPR002213); BEST Arabidopsis thaliana protein match is: UDP-glucosyl transferase 85A3 (TAIR:AT1G22380.1); Has 7940 Blast hits to 7832 prot…	protein_coding	(UGT85A1)	(UGT85A1);ARABIDOPSIS THALIANA UDP-GLUCOSYL TRANSFERASE 85A1 (ATUGT85A1)	6.00242	5.26396	4.56986	7.60989	6.38386	6.77089	-0.361441	0.107962	0.424743	0.0526084	0.0420069	-0.131487	-0.950165	0.515956	-1.35766	0.0234107	-0.851294	-0.747211	1.25924	1.17114	0.55279
AT4G22530	II	65	AT4G22530.1	S-adenosyl-L-methionine-dependent methyltransferases superfamily protein; FUNCTIONS IN: methyltransferase activity; INVOLVED IN: metabolic process; LOCATED IN: cellular_component unknown; EXPRESSED IN: 19 plant structures; EXPRESSED DURING: 11 growth stages; CONTAINS InterPro DOMAIN/s: Methyltransferase type 11 (InterPro:IPR013216); BEST Arabidopsis thaliana protein match is: S-adenosyl-L-methion…	protein_coding			4.73336	3.89697	2.83557	5.40226	5.02777	3.6067	-1.09494	-0.3478	-0.705641	-0.794166	-0.870876	0.578412	-1.22479	0.386037	-1.19765	0.428838	-1.16759	-0.673575	0.541024	0.881935	1.32651
AT1G12200	II	66	AT1G12200.1	Putative flavin monooxygenase.	protein_coding	FLAVIN MONOOXYGENASE (FMO)	FLAVIN MONOOXYGENASE (FMO)	3.22812	2.39833	1.9748	2.19256	3.74414	3.87721	-0.813851	-1.16644	-0.872641	-0.704176	-1.13361	0.250787	-1.25603	0.0322605	-0.924038	0.237798	-1.04624	-1.02141	0.0509375	0.190248	0.15346
AT2G30870	II	67	AT2G30870.1	early dehydration-induced gene ERD13 homologous to tobacco and maize glutathione S-transferases. Encodes glutathione transferase belonging to the phi class of GSTs. Naming convention according to Wagner et al. (2002)	protein_coding	GLUTATHIONE S-TRANSFERASE PHI 10 (GSTF10)	ARABIDOPSIS THALIANA GLUTATHIONE S-TRANSFERASE PHI 10 (ATGSTF10);GLUTATHIONE S-TRANSFERASE PHI 10 (GSTF10); (ATGSTF4);EARLY DEHYDRATION-INDUCED 13 (ERD13)	2.48904	1.84688	1.07466	2.65227	2.6804	2.38555	-1.13137	-1.13316	-0.54218	-0.641826	-1.44165	0.00827397	0.18327	0.0851988	-0.077422	0.295099	-0.314	0.181189	-0.252137	-0.0443537	0.129189
AT4G33050	II	68	AT4G33050.2	Encodes a calmodulin-binding protein involved in stomatal movement.	protein_coding	EMBRYO SAC DEVELOPMENT ARREST 39 (EDA39)	EMBRYO SAC DEVELOPMENT ARREST 39 (EDA39); (ATIQM1);IQ-MOTIF PROTEIN 1 (IQM1)	4.47724	5.16977	3.34626	4.94514	3.61685	4.50535	-1.40123	-0.445268	0.370595	-0.309277	-0.52675	0.664327	-0.893445	0.322581	-0.788818	0.553912	-0.888841	-0.292298	0.269745	0.476675	0.616359
AT5G44070	II	69	AT5G44070.1	Phytochelatin synthase gene confers tolerance to cadmium ions. Catalyzes phytochelatin (PC) synthesis from glutathione (GSH) in the presence of Cd2+, Zn2+, Cu2+ and Fe3+, but not by Co2+ or Ni2+.	protein_coding	CADMIUM SENSITIVE 1 (CAD1)	CADMIUM SENSITIVE 1 (CAD1);PHYTOCHELATIN SYNTHASE 1 (PCS1);ARABIDOPSIS THALIANA PHYTOCHELATIN SYNTHASE 1 (ATPCS1); (ARA8)	3.29963	3.93567	2.69217	3.43249	2.47774	2.73287	-1.19658	-0.586106	-0.542971	-0.891983	-1.09774	0.274429	-0.170366	-0.059088	0.141527	0.264231	-0.259985	-0.232862	-0.495686	-0.276757	-0.29647
AT1G33600	II	70	AT1G33600.1	Leucine-rich repeat (LRR) family protein; INVOLVED IN: signal transduction; LOCATED IN: cell wall, membrane, plant-type cell wall; EXPRESSED IN: 22 plant structures; EXPRESSED DURING: 13 growth stages; CONTAINS InterPro DOMAIN/s: Leucine-rich repeat-containing N-terminal domain, type 2 (InterPro:IPR013210), Leucine-rich repeat (InterPro:IPR001611); BEST Arabidopsis thaliana protein match is: Leuc…	protein_coding			3.25283	2.91608	2.70085	3.42581	3.24469	3.6676	-1.38312	-0.293943	-0.660185	-0.381401	0.0183256	-0.0159357	-0.212335	0.115857	-0.0248427	-0.1193	-0.148216	0.0919193	-0.436494	-0.492871	-0.433832
AT5G54500	II	71	AT5G54500.2	Encodes a flavin mononucleotide-binding flavodoxin-like quinone reductase that is a primary auxin-response gene.	protein_coding	FLAVODOXIN-LIKE QUINONE REDUCTASE 1 (FQR1)	FLAVODOXIN-LIKE QUINONE REDUCTASE 1 (FQR1)	3.75918	3.17041	1.45988	3.79012	4.2108	3.36499	-1.15172	-1.20363	-0.70898	-0.925933	-0.936708	0.0732478	-0.237084	0.204235	-0.306187	0.186862	-0.171172	-0.228719	-0.0743792	-0.0624017	-0.0259792
AT3G59660	II	72	AT3G59660.1	C2 domain-containing protein / GRAM domain-containing protein; FUNCTIONS IN: molecular_function unknown; INVOLVED IN: biological_process unknown; LOCATED IN: endomembrane system; EXPRESSED IN: 24 plant structures; EXPRESSED DURING: 15 growth stages; CONTAINS InterPro DOMAIN/s: C2 membrane targeting protein (InterPro:IPR018029), C2 calcium/lipid-binding domain, CaLB (InterPro:IPR008973), GRAM (Int…	protein_coding			2.57094	2.68133	1.92149	2.81515	2.80053	3.01759	-0.618575	-0.737136	-0.326832	-0.722093	-0.86266	0.324723	-0.0644767	0.0241558	0.0878924	0.167571	0.100946	0.144039	-0.326387	-0.33411	-0.27607
AT3G56410	II	73	AT3G56410.2	Protein of unknown function (DUF3133); FUNCTIONS IN: molecular_function unknown; INVOLVED IN: biological_process unknown; LOCATED IN: chloroplast; EXPRESSED IN: 16 plant structures; EXPRESSED DURING: 9 growth stages; CONTAINS InterPro DOMAIN/s: Protein of unknown function DUF3133 (InterPro:IPR021480); BEST Arabidopsis thaliana protein match is: Protein of unknown function (DUF3133) (TAIR:AT5G0519…	protein_coding			2.88187	2.95181	2.05689	3.27798	2.83136	3.57103	-1.06386	-0.56024	-0.00971009	-0.847288	-0.135554	0.220782	-0.322554	0.00853431	-0.304824	0.184887	-0.451959	-0.425531	-0.731149	-0.36663	-0.356026
AT3G08760	II	74	AT3G08760.1	Encodes an osmotic stress-inducible kinase that functions as a negative regulator of osmotic stress signaling in plants.	protein_coding	(ATSIK)	(ATSIK)	2.54234	2.3711	2.26992	2.92946	2.6146	2.67233	-0.92255	-0.770526	-0.676366	-0.876507	-0.317624	0.314399	-0.521116	0.0823691	-0.318352	-0.105451	-0.062631	-0.218969	-0.123595	-0.045986	0.398427
AT2G35710	II	75	AT2G35710.1	Nucleotide-diphospho-sugar transferases superfamily protein; FUNCTIONS IN: transferase activity, transferring hexosyl groups, transferase activity, transferring glycosyl groups; INVOLVED IN: carbohydrate biosynthetic process, biosynthetic process; LOCATED IN: endomembrane system; EXPRESSED IN: 11 plant structures; EXPRESSED DURING: 7 growth stages; CONTAINS InterPro DOMAIN/s: Glycosyl transferase…	protein_coding			3.33226	3.73973	3.05751	3.92008	2.05902	2.8229	0.182453	0.0843873	0.16984	0.200423	0.167192	-0.465376	0.00354756	-0.273285	-0.685013	-0.0399366	-0.626433	-0.782779	0.014102	-0.00631371	-0.0179974
AT3G07390	II	76	AT3G07390.1	isolated from differential screening of a cDNA library from auxin-treated root culture. sequence does not show homology to any known proteins and is predicted to be extracellular.	protein_coding	AUXIN-INDUCED IN ROOT CULTURES 12 (AIR12)	AUXIN-INDUCED IN ROOT CULTURES 12 (AIR12)	3.01557	2.61704	2.42386	3.75814	3.43156	4.15683	-0.739221	-0.898466	-0.654559	-0.746634	-0.255989	0.0966277	-0.650133	0.107012	-0.812192	-0.0200275	-0.666289	-0.547314	0.128802	0.158672	-0.01257
AT1G03740	II	77	AT1G03740.1	Protein kinase superfamily protein; FUNCTIONS IN: protein serine/threonine kinase activity, protein kinase activity, kinase activity, ATP binding; INVOLVED IN: protein amino acid phosphorylation, N-terminal protein myristoylation; EXPRESSED IN: 24 plant structures; EXPRESSED DURING: 13 growth stages; CONTAINS InterPro DOMAIN/s: Protein kinase, ATP binding site (InterPro:IPR017441), Protein kinase…	protein_coding			3.22603	3.10672	2.05163	3.43252	2.79489	3.48322	-1.00343	-0.827047	-0.614315	-0.643854	-1.0736	0.368756	-0.794031	0.0703472	-0.666428	0.178124	-0.749765	-0.487024	-0.296493	-0.112131	-0.203628
AT5G51830	II	78	AT5G51830.1	pfkB-like carbohydrate kinase family protein; FUNCTIONS IN: kinase activity, ribokinase activity; INVOLVED IN: response to cadmium ion; LOCATED IN: cellular_component unknown; EXPRESSED IN: 23 plant structures; EXPRESSED DURING: 13 growth stages; CONTAINS InterPro DOMAIN/s: Carbohydrate/purine kinase (InterPro:IPR011611), Ribokinase (InterPro:IPR002139), Carbohydrate/puine kinase, PfkB, conserved…	protein_coding			4.56209	2.86726	3.19844	4.73448	4.99117	4.33039	-0.914757	-0.687087	-0.775934	-0.948118	-0.798953	0.0750773	-0.102979	0.151194	0.0723172	0.183261	-0.0501394	0.161886	0.492689	0.540145	0.94479
AT5G11670	II	79	AT5G11670.1	The malic enzyme (EC 1.1.1.40) encoded by AtNADP-ME2 is presumably a cytosolic enzyme involved in malate metabolism and possibly assisting the oxidative pentose phosphate pathway. AtNADP-ME2 counts for the major part of NADP-ME activity in mature tissues of Arabidopsis.	protein_coding	NADP-MALIC ENZYME 2 (NADP-ME2)	NADP-MALIC ENZYME 2 (NADP-ME2);ARABIDOPSIS THALIANA NADP-MALIC ENZYME 2 (ATNADP-ME2)	4.76252	4.39826	2.86879	4.9159	5.04065	6.20936	-0.739294	-0.939928	-0.556944	-0.84467	-0.759271	0.246583	0.241785	0.371303	0.112945	0.350193	-0.126118	0.359212	-0.602647	-0.533702	-0.328601
AT5G61560	II	80	AT5G61560.1	U-box domain-containing protein kinase family protein; FUNCTIONS IN: ubiquitin-protein ligase activity, protein serine/threonine kinase activity, protein kinase activity, kinase activity, ATP binding; INVOLVED IN: protein amino acid phosphorylation, protein ubiquitination, response to stress; LOCATED IN: chloroplast, plasma membrane; EXPRESSED IN: 21 plant structures; EXPRESSED DURING: 13 growth …	protein_coding			3.90177	3.76927	3.75197	4.07297	3.69448	4.25099	-0.145739	-0.189055	-0.0919318	-0.512614	0.167261	0.202018	-1.02518	-0.0541222	-0.905023	0.021981	-0.831445	-0.909841	0.12112	-0.00945444	0.124002
AT1G08930	II	81	AT1G08930.1	encodes a putative sucrose transporter whose gene expression is induced by dehydration and cold.	protein_coding	EARLY RESPONSE TO DEHYDRATION 6 (ERD6)	EARLY RESPONSE TO DEHYDRATION 6 (ERD6)	4.81039	5.6123	2.86512	5.58589	4.26685	4.97155	0.0344382	0.269158	0.600257	0.325855	-0.541669	-0.0235426	-0.663693	0.0229355	-0.722836	0.245484	-0.992363	-0.854186	-0.768546	-0.525058	-0.446711
AT2G37940	II	82	AT2G37940.1	Arabidopsis Inositol phosphorylceramide synthase 2 (AtIPCS2); BEST Arabidopsis thaliana protein match is: Arabidopsis Inositol phosphorylceramide synthase 1 (TAIR:AT3G54020.1); Has 438 Blast hits to 435 proteins in 100 species: Archae - 0; Bacteria - 0; Metazoa - 250; Fungi - 0; Plants - 103; Viruses - 0; Other Eukaryotes - 85 (source: NCBI BLink).	protein_coding	ARABIDOPSIS INOSITOL PHOSPHORYLCERAMIDE SYNTHASE 2 (AtIPCS2)	ENHANCING RPW8-MEDIATED HR-LIKE CELL DEATH 1 (ERH1);ARABIDOPSIS INOSITOL PHOSPHORYLCERAMIDE SYNTHASE 2 (AtIPCS2)	4.3739	4.43275	3.07969	4.72892	4.17403	4.50009	-0.702211	-0.0240661	0.199614	-0.563328	0.108715	0.275049	-0.280779	-0.0369353	-0.191641	0.0474228	-0.216997	-0.257514	-0.433685	-0.369607	-0.403071
AT5G11000	II	83	AT5G11000.1	Plant protein of unknown function (DUF868); FUNCTIONS IN: molecular_function unknown; INVOLVED IN: biological_process unknown; LOCATED IN: plasma membrane; EXPRESSED IN: 22 plant structures; EXPRESSED DURING: 13 growth stages; CONTAINS InterPro DOMAIN/s: Protein of unknown function DUF868, plant (InterPro:IPR008586); BEST Arabidopsis thaliana protein match is: Plant protein of unknown function (D…	protein_coding			2.61227	3.61711	2.20969	2.90798	2.24507	3.10387	-1.15287	-0.720618	-0.460777	-0.859551	-0.306131	0.00520897	-0.766994	-0.0456392	-0.638108	-0.1178	-0.545895	-0.672698	-0.432467	-0.458228	-0.593552
AT1G53430	II	84	AT1G53430.1	Leucine-rich repeat transmembrane protein kinase; FUNCTIONS IN: kinase activity; INVOLVED IN: protein amino acid phosphorylation; LOCATED IN: plasma membrane; EXPRESSED IN: 23 plant structures; EXPRESSED DURING: 13 growth stages; CONTAINS InterPro DOMAIN/s: Serine/threonine-protein kinase domain (InterPro:IPR002290), Leucine-rich repeat (InterPro:IPR001611), Serine-threonine/tyrosine-protein kina…	protein_coding			2.63089	2.31715	1.76789	2.74291	2.49839	3.05643	-0.884504	-0.545328	0.0230099	-0.163313	-0.0625686	-0.583653	-0.569978	-0.336144	-0.82685	-0.526345	-0.721719	-1.07531	-0.533445	-0.493288	-0.91978
AT3G51160	II	85	AT3G51160.1	Catalyzes the first step in the de novo synthesis of GDP-L-fucose.	protein_coding	MURUS 1 (MUR1)	MURUS 1 (MUR1);GDP-D-MANNOSE-4,6-DEHYDRATASE 2 (GMD2);MURUS 1 (MUR_1)	2.13932	2.39301	2.26934	3.82922	2.14762	2.55507	-0.655554	-0.509622	-0.49492	-0.876288	-0.231885	-0.0582322	-0.39714	-0.179689	-0.265351	-0.122859	-0.346739	-0.352337	-0.362484	-0.189071	-0.318966
AT1G69900	II	86	AT1G69900.1	Actin cross-linking protein; CONTAINS InterPro DOMAIN/s: Protein of unknown function DUF569 (InterPro:IPR007679), Actin cross-linking (InterPro:IPR008999); BEST Arabidopsis thaliana protein match is: Actin cross-linking protein (TAIR:AT1G27100.1); Has 330 Blast hits to 179 proteins in 14 species: Archae - 0; Bacteria - 0; Metazoa - 0; Fungi - 0; Plants - 330; Viruses - 0; Other Eukaryotes - 0 (so…	protein_coding			1.99134	2.32245	1.82464	1.944	1.96492	3.30833	NA	NA	NA	NA	NA	-0.529268	-0.849246	-0.423038	-1.01979	-0.022438	-1.23311	-1.22116	NA	NA	NA
AT2G16060	II	87	AT2G16060.1	Encodes a class 1 nonsymbiotic hemoglobin induced by low oxygen levels with very high oxygen affinity. It is not likely to be a hemoglobin transporter because of its extremely high affinity for oxygen. Overexpression impairs cold stress-induced nitric oxide (NO) production.	protein_coding	HEMOGLOBIN 1 (HB1)	CLASS I HEMOGLOBIN (GLB1);HEMOGLOBIN 1 (AHB1);HEMOGLOBIN 1 (HB1); (NSHB1); (ATGLB1); (ARATH GLB1)	2.52769	1.21033	2.18532	2.92388	2.67355	3.01216	-0.736742	0.104353	-0.221941	-0.120432	-0.529824	0.00276189	-0.70953	0.00781304	-0.482407	0.263737	-1.34776	-0.99323	-0.0810401	0.863734	-0.0509436
AT1G67800	II	88	AT1G67800.2	Copine (Calcium-dependent phospholipid-binding protein) family; FUNCTIONS IN: zinc ion binding; INVOLVED IN: N-terminal protein myristoylation; EXPRESSED IN: 19 plant structures; EXPRESSED DURING: 10 growth stages; CONTAINS InterPro DOMAIN/s: Zinc finger, RING-type (InterPro:IPR001841), Copine (InterPro:IPR010734), von Willebrand factor, type A (InterPro:IPR002035); BEST Arabidopsis thaliana prot…	protein_coding			1.90846	2.60831	1.31459	2.22203	2.04929	2.50503	-0.947987	-0.864706	-0.249769	-0.976367	-0.84788	0.351095	-1.09838	-0.00707042	-0.66392	0.15289	-1.04664	-0.684148	-0.32808	-0.259895	0.116198
AT2G17760	II	89	AT2G17760.1	Eukaryotic aspartyl protease family protein; FUNCTIONS IN: aspartic-type endopeptidase activity; INVOLVED IN: proteolysis; LOCATED IN: anchored to membrane; EXPRESSED IN: 22 plant structures; EXPRESSED DURING: 13 growth stages; CONTAINS InterPro DOMAIN/s: Peptidase aspartic (InterPro:IPR021109), Peptidase aspartic, catalytic (InterPro:IPR009007), Peptidase A1 (InterPro:IPR001461), Peptidase aspar…	protein_coding			1.79353	2.18129	1.46027	2.09857	1.99484	2.43763	-0.871704	-0.461426	-0.261184	-0.745286	-0.698568	0.136133	-0.248577	0.0748195	-0.150771	0.102393	-0.166291	-0.13877	0.203647	0.140611	0.0797468
AT1G35350	II	90	AT1G35350.1	EXS (ERD1/XPR1/SYG1) family protein; LOCATED IN: integral to membrane; EXPRESSED IN: 18 plant structures; EXPRESSED DURING: 9 growth stages; CONTAINS InterPro DOMAIN/s: EXS, C-terminal (InterPro:IPR004342), SPX, N-terminal (InterPro:IPR004331); BEST Arabidopsis thaliana protein match is: EXS (ERD1/XPR1/SYG1) family protein (TAIR:AT1G26730.1); Has 1149 Blast hits to 1073 proteins in 218 species: A…	protein_coding			2.43215	2.34361	1.09986	2.36934	2.20602	2.81446	-0.576516	-0.110731	0.164126	-0.752513	0.385595	-0.263715	-0.711475	-0.28652	-0.714984	-0.146542	-0.74549	-0.938927	-0.444549	-0.471907	-0.297613
AT1G17860	II	91	AT1G17860.1	Kunitz family trypsin and protease inhibitor protein; FUNCTIONS IN: endopeptidase inhibitor activity; INVOLVED IN: biological_process unknown; LOCATED IN: apoplast, cell wall; EXPRESSED IN: 17 plant structures; EXPRESSED DURING: 13 growth stages; CONTAINS InterPro DOMAIN/s: Proteinase inhibitor I3, Kunitz legume (InterPro:IPR002160), Kunitz inhibitor ST1-like (InterPro:IPR011065); BEST Arabidopsi…	protein_coding			2.59223	3.33538	1.61149	1.59875	2.46298	1.8453	-0.596099	-0.487784	0.348395	0.141584	-0.539462	0.138778	-0.0134694	-0.0732883	-0.131908	0.277807	-0.129886	-0.00309751	0.246779	-0.0710978	0.171513
AT5G27380	II	92	AT5G27380.1	Encodes a protein with similarity to glutathione synthetases, which catalyzes one of the early steps in glutathione biosynthesis. Two transcripts have been detected; the longer transcript is less abundant and the protein is localized to the chloroplast. The smaller transcript, in which the transit peptide is truncated, is localized to the cytosol.	protein_coding	GLUTATHIONE SYNTHETASE 2 (GSH2)	(GSHB);GLUTATHIONE SYNTHETASE 2 (GSH2)	2.80602	1.14789	0.396965	2.3781	3.22445	2.02494	-1.05275	-0.949087	-0.909117	-0.952695	-1.13066	0.148922	-0.316052	0.188761	-0.362696	0.0962302	-0.282798	-0.0150098	-0.409682	-0.317825	-0.261489
AT5G59540	II	93	AT5G59540.1	2-oxoglutarate (2OG) and Fe(II)-dependent oxygenase superfamily protein; FUNCTIONS IN: oxidoreductase activity; INVOLVED IN: biological_process unknown; LOCATED IN: cellular_component unknown; EXPRESSED IN: 17 plant structures; EXPRESSED DURING: 9 growth stages; CONTAINS InterPro DOMAIN/s: Oxoglutarate/iron-dependent oxygenase (InterPro:IPR005123); BEST Arabidopsis thaliana protein match is: 2-ox…	protein_coding			2.41358	1.82934	1.69715	2.38874	2.06498	1.78947	-1.0349	-0.159498	-0.644199	-0.714062	-0.277475	0.210451	-0.406768	0.309572	-0.359095	0.0303052	-0.0959436	-0.210597	-0.0377246	-0.0113957	0.030015
AT4G15130	II	94	AT4G15130.1	phosphorylcholine cytidylyltransferase2 (CCT2); CONTAINS InterPro DOMAIN/s: Rossmann-like alpha/beta/alpha sandwich fold (InterPro:IPR014729), Cytidyltransferase-related (InterPro:IPR004821), Cytidylyltransferase (InterPro:IPR004820); BEST Arabidopsis thaliana protein match is: phosphorylcholine cytidylyltransferase (TAIR:AT2G32260.1); Has 2568 Blast hits to 2194 proteins in 660 species: Archae -…	protein_coding	PHOSPHORYLCHOLINE CYTIDYLYLTRANSFERASE2 (CCT2)	(ATCCT2);PHOSPHORYLCHOLINE CYTIDYLYLTRANSFERASE2 (CCT2)	2.30212	1.25729	1.15651	2.81046	1.89434	2.03624	-0.994281	-0.739458	-0.504705	-1.09834	-0.208587	0.0700237	-0.512134	-0.0853261	-0.551186	-0.154011	-0.415383	-0.506394	-0.298834	-0.189515	-0.110636
AT5G56340	II	95	AT5G56340.1	ATCRT1; FUNCTIONS IN: zinc ion binding; EXPRESSED IN: 23 plant structures; EXPRESSED DURING: 15 growth stages; CONTAINS InterPro DOMAIN/s: Zinc finger, RING-type (InterPro:IPR001841), Zinc finger, C3HC4 RING-type (InterPro:IPR018957); BEST Arabidopsis thaliana protein match is: RING/U-box superfamily protein (TAIR:AT4G26400.1); Has 1807 Blast hits to 1807 proteins in 277 species: Archae - 0; Bact…	protein_coding	(ATCRT1)	(ATCRT1)	2.02943	2.63632	1.48977	2.91872	1.65564	2.69951	-0.60016	-0.0408831	-0.1336	-0.227088	0.261617	0.228641	-1.03176	-0.150695	-0.694791	-0.0450021	-0.710603	-0.738309	-0.0838004	0.0010835	-0.0697882
AT1G19360	II	96	AT1G19360.1	Encodes an arabinosyltransferase that modifies extensin proteins in root hair cells.	protein_coding	REDUCED RESIDUAL ARABINOSE 3 (RRA3)	REDUCED RESIDUAL ARABINOSE 3 (RRA3)	1.92483	1.87414	1.34461	2.4708	2.00249	2.29084	-0.716167	-0.599483	-0.581096	-0.701974	-0.885839	0.0514128	-0.20417	0.0996856	-0.181907	0.128919	-0.180319	-0.0944754	-0.292093	-0.0135296	-0.267918
AT2G22300	II	97	AT2G22300.1	Encodes a putative CAM binding transcription factor. Loss of function mutations show enhanced resistance to fungal and bacterial pathogens suggesting that CAMTA functions to suppress defense responses.	protein_coding	SIGNAL RESPONSIVE 1 (SR1)	SIGNAL RESPONSIVE 1 (SR1);CALMODULIN-BINDING TRANSCRIPTION ACTIVATOR 3 (CAMTA3)	2.12005	2.19234	1.42935	2.33765	1.91638	2.30437	-0.785627	-0.73339	-0.410931	-0.771725	-0.524053	0.151599	-0.413049	-0.0359798	-0.347401	0.0764949	-0.357575	-0.338641	-0.287093	-0.419345	0.0463308
AT2G36470	II	98	AT2G36470.1	Plant protein of unknown function (DUF868); CONTAINS InterPro DOMAIN/s: Protein of unknown function DUF868, plant (InterPro:IPR008586); BEST Arabidopsis thaliana protein match is: Plant protein of unknown function (DUF868) (TAIR:AT2G27770.1); Has 289 Blast hits to 289 proteins in 19 species: Archae - 0; Bacteria - 0; Metazoa - 1; Fungi - 2; Plants - 285; Viruses - 0; Other Eukaryotes - 1 (source:…	protein_coding			2.51934	2.03966	1.14381	2.98155	1.79726	2.42811	-0.793868	-0.516817	0.00400465	-0.289286	-0.631032	0.489352	-0.231094	0.198987	-0.0448772	0.131908	0.0785168	0.10548	0.105299	-0.0971429	-0.280256
AT1G67060	II	99	AT1G67060.1	unknown protein; FUNCTIONS IN: molecular_function unknown; INVOLVED IN: biological_process unknown; LOCATED IN: plasma membrane; EXPRESSED IN: 22 plant structures; EXPRESSED DURING: 13 growth stages; Has 283 Blast hits to 281 proteins in 136 species: Archae - 0; Bacteria - 145; Metazoa - 0; Fungi - 65; Plants - 41; Viruses - 0; Other Eukaryotes - 32 (source: NCBI BLink).	protein_coding			2.24004	2.60721	1.98328	3.19628	2.26894	3.12319	0.0240746	-0.0937667	-0.0397699	-0.148859	0.256544	0.00757552	-0.646218	-0.0195334	-0.769652	-0.00332511	-0.61504	-0.59677	-0.00873994	0.0422746	-0.139405
AT4G08850	II	100	AT4G08850.1	Leucine-rich repeat receptor-like protein kinase family protein; FUNCTIONS IN: kinase activity; INVOLVED IN: protein amino acid phosphorylation; LOCATED IN: plasma membrane, membrane; EXPRESSED IN: 23 plant structures; EXPRESSED DURING: 13 growth stages; CONTAINS InterPro DOMAIN/s: Protein kinase, ATP binding site (InterPro:IPR017441), Serine/threonine-protein kinase domain (InterPro:IPR002290), …	protein_coding			2.73728	4.26954	1.7865	2.65715	1.94685	2.70228	-1.06581	-0.100836	0.130972	-0.363865	-0.291824	0.526123	-0.843691	-0.217568	-0.222692	0.433123	-0.855536	-0.554725	-0.090005	-0.0505593	0.288498
AT1G62200	II	101	AT1G62200.1	Major facilitator superfamily protein; FUNCTIONS IN: transporter activity; INVOLVED IN: oligopeptide transport; LOCATED IN: membrane; EXPRESSED IN: 23 plant structures; EXPRESSED DURING: 15 growth stages; CONTAINS InterPro DOMAIN/s: PTR2 family proton/oligopeptide symporter, conserved site (InterPro:IPR018456), Oligopeptide transporter (InterPro:IPR000109), Major facilitator superfamily, general …	protein_coding	PEPTIDE TRANSPORTER 6 (PTR6)	PEPTIDE TRANSPORTER 6 (PTR6); (AtPTR6)	1.39863	0.654903	0.231989	1.54134	1.12681	0.664673	-1.19436	-1.15806	-0.968427	-1.21896	-1.30328	0.199732	-0.63677	0.0986032	-0.443515	0.206788	-0.620256	-0.439001	-0.579759	-0.305979	-0.505991
AT1G79380	II	102	AT1G79380.1	Encodes a ubiquitin ligase that is an essential upstream modulator of JA signaling in response to various stimuli.	protein_coding	RING DOMAIN LIGASE 4 (RGLG4)	RING DOMAIN LIGASE 4 (RGLG4)	0.974086	1.15031	0.502455	1.14295	1.14429	1.39501	-1.43807	-1.02195	-0.978526	-1.27579	-1.18196	0.217082	-1.19694	-0.132554	-0.980703	-0.037644	-1.00697	-0.892412	-0.666407	-0.633344	-0.619294
AT3G25070	II	103	AT3G25070.1	Encodes a member of the R protein complex and may represent a virulence target of type III pili effector proteins (virulence factors) from bacterial pathogens, which is 'guarded' by R protein complex (RPM1 and RPS2 proteins). RIN4 physically interacts with RPS2 and RPM1 in vivo. Bacterial avirulence (Avr) effectors AvrB, AvrRpm1, and AvrRpt2 induce a mobility shift in RIN4 and expression of AvrRp…	protein_coding	RPM1 INTERACTING PROTEIN 4 (RIN4)	RPM1 INTERACTING PROTEIN 4 (RIN4)	1.14467	1.33493	1.21455	1.51747	1.05886	1.58339	-1.20242	-0.863634	-1.2115	-0.903817	-1.26697	0.569689	-1.03742	0.373385	-0.797704	0.374391	-0.948611	-0.422213	-0.776189	-0.77578	-0.475162
AT1G68000	II	104	AT1G68000.1	phosphatidylinositol synthase 1	protein_coding	PHOSPHATIDYLINOSITOL SYNTHASE 1 (PIS1)	PHOSPHATIDYLINOSITOL SYNTHASE 1 (ATPIS1);PHOSPHATIDYLINOSITOL SYNTHASE 1 (PIS1);PHOSPHATIDYLINOSITOL SYNTHASE (ATPIS)	1.07695	0.890559	0.864376	1.39879	1.33044	1.56124	-1.14418	-1.11062	-0.930501	-1.19864	-1.03202	0.152631	-0.547936	0.035782	-0.388591	0.0839015	-0.526991	-0.331689	-0.325612	-0.200636	-0.520413
AT4G16860	II	105	AT4G16860.1	Confers resistance to Peronospora parasitica. RPP4 is coordinately regulated by transcriptional activation and RNA silencing.	protein_coding	RECOGNITION OF PERONOSPORA PARASITICA 4 (RPP4)	RECOGNITION OF PERONOSPORA PARASITICA 4 (RPP4)	0.770796	1.3094	0.418638	0.526603	0.902154	1.73824	-1.05465	0.141966	-0.915054	-1.24888	-0.576935	0.434056	-0.76134	0.0810052	-0.321257	0.12637	-0.513695	-0.246778	-0.588605	-0.121412	0.293923
AT1G69910	II	106	AT1G69910.1	Protein kinase superfamily protein; FUNCTIONS IN: kinase activity; INVOLVED IN: protein amino acid phosphorylation; EXPRESSED IN: 20 plant structures; EXPRESSED DURING: 13 growth stages; CONTAINS InterPro DOMAIN/s: Protein kinase, ATP binding site (InterPro:IPR017441), Protein kinase, catalytic domain (InterPro:IPR000719), Serine/threonine-protein kinase domain (InterPro:IPR002290), Tyrosine-prot…	protein_coding			0.660532	0.488607	0.166869	0.0192721	0.618901	0.934904	-0.641322	-0.615755	-0.487751	-0.823697	-0.591855	-0.120209	-0.871784	-0.0785463	-0.693429	-0.110369	-0.943968	-0.804396	-0.16847	-0.144867	-0.470632
AT5G03110	II	107	AT5G03110.1	FUNCTIONS IN: molecular_function unknown; INVOLVED IN: biological_process unknown; LOCATED IN: plasma membrane; BEST Arabidopsis thaliana protein match is: protamine P1 family protein (TAIR:AT2G37100.1); Has 81 Blast hits to 73 proteins in 9 species: Archae - 0; Bacteria - 0; Metazoa - 0; Fungi - 0; Plants - 81; Viruses - 0; Other Eukaryotes - 0 (source: NCBI BLink).	protein_coding			0.448216	0.0555304	0.141988	0.603912	0.659052	0.350201	NA	NA	NA	NA	NA	-0.149963	-0.691369	-0.0527345	-0.734858	-0.0322585	-0.694901	-0.660792	NA	NA	NA
AT1G15030	II	108	AT1G15030.1	Encodes a Cysteine-rich peptide (CRP) family protein	protein_coding			0.727431	0.789492	0.217526	0.794414	0.401897	0.320371	NA	NA	NA	NA	NA	0.215709	-1.16845	0.124166	-0.977138	-0.0345524	-1.02824	-0.879846	NA	NA	NA
AT3G06330	II	109	AT3G06330.1	RING/U-box superfamily protein; CONTAINS InterPro DOMAIN/s: Zinc finger, C3HC4 RING-type (InterPro:IPR018957), Zinc finger, RING-CH-type (InterPro:IPR011016); BEST Arabidopsis thaliana protein match is: RING/U-box superfamily protein (TAIR:AT5G18760.1); Has 1679 Blast hits to 1517 proteins in 175 species: Archae - 0; Bacteria - 0; Metazoa - 662; Fungi - 120; Plants - 648; Viruses - 4; Other Eukar…	protein_coding			0.541765	-0.113406	0.375119	0.79327	0.43701	0.0463227	-0.452649	-0.359826	-0.421098	-0.600134	-0.555385	0.19007	-1.09792	0.0183135	-0.821871	-0.0162238	-0.743527	-0.858107	-0.31498	-0.182373	-0.574505
AT3G47250	II	110	AT3G47250.1	Plant protein of unknown function (DUF247); CONTAINS InterPro DOMAIN/s: Protein of unknown function DUF247, plant (InterPro:IPR004158); BEST Arabidopsis thaliana protein match is: Plant protein of unknown function (DUF247) (TAIR:AT3G47200.2); Has 1106 Blast hits to 1004 proteins in 19 species: Archae - 0; Bacteria - 0; Metazoa - 0; Fungi - 0; Plants - 1106; Viruses - 0; Other Eukaryotes - 0 (sour…	protein_coding			1.29883	1.30614	0.544774	-1.81066	1.25771	1.49868	-0.962424	-0.78352	-0.748509	-0.514704	-0.885011	0.390429	-0.87673	0.294315	-0.524347	0.113815	-0.398195	-0.429183	-0.651863	-0.324955	-0.877241
AT2G25250	II	111	AT2G25250.1	unknown protein; FUNCTIONS IN: molecular_function unknown; INVOLVED IN: biological_process unknown; LOCATED IN: chloroplast; EXPRESSED IN: 23 plant structures; EXPRESSED DURING: 14 growth stages; BEST Arabidopsis thaliana protein match is: unknown protein (TAIR:AT4G32020.1); Has 30 Blast hits to 30 proteins in 7 species: Archae - 0; Bacteria - 0; Metazoa - 0; Fungi - 2; Plants - 28; Viruses - 0; …	protein_coding			1.4522	0.619701	0.263411	0.838239	1.51682	1.19007	0.101105	-0.595712	-0.300438	-0.0265975	0.342509	-0.0635518	-0.810587	-0.17333	-0.737111	-0.131296	-0.780643	-0.914709	-0.271608	-0.135696	-0.245211
AT2G26240	II	112	AT2G26240.1	Transmembrane proteins 14C; INVOLVED IN: biological_process unknown; LOCATED IN: mitochondrion; EXPRESSED IN: 24 plant structures; EXPRESSED DURING: 13 growth stages; CONTAINS InterPro DOMAIN/s: Uncharacterised protein family UPF0136, Transmembrane (InterPro:IPR005349); BEST Arabidopsis thaliana protein match is: Transmembrane proteins 14C (TAIR:AT3G43520.1); Has 421 Blast hits to 421 proteins in…	protein_coding			1.09713	1.53202	0.571773	1.44529	1.09995	1.24628	-0.616859	-0.378654	-0.435256	-0.474673	-1.04077	0.298359	-0.512278	0.110071	-0.41248	0.134204	-0.425651	-0.290331	-0.514351	-0.462564	-0.26939
AT5G22360	II	113	AT5G22360.1	Member of Synaptobrevin-like AtVAMP7C, v-SNARE protein family.	protein_coding	VESICLE-ASSOCIATED MEMBRANE PROTEIN 714 (VAMP714)	VESICLE-ASSOCIATED MEMBRANE PROTEIN 714 (ATVAMP714);VESICLE-ASSOCIATED MEMBRANE PROTEIN 714 (VAMP714); (VAMP714)	0.935286	0.569186	0.503955	1.22634	1.09571	1.40282	-0.52633	-0.507818	-0.653513	-0.778665	-0.57216	0.169205	-0.346122	-5.48e-05	-0.205368	0.136924	-0.298548	-0.209529	-0.263907	-0.076136	-0.136512
AT4G16480	II	114	AT4G16480.1	Encodes a high affinity H+:<i>myo</i>-inositol symporter. The only other compound shown to be transported was pinitol, a methylated derivative of <i>myo</i>-inositol.	protein_coding	INOSITOL TRANSPORTER 4 (INT4)	INOSITOL TRANSPORTER 4 (INT4); (ATINT4)	0.889857	1.26299	0.959151	0.878625	0.92112	1.01771	-0.779107	-0.688015	-0.847605	-0.834873	-0.636066	0.15873	-0.515955	0.0936774	-0.670893	0.19616	-0.68611	-0.48134	-0.599538	-0.26247	-0.534414
AT1G11300	II	115	AT1G11300.1	protein serine/threonine kinases;protein kinases;ATP binding;sugar binding;kinases;carbohydrate binding; FUNCTIONS IN: in 6 functions; INVOLVED IN: protein amino acid phosphorylation, recognition of pollen; LOCATED IN: endomembrane system; EXPRESSED IN: 12 plant structures; EXPRESSED DURING: 6 growth stages; CONTAINS InterPro DOMAIN/s: Curculin-like (mannose-binding) lectin (InterPro:IPR001480), …	protein_coding			0.636586	1.2445	0.788453	0.709886	0.66265	0.549278	-0.987124	-0.488813	-0.0127652	-0.742531	-1.23556	0.152765	-0.0427509	0.0502857	-0.0693582	0.0246181	-0.0185444	0.0322248	-0.853073	-0.658204	-0.446904
AT5G24520	II	116	AT5G24520.1	Required for the accumulation of purple anthocyanins in leaves and stems. Involved in trichome and root hair development. Controls epidermal cell fate specification. Affects dihydroflavonol 4-reductase gene expression. It is thought that a ternary complex composed of TT2, TT8 and TTG1 is necessary for correct expression of BAN in seed endothelium. Based on clonal analysis and other methonds TTG1 …	protein_coding	TRANSPARENT TESTA GLABRA 1 (TTG1)	TRANSPARENT TESTA GLABRA 1 (TTG1);TRANSPARENT TESTA GLABRA 1 (ATTTG1);UNARMED 23 (URM23); (TTG)	0.858861	0.706198	0.616371	1.32073	0.947468	0.982702	-0.985068	-0.792871	-1.00064	-0.861815	-1.08509	0.173451	-0.848499	0.0106154	-0.60901	0.0111651	-0.588897	-0.664728	-0.589243	-0.318688	-0.42577
AT4G04220	II	117	AT4G04220.1	receptor like protein 46 (RLP46); FUNCTIONS IN: kinase activity; INVOLVED IN: signal transduction, defense response; LOCATED IN: endomembrane system; EXPRESSED IN: 20 plant structures; EXPRESSED DURING: 11 growth stages; CONTAINS InterPro DOMAIN/s: Leucine-rich repeat, typical subtype (InterPro:IPR003591), Leucine-rich repeat-containing N-terminal domain, type 2 (InterPro:IPR013210), Leucine-rich…	protein_coding	RECEPTOR LIKE PROTEIN 46 (RLP46)	RECEPTOR LIKE PROTEIN 46 (RLP46);RECEPTOR LIKE PROTEIN 46 (AtRLP46)	1.64619	2.42769	1.29896	1.75512	1.63212	1.90932	-0.970177	-0.268539	-0.522275	-0.390359	-1.21397	0.626509	-0.840446	-0.0285266	-0.11676	0.517992	-0.785305	-0.098872	-0.00308832	-0.0611878	0.0604147
AT2G07180	II	118	AT2G07180.1	Protein kinase superfamily protein; FUNCTIONS IN: protein serine/threonine kinase activity, protein kinase activity, kinase activity, ATP binding; INVOLVED IN: protein amino acid phosphorylation, N-terminal protein myristoylation; LOCATED IN: cellular_component unknown; EXPRESSED IN: 25 plant structures; EXPRESSED DURING: 15 growth stages; CONTAINS InterPro DOMAIN/s: Protein kinase, ATP binding s…	protein_coding			1.79428	2.19717	1.19011	1.73352	1.60757	2.09926	-0.924809	-0.689456	-0.747248	-0.679181	-0.773527	0.426755	-0.464312	0.0193973	-0.132918	0.164953	-0.28123	-0.0943381	-0.679921	-0.40163	-0.360906
AT2G21520	II	119	AT2G21520.2	Sec14p-like phosphatidylinositol transfer family protein; FUNCTIONS IN: transporter activity; INVOLVED IN: transport; LOCATED IN: intracellular; EXPRESSED IN: 23 plant structures; EXPRESSED DURING: 15 growth stages; CONTAINS InterPro DOMAIN/s: Cellular retinaldehyde-binding/triple function, C-terminal (InterPro:IPR001251), Cellular retinaldehyde-binding/triple function, N-terminal (InterPro:IPR00…	protein_coding			1.51715	1.49615	0.921064	1.62819	1.9628	2.09453	-0.722766	-0.660993	-0.659374	-0.667619	-0.760058	0.0727424	-0.206726	0.0888215	-0.228161	0.00571918	-0.149754	-0.15981	-0.063989	-0.118543	0.00644979
AT5G51570	II	120	AT5G51570.1	SPFH/Band 7/PHB domain-containing membrane-associated protein family; INVOLVED IN: N-terminal protein myristoylation; LOCATED IN: plasma membrane, vacuole; EXPRESSED IN: 24 plant structures; EXPRESSED DURING: 13 growth stages; CONTAINS InterPro DOMAIN/s: Band 7 protein (InterPro:IPR001107); BEST Arabidopsis thaliana protein match is: SPFH/Band 7/PHB domain-containing membrane-associated protein f…	protein_coding			1.5434	2.09837	0.948984	0.666567	2.08319	2.52289	-0.749691	-0.793167	-0.48187	-0.742106	-0.879338	0.154807	0.0508892	0.0557524	0.149365	0.117549	0.164365	0.111514	0.0411787	-0.126762	0.0504525
AT5G02290	II	121	AT5G02290.1	Encodes a candidate protein kinase NAK that is similar to the oncogenes met and abl.	protein_coding	(NAK)	(NAK)	1.60793	2.49477	1.21136	2.4784	1.16627	1.66613	-0.982656	-0.634939	-0.468547	-0.579303	-0.726452	0.276609	-0.835382	-0.217351	-0.482811	0.260345	-0.76959	-0.547143	-0.336661	-0.406783	-0.0241312
AT1G53390	II	122	AT1G53390.1	P-loop containing nucleoside triphosphate hydrolases superfamily protein; FUNCTIONS IN: ATPase activity, coupled to transmembrane movement of substances; LOCATED IN: plasma membrane; EXPRESSED IN: 23 plant structures; EXPRESSED DURING: 13 growth stages; CONTAINS InterPro DOMAIN/s: ATPase, AAA+ type, core (InterPro:IPR003593), ABC transporter-like (InterPro:IPR003439), ABC transporter, conserved s…	protein_coding	ATP-BINDING CASSETTE G24 (ABCG24)	ATP-BINDING CASSETTE G24 (ABCG24)	1.77684	1.77156	0.878816	1.84324	1.79555	1.92257	-0.931454	-0.817994	-0.459644	-0.629771	-1.02908	0.157048	-0.216192	0.0519268	-0.0893965	0.0884133	-0.158306	0.00460478	-0.764923	-0.324403	-0.573552
AT4G32300	II	123	AT4G32300.1	S-domain-2 5 (SD2-5); FUNCTIONS IN: carbohydrate binding, protein kinase activity, kinase activity; INVOLVED IN: protein amino acid autophosphorylation; LOCATED IN: plasma membrane; EXPRESSED IN: 25 plant structures; EXPRESSED DURING: 15 growth stages; CONTAINS InterPro DOMAIN/s: Curculin-like (mannose-binding) lectin (InterPro:IPR001480), Protein kinase, ATP binding site (InterPro:IPR017441), Pr…	protein_coding	S-DOMAIN-2 5 (SD2-5)	S-DOMAIN-2 5 (SD2-5)	1.60579	2.15813	1.20926	1.55447	1.48813	1.63345	-0.707902	-0.409919	-0.305436	-0.409668	-0.273922	-0.158004	-0.598053	-0.074055	-0.724421	-0.126795	-0.668014	-0.946833	0.0803394	0.0361153	0.0763994
AT3G54810	II	124	AT3G54810.2	Encodes a protein containing a GATA type zinc finger domain that is expressed in the embryo axis and involved in germination. Mutants have a reduced rate of germination even when stratified.	protein_coding	BLUE MICROPYLAR END 3 (BME3)	BLUE MICROPYLAR END 3-ZINC FINGER (BME3-ZF);GATA TRANSCRIPTION FACTOR 8 (GATA8);BLUE MICROPYLAR END 3 (BME3)	1.68872	2.05862	1.73072	2.03017	1.37868	2.0692	-0.147478	-0.380538	0.201792	-0.272832	0.0449601	-0.356154	-0.839763	-0.41446	-0.918664	0.168118	-1.31237	-1.15211	-0.318995	-0.133563	-0.607631
AT2G43120	II	125	AT2G43120.1	RmlC-like cupins superfamily protein; FUNCTIONS IN: calmodulin binding; INVOLVED IN: biological_process unknown; LOCATED IN: plasma membrane; EXPRESSED IN: stem, flower; CONTAINS InterPro DOMAIN/s: Pirin, C-terminal (InterPro:IPR008778), Pirin (InterPro:IPR012093), Cupin, RmlC-type (InterPro:IPR011051), Pirin, N-terminal (InterPro:IPR003829); BEST Arabidopsis thaliana protein match is: pirin (TAI…	protein_coding			1.99409	1.49854	0.58024	1.3815	1.56346	3.46221	NA	NA	NA	NA	NA	-0.30411	-0.703747	0.0889183	-0.8967	-0.138426	-0.551916	-0.939164	NA	NA	NA
AT3G03000	II	126	AT3G03000.1	Calmodulin like protein localized in the plant vacuolar compartment with a function of binding and modifying the activity of a tonoplast transporter (AtNHX1) from within the vacuole in a Ca+2- and pH-dependent manner	protein_coding			1.77355	2.13676	1.13599	1.83397	1.91381	2.52178	-1.03454	-0.844821	-0.672539	-1.11993	-0.945868	0.0914192	-1.00817	-0.205253	-0.825085	-0.0279117	-0.976031	-0.903376	-0.614737	-0.815287	-0.678924
AT4G01960	II	127	AT4G01960.1	unknown protein; BEST Arabidopsis thaliana protein match is: unknown protein (TAIR:AT1G02380.1); Has 67 Blast hits to 67 proteins in 11 species: Archae - 0; Bacteria - 0; Metazoa - 0; Fungi - 0; Plants - 67; Viruses - 0; Other Eukaryotes - 0 (source: NCBI BLink).	protein_coding			1.80254	1.64609	1.6231	1.49671	2.23583	1.92586	-0.862645	-0.531545	-0.862694	-0.857167	-0.215954	0.280046	-0.571819	0.0831808	-0.467777	0.163618	-0.431609	-0.221985	0.300687	0.339941	0.442233
AT3G07800	II	128	AT3G07800.1	Thymidine kinase; FUNCTIONS IN: thymidine kinase activity, ATP binding; INVOLVED IN: pyrimidine deoxyribonucleoside interconversion, anaerobic respiration; LOCATED IN: cellular_component unknown; EXPRESSED IN: 23 plant structures; EXPRESSED DURING: 13 growth stages; CONTAINS InterPro DOMAIN/s: Thymidine kinase (InterPro:IPR001267), Thymidine kinase, conserved site (InterPro:IPR020633); BEST Arabi…	protein_coding			1.44783	1.49181	1.59085	2.67939	1.68876	2.12796	-0.847464	-0.312324	-0.693189	-0.793505	-0.345264	0.0222365	-0.0889063	-0.0845832	-0.0743417	0.112629	-0.203467	-0.141384	-0.265303	-0.206416	-0.382514
AT1G27100	II	129	AT1G27100.1	Actin cross-linking protein; FUNCTIONS IN: molecular_function unknown; INVOLVED IN: biological_process unknown; LOCATED IN: vacuole; EXPRESSED IN: 23 plant structures; EXPRESSED DURING: 13 growth stages; CONTAINS InterPro DOMAIN/s: Protein of unknown function DUF569 (InterPro:IPR007679), Actin cross-linking (InterPro:IPR008999); BEST Arabidopsis thaliana protein match is: Protein of unknown funct…	protein_coding			1.67035	1.93075	1.43487	2.24113	1.78723	2.42303	-0.22327	-0.0065272	-0.0367048	-0.0584105	0.17001	0.0879422	-0.818198	-0.0513753	-0.705739	0.0259817	-0.762953	-0.804537	-0.462429	-0.283129	-0.248851
AT4G05320	II	130	AT4G05320.2	One of five polyubiquitin genes in A. thaliana. These genes encode the highly conserved 76-amino acid protein ubiquitin that is covalently attached to substrate proteins targeting most for degradation. Polyubiquitin genes are characterized by the presence of tandem repeats of the 228 bp that encode a ubiquitin monomer. Induced by salicylic acid. Independent of NPR1 for their induction by salicyli…	protein_coding	POLYUBIQUITIN 10 (UBQ10)	POLYUBIQUITIN 10 (UBQ10);UBIQUITIN 10 (UBI10)	1.91846	1.74774	1.31001	2.00805	1.95653	2.25419	0.08116	0.222282	0.0823493	-0.187239	-0.0936801	0.575774	-0.905235	0.0112683	-0.63645	0.0646715	-0.340408	-0.669904	0.0318535	0.146377	-0.0428098
AT1G21540	II	131	AT1G21540.1	AMP-dependent synthetase and ligase family protein; FUNCTIONS IN: catalytic activity; INVOLVED IN: metabolic process; EXPRESSED IN: 10 plant structures; EXPRESSED DURING: 4 anthesis, C globular stage, F mature embryo stage, petal differentiation and expansion stage, E expanded cotyledon stage; CONTAINS InterPro DOMAIN/s: EF-Hand 1, calcium-binding site (InterPro:IPR018247), AMP-binding, conserved…	protein_coding			1.22667	1.23339	1.45023	1.90693	1.55415	1.76158	-0.138119	-0.190153	-0.317828	-0.319295	0.106158	-0.264197	-0.475952	-0.122599	-0.540379	-0.46077	-0.491444	-1.10302	-0.084037	-0.046951	-0.0870182
AT3G17240	II	132	AT3G17240.1	lipoamide dehydrogenase precursor	protein_coding	LIPOAMIDE DEHYDROGENASE 2 (mtLPD2)	LIPOAMIDE DEHYDROGENASE 2 (mtLPD2)	1.51688	1.38165	0.871587	1.64042	1.73152	1.59161	-0.555001	-0.238472	-0.351435	-0.345474	-0.634039	0.139132	-0.225625	0.161022	-0.210665	0.0608161	-0.238178	-0.00499619	-0.0715243	-0.0515622	-0.0718451
AT5G44870	II	133	AT5G44870.1	Encodes LAZ5, a TIR-class NB-LRR R protein of unknown pathogen specificity with sequence similarity to RPS4, an R protein conferring resistance to Pseudomonas syringae expressing the effector AvrRPS4. Overexpression of LAZ5 results in hypersensitive cell death (plants did not survive to set seeds).	protein_coding	LAZARUS 5 (LAZ5)	TOLERANCE TO TOBACCO RINGSPOT VIRUS 1 (TTR1);LAZARUS 5 (LAZ5)	1.67703	1.60726	0.983445	1.61573	1.56037	1.65058	-0.707208	-0.351698	-0.383009	-0.470296	-0.486027	0.209142	-0.293798	-0.0308907	-0.0467053	0.055392	-0.252072	-0.121598	-0.679811	-0.451818	-0.341345
AT1G79670	II	134	AT1G79670.1	Encodes a receptor-like kinase that does not contain an extracellular leucine-rich repeat domain. A novel type of dominant disease-resistance protein that confers resistance to a broad spectrum of Fusarium races.	protein_coding	RESISTANCE TO FUSARIUM OXYSPORUM 1 (RFO1)	(WAKL22);RESISTANCE TO FUSARIUM OXYSPORUM 1 (RFO1)	1.5477	2.00179	-0.394483	1.62613	1.25486	1.71393	-0.799415	-0.957859	-0.588289	-1.09681	-0.897588	0.206777	-0.997508	-0.0603116	-0.690981	0.0716098	-0.721176	-0.728369	-0.408093	-0.315623	-0.401968
AT4G02350	II	135	AT4G02350.1	Encodes a member of the exocyst complex gene family. The exocyst is a protein complex involved in tethering vesicles to the plasma membrane during regulated or polarized secretion.	protein_coding	EXOCYST COMPLEX COMPONENT SEC15B (SEC15B)	EXOCYST COMPLEX COMPONENT SEC15B (SEC15B)	1.53818	1.53891	1.08539	1.85947	1.52666	1.88638	-0.210014	0.0315676	-0.12233	-0.307572	0.509094	-0.0279612	-0.400906	-0.0224481	-0.412754	-0.0351607	-0.439189	-0.496788	-0.162526	-0.0355044	-0.065905
AT4G02370	II	136	AT4G02370.1	Protein of unknown function, DUF538; INVOLVED IN: biological_process unknown; LOCATED IN: plasma membrane, vacuole; EXPRESSED IN: 25 plant structures; EXPRESSED DURING: 13 growth stages; CONTAINS InterPro DOMAIN/s: Protein of unknown function DUF538 (InterPro:IPR007493); BEST Arabidopsis thaliana protein match is: Protein of unknown function, DUF538 (TAIR:AT1G02816.1); Has 618 Blast hits to 617 p…	protein_coding			1.29611	1.02763	0.728365	1.26999	1.74383	1.56836	-1.15886	-0.528338	-0.88312	-1.18486	-1.05484	0.243154	-0.00824543	0.117398	0.138987	0.145666	0.273626	0.326665	0.00217617	0.00717068	-0.16926
AT4G36150	II	137	AT4G36150.1	Disease resistance protein (TIR-NBS-LRR class) family; FUNCTIONS IN: transmembrane receptor activity, ATP binding; INVOLVED IN: signal transduction, apoptosis, defense response, innate immune response; LOCATED IN: intrinsic to membrane, chloroplast; EXPRESSED IN: 20 plant structures; EXPRESSED DURING: 13 growth stages; CONTAINS InterPro DOMAIN/s: NB-ARC (InterPro:IPR002182), Toll-Interleukin rece…	protein_coding			1.6029	2.58761	0.61657	1.18382	0.988558	1.25383	-1.0325	-0.0792532	-0.413624	-0.884305	-0.98863	0.478122	-0.518832	-0.0539596	0.0738852	0.335053	-0.19843	-0.129444	-0.0862714	-0.0345399	0.109655
AT1G64280	II	138	AT1G64280.1	This gene is a key regulator of the salicylic acid (SA)-mediated systemic acquired resistance (SAR) pathway. It is similar to the transcription factor inhibitor I kappa B, and contains ankyrin repeats. It confers resistance to the pathogens Pseudomonas syringae and Peronospora parasitica in a dosage-dependent fashion. Although transgenic Arabidopsis plants overexpressing NPR1 acquire enhanced sen…	protein_coding	NONEXPRESSER OF PR GENES 1 (NPR1)	NONEXPRESSER OF PR GENES 1 (NPR1);ARABIDOPSIS NONEXPRESSER OF PR GENES 1 (ATNPR1);NON-INDUCIBLE IMMUNITY 1 (NIM1);SALICYLIC ACID INSENSITIVE 1 (SAI1)	1.41666	1.69706	0.82185	1.73984	1.30745	1.65608	-0.836704	-0.406979	-0.274701	-0.521823	-0.493308	0.307552	-0.160665	0.112205	0.00663833	0.210491	-0.211538	0.050487	-0.117885	0.0673362	-0.204713
AT5G25050	II	139	AT5G25050.1	Major facilitator superfamily protein; CONTAINS InterPro DOMAIN/s: Major facilitator superfamily, general substrate transporter (InterPro:IPR016196), Biopterin transport-related protein BT1 (InterPro:IPR004324); BEST Arabidopsis thaliana protein match is: Major facilitator superfamily protein (TAIR:AT5G25040.2); Has 1807 Blast hits to 1807 proteins in 277 species: Archae - 0; Bacteria - 0; Metazo…	protein_coding			1.73511	1.97942	0.930369	0.800146	1.43198	1.42216	-1.16557	-0.623177	-1.03233	-0.712533	-0.907178	-0.0485403	-0.110278	-0.0718738	-0.00232351	-0.0811618	-0.0961812	-0.0933803	-0.36215	-0.152654	-0.261479
AT1G20980	II	140	AT1G20980.1	Encodes a nuclear plant-specific protein with features characteristic of a transcriptional regulator, including a nuclear localization signal sequence, a plant-specific DNA binding domain (the SBP box), and a protein interaction motif (ankyrin repeats). It unctions as a transcriptional regulator that plays a role not only in sensitivity to FB1, but also in the development of normal plant architec…	protein_coding	SQUAMOSA PROMOTER BINDING PROTEIN-LIKE 14 (SPL14)	SQUAMOSA PROMOTER BINDING PROTEIN-LIKE 14 (SPL14);SQUAMOSA PROMOTER BINDING PROTEIN-LIKE 14 (ATSPL14); (SPL1R2); (FBR6)	1.37033	1.06773	0.882873	1.59322	1.3341	1.57298	-0.59257	-0.823222	-0.484595	-0.759137	-0.637687	0.14276	-0.436035	0.00854672	-0.311428	-0.0517994	-0.315254	-0.359076	-0.164453	0.0763698	-0.217518
AT4G12010	II	141	AT4G12010.1	Disease resistance protein (TIR-NBS-LRR class) family; FUNCTIONS IN: transmembrane receptor activity, ATP binding; INVOLVED IN: signal transduction, apoptosis, defense response, innate immune response; LOCATED IN: intrinsic to membrane; EXPRESSED IN: 22 plant structures; EXPRESSED DURING: 13 growth stages; CONTAINS InterPro DOMAIN/s: NB-ARC (InterPro:IPR002182), Leucine-rich repeat (InterPro:IPR0…	protein_coding			1.2675	1.6161	1.05882	1.56505	1.08502	1.08413	-1.08462	-0.727422	-0.833976	-0.918	-0.700301	0.338189	-0.65799	0.116646	-0.359848	0.219585	-0.467293	-0.379872	-0.36031	-0.293524	-0.231772
AT5G57580	II	142	AT5G57580.1	Calmodulin-binding protein; CONTAINS InterPro DOMAIN/s: Calmodulin binding protein-like (InterPro:IPR012416); BEST Arabidopsis thaliana protein match is: Calmodulin-binding protein (TAIR:AT4G25800.2); Has 341 Blast hits to 322 proteins in 21 species: Archae - 0; Bacteria - 2; Metazoa - 0; Fungi - 0; Plants - 339; Viruses - 0; Other Eukaryotes - 0 (source: NCBI BLink).	protein_coding			1.43239	1.40039	0.690058	1.63292	1.35593	1.46811	-1.06544	-0.61179	-0.747592	-0.653205	-1.04936	0.271838	-0.506312	0.138705	-0.239826	0.183567	-0.525096	-0.254263	-0.347271	-0.323326	-0.319495
AT5G53550	II	143	AT5G53550.1	YELLOW STRIPE like 3 (YSL3); CONTAINS InterPro DOMAIN/s: Oligopeptide transporter OPT superfamily (InterPro:IPR004813); BEST Arabidopsis thaliana protein match is: YELLOW STRIPE like 2 (TAIR:AT5G24380.1); Has 1791 Blast hits to 1736 proteins in 561 species: Archae - 19; Bacteria - 890; Metazoa - 0; Fungi - 282; Plants - 448; Viruses - 1; Other Eukaryotes - 151 (source: NCBI BLink).	protein_coding	YELLOW STRIPE LIKE 3 (YSL3)	YELLOW STRIPE LIKE 3 (ATYSL3);YELLOW STRIPE LIKE 3 (YSL3)	1.38417	2.05302	0.77178	1.63408	1.53957	1.69024	-1.43893	-1.40452	-0.985165	-0.779217	-1.79904	0.876666	-1.43429	0.231158	-0.771299	0.665659	-1.4631	-0.367658	-0.531719	-0.0622108	-0.145978
AT1G53440	II	144	AT1G53440.1	Leucine-rich repeat transmembrane protein kinase; FUNCTIONS IN: kinase activity; INVOLVED IN: protein amino acid phosphorylation; LOCATED IN: plasma membrane; EXPRESSED IN: 22 plant structures; EXPRESSED DURING: 13 growth stages; CONTAINS InterPro DOMAIN/s: Serine/threonine-protein kinase domain (InterPro:IPR002290), Leucine-rich repeat (InterPro:IPR001611), Serine-threonine/tyrosine-protein kina…	protein_coding			1.7396	1.39161	1.26375	1.84708	1.48592	1.37511	-1.72928	-1.68097	-1.11639	-1.5171	-1.71283	0.185505	-1.09785	0.00522172	-0.920332	0.106244	-1.1541	-0.954496	-0.848701	-0.587634	-0.962129
AT2G47240	II	145	AT2G47240.1	Encodes an acyl-CoA synthetase that acts on long-chain and very-long-chain fatty acids, involved in cuticular wax and cutin biosynthesis	protein_coding	LONG-CHAIN ACYL-COA SYNTHASE 1 (LACS1)	(CER8);ECERIFERUM 8 (CER8);LONG-CHAIN ACYL-COA SYNTHASE 1 (LACS1)	1.27954	2.22583	1.38991	1.73841	0.932653	1.35046	-1.12224	-1.41426	-1.44327	-2.03371	-1.46639	-0.312998	-0.340494	0.0086598	-0.513412	-0.266938	-0.504852	-0.613633	-0.897338	-0.940571	-0.968972
AT1G13000	II	146	AT1G13000.1	Protein of unknown function (DUF707); CONTAINS InterPro DOMAIN/s: Protein of unknown function DUF707 (InterPro:IPR007877); BEST Arabidopsis thaliana protein match is: Protein of unknown function (DUF707) (TAIR:AT3G26440.2); Has 334 Blast hits to 332 proteins in 29 species: Archae - 0; Bacteria - 19; Metazoa - 0; Fungi - 0; Plants - 306; Viruses - 0; Other Eukaryotes - 9 (source: NCBI BLink).	protein_coding			1.63132	1.77972	0.943523	1.49442	1.55261	1.9339	-1.57723	-1.25549	-1.09143	-1.18328	-1.65241	0.353965	-0.708387	-0.0647691	-0.3315	0.11386	-0.43894	-0.323251	-0.260831	-0.219092	-0.210913
AT2G44180	II	147	AT2G44180.1	Encodes a MAP2 like methionine aminopeptidase. In MAP1A mutant background plants show an increased sensitivity to fumagillin resulting in defects in development. Phenotype is similar to RNAi lines which knock out all MAP2/MAP1 loci.	protein_coding	METHIONINE AMINOPEPTIDASE 2A (MAP2A)	METHIONINE AMINOPEPTIDASE 2A (MAP2A)	0.965068	1.69559	0.88598	1.29212	0.989384	1.39045	-1.40282	-0.934773	-1.34148	-1.48668	-1.73631	0.347806	-0.930657	0.0761527	-0.700356	0.244626	-0.829623	-0.548837	-0.605874	-0.478763	-0.405706
AT4G25940	II	148	AT4G25940.1	ENTH/ANTH/VHS superfamily protein; FUNCTIONS IN: phospholipid binding, clathrin binding, binding, phosphatidylinositol binding; INVOLVED IN: clathrin coat assembly; LOCATED IN: clathrin coat; EXPRESSED IN: 14 plant structures; EXPRESSED DURING: 10 growth stages; CONTAINS InterPro DOMAIN/s: Epsin-like, N-terminal (InterPro:IPR013809), ANTH (InterPro:IPR011417), ENTH/VHS (InterPro:IPR008942), Clath…	protein_coding			1.75357	1.84374	0.816662	2.01985	1.57399	2.2415	-1.36664	-0.907936	-0.667187	-1.29093	-1.75103	0.265702	-0.355794	0.149984	-0.305742	0.0848236	-0.0858155	-0.0425762	-0.731851	-0.552266	-0.572535
AT2G40110	II	149	AT2G40110.1	Yippee family putative zinc-binding protein; CONTAINS InterPro DOMAIN/s: Yippee-like protein (InterPro:IPR004910); BEST Arabidopsis thaliana protein match is: Yippee family putative zinc-binding protein (TAIR:AT3G11230.2); Has 989 Blast hits to 989 proteins in 210 species: Archae - 0; Bacteria - 0; Metazoa - 470; Fungi - 205; Plants - 239; Viruses - 0; Other Eukaryotes - 75 (source: NCBI BLink).	protein_coding			2.0635	2.21051	1.07794	1.28722	2.28872	2.29033	-1.07859	-1.40891	-0.928049	-1.49778	-1.33135	0.0771969	-0.348861	0.0255413	-0.285671	0.0148662	-0.31046	-0.303596	-0.37108	-0.518659	-0.0338885
AT4G26070	II	150	AT4G26070.2	Member of MAP Kinase Kinase. Likely functions in a stress-activated MAPK pathway. Can phosphorylate the MAPK AtMPK4, in response to stress. Gets phosphorylated by MEKK1 in response to wounding.	protein_coding	MAP KINASE/ ERK KINASE 1 (MEK1)	(ATMEK1); (NMAPKK);MAP KINASE/ ERK KINASE 1 (MEK1);MITOGEN ACTIVATED PROTEIN KINASE KINASE 1 (MKK1)	1.66952	2.34589	0.950318	1.73546	1.27857	1.65961	-1.54636	-0.954235	-0.70105	-1.31278	-1.38113	0.61893	-0.704746	0.187152	-0.259559	0.494277	-0.574573	-0.23874	-0.222687	-0.273015	-0.326205
AT1G19770	II	151	AT1G19770.1	Member of a family of proteins related to PUP1, a purine transporter. May be involved in the transport of purine and purine derivatives such as cytokinins, across the plasma membrane.	protein_coding	PURINE PERMEASE 14 (PUP14)	PURINE PERMEASE 14 (ATPUP14);PURINE PERMEASE 14 (PUP14)	1.47353	1.27015	1.09047	1.33233	0.563072	1.14243	-1.01815	-0.578057	-0.714543	-0.786848	-0.629934	0.216229	-1.4699	-0.0170901	-1.23316	0.0738821	-1.21705	-1.25125	-1.13144	-0.992841	-0.849215
AT3G55560	II	152	AT3G55560.1	AT-hook protein of GA feedback 2 (AGF2); INVOLVED IN: biological_process unknown; LOCATED IN: chloroplast; EXPRESSED IN: 19 plant structures; EXPRESSED DURING: 6 growth stages; CONTAINS InterPro DOMAIN/s: Protein of unknown function DUF296 (InterPro:IPR005175), Predicted AT-hook DNA-binding (InterPro:IPR014476); BEST Arabidopsis thaliana protein match is: AT-hook motif nuclear-localized protein 2…	protein_coding	AT-HOOK PROTEIN OF GA FEEDBACK 2 (AGF2)	AT-HOOK MOTIF NUCLEAR-LOCALIZED PROTEIN 15 (AHL15);AT-HOOK PROTEIN OF GA FEEDBACK 2 (AGF2)	1.80878	1.09994	0.872047	1.87457	1.9399	1.67648	-0.445565	-0.420456	-0.15347	-0.370102	-0.841173	0.114713	-1.43659	0.323331	-1.52	0.0454922	-1.31662	-1.29602	-0.443424	-0.374543	-0.734107
AT2G28840	II	153	AT2G28840.1	XB3 ortholog 1 in Arabidopsis thaliana (XBAT31); FUNCTIONS IN: zinc ion binding; EXPRESSED IN: 24 plant structures; EXPRESSED DURING: 15 growth stages; CONTAINS InterPro DOMAIN/s: Zinc finger, RING-type (InterPro:IPR001841), Ankyrin repeat-containing domain (InterPro:IPR020683), Ankyrin repeat (InterPro:IPR002110); BEST Arabidopsis thaliana protein match is: XB3 ortholog 3 in Arabidopsis thaliana…	protein_coding	XB3 ORTHOLOG 1 IN ARABIDOPSIS THALIANA (XBAT31)	XB3 ORTHOLOG 1 IN ARABIDOPSIS THALIANA (XBAT31)	2.14828	1.94866	0.894796	1.95691	2.1843	2.79595	-1.21906	-1.46846	-1.21495	-1.08998	-1.21385	0.0839724	0.312652	-0.0903144	0.343404	-0.0506943	0.444027	0.26767	0.0830164	0.0852469	0.319045
AT1G09630	II	154	AT1G09630.1	Encodes a putative GTP-binding protein. Associates with organelles on a pathway from the Golgi to the plasma membrane in interphase. In dividing cells acts at the cell plate.	protein_coding	RAB GTPASE 11C (RAB11c)	ARABIDOPSIS RAB GTPASE A2A (ATRABA2A);ARABIDOPSIS RAB GTPASE A2A (ATRAB-A2A);RAB GTPASE A2A (RAB-A2A);RAB GTPASE 11C (ATRAB11C);RAB GTPASE 11C (RAB11c)	1.87551	1.29395	1.23852	2.31297	2.01899	2.16934	-1.24472	-1.27847	-1.26327	-1.25648	-1.77418	0.0167063	-0.259569	-0.0202042	-0.164044	0.0817933	-0.115799	-0.138863	-0.79692	-0.595095	-0.719979
AT3G01720	II	155	AT3G01720.1	unknown protein; FUNCTIONS IN: molecular_function unknown; INVOLVED IN: biological_process unknown; LOCATED IN: endomembrane system; EXPRESSED IN: 24 plant structures; EXPRESSED DURING: 13 growth stages; BEST Arabidopsis thaliana protein match is: unknown protein (TAIR:AT5G25265.1); Has 374 Blast hits to 211 proteins in 23 species: Archae - 0; Bacteria - 0; Metazoa - 0; Fungi - 0; Plants - 316; V…	protein_coding			2.17101	2.18303	1.34664	2.57847	2.16685	2.30758	-1.31777	-0.804317	-0.867636	-1.26429	-1.18123	0.235284	-0.634418	-0.0221828	-0.334409	0.100395	-0.645928	-0.317407	-0.284411	-0.155483	-0.163081
AT4G00330	II	156	AT4G00330.1	high overall homology to CRCK1	protein_coding	CALMODULIN-BINDING RECEPTOR-LIKE CYTOPLASMIC KINASE 2 (CRCK2)	CALMODULIN-BINDING RECEPTOR-LIKE CYTOPLASMIC KINASE 2 (CRCK2)	1.9707	2.28608	1.15439	2.57497	2.07931	2.6753	-1.04956	-1.47194	-0.461156	-1.07512	-1.12067	0.0892483	-0.870379	-0.0519731	-0.632152	0.0590205	-0.785739	-0.788276	-1.04855	-0.802486	-1.28888
AT4G35310	II	157	AT4G35310.1	calmodulin-domain protein kinase CDPK isoform 5 (CPK5)	protein_coding	CALMODULIN-DOMAIN PROTEIN KINASE 5 (CPK5)	(ATCPK5);CALMODULIN-DOMAIN PROTEIN KINASE 5 (CPK5)	1.64731	1.58708	1.10437	1.95621	1.73017	1.98456	-1.23346	-0.992368	-0.754004	-0.930974	-1.64828	0.00120617	-0.602185	-0.0542335	-0.401023	-0.0615415	-0.592356	-0.642277	-0.34577	-0.260078	-0.249527
AT5G19250	II	158	AT5G19250.1	Glycoprotein membrane precursor GPI-anchored; FUNCTIONS IN: molecular_function unknown; INVOLVED IN: biological_process unknown; LOCATED IN: anchored to plasma membrane, anchored to membrane; EXPRESSED IN: 24 plant structures; EXPRESSED DURING: 13 growth stages; BEST Arabidopsis thaliana protein match is: Glycoprotein membrane precursor GPI-anchored (TAIR:AT3G06035.1); Has 1807 Blast hits to 1807…	protein_coding			1.81872	1.84529	1.04531	0.775402	1.8707	2.33112	-1.45271	-0.934586	-0.737672	-1.01593	-1.11873	0.398889	-0.351493	0.14544	-0.211098	0.413996	-0.45657	-0.0595867	-1.03173	-0.8739	-0.785843
AT1G12320	II	159	AT1G12320.1	Protein of unknown function (DUF1442); CONTAINS InterPro DOMAIN/s: Protein of unknown function DUF1442 (InterPro:IPR009902); BEST Arabidopsis thaliana protein match is: Protein of unknown function (DUF1442) (TAIR:AT1G62840.1); Has 98 Blast hits to 98 proteins in 12 species: Archae - 0; Bacteria - 0; Metazoa - 0; Fungi - 0; Plants - 98; Viruses - 0; Other Eukaryotes - 0 (source: NCBI BLink).	protein_coding			1.32258	0.877503	1.50712	2.26257	1.75893	1.7506	-1.0558	-1.32791	-0.830836	-1.06247	-1.05849	0.151516	-1.27488	0.0649554	-1.08168	0.174157	-1.11281	-0.832437	-0.478931	-0.372251	-0.239852
AT2G40940	II	160	AT2G40940.1	Ethylene receptor, subfamily 1. Has histidine kinase activity.	protein_coding	ETHYLENE RESPONSE SENSOR 1 (ERS1)	ETHYLENE RESPONSE SENSOR (ERS);ETHYLENE RESPONSE SENSOR 1 (ERS1)	1.71272	0.413618	1.56432	1.82413	1.59513	1.60138	-1.17444	-1.05364	-0.740865	-1.18942	-1.21028	0.341826	-0.508677	0.318563	-0.373798	0.0303652	-0.213097	-0.208186	-0.255282	-0.22499	-0.364027

## Sheet: Cell death cluster (Fig. 7)
Supplementary Table 3
Gene order as in Figure 7.
AGI	Cluster	Number	Gene Model Name	Gene Model Description	Gene Model Type	Primary Gene Symbol	All Gene Symbols	Col-0 O3 2h	Col-0 high light	wrky40 high light	WRKY40-OX high light	wrky63 high light	WRKY63-OX high light	npq4 ctrl	npq4 high light	stn7 ctrl	stn7 high light	tap38 ctrl	tap38 high light	Col-0 high light	acd11	Botrytis 18h	Botrytis 48h	Psedumonas syringae ES4326	Flg22 1h	Flg22 4h	lht1	mkk1mkk2	siz1	sni1
AT1G55450	1	1	AT1G55450.2	S-adenosyl-L-methionine-dependent methyltransferases superfamily protein; FUNCTIONS IN: methyltransferase activity; EXPRESSED IN: 20 plant structures; EXPRESSED DURING: 13 growth stages; CONTAINS InterPro DOMAIN/s: Methyltransferase type 11 (InterPro:IPR013216); BEST Arabidopsis thaliana protein match is: S-adenosyl-L-methionine-dependent methyltransferases superfamily protein (TAIR:AT3G54150.1).	protein_coding			4.39143	-2.34542	-0.76903	-0.476714	-1.34935	-1.39562	0.529034	-1.03889	0.0146307	-0.759567	0.529818	-1.27738	-0.795899	3.73713	0.103374	0.0740937	0.58018	1.71422	1.62391	-0.137472	0.333486	0.725251	0.517317
AT1G70530	1	2	AT1G70530.1	Encodes a cysteine-rich receptor-like protein kinase.	protein_coding	CYSTEINE-RICH RLK (RECEPTOR-LIKE PROTEIN KINASE) 3 (CRK3)	CYSTEINE-RICH RLK (RECEPTOR-LIKE PROTEIN KINASE) 3 (CRK3)	2.57054	-1.64815	-1.83248	-0.434776	-1.46037	-0.807712	0.561738	-1.35095	0.303105	-0.882954	0.574777	-1.2074	-0.84482	3.23004	0.264255	0.466344	0.704061	2.43455	1.82863	-0.579417	2.97025	1.04994	0.854493
AT2G39400	1	3	AT2G39400.1	alpha/beta-Hydrolases superfamily protein; BEST Arabidopsis thaliana protein match is: alpha/beta-Hydrolases superfamily protein (TAIR:AT3G55180.1); Has 4815 Blast hits to 4811 proteins in 1490 species: Archae - 34; Bacteria - 3394; Metazoa - 137; Fungi - 136; Plants - 554; Viruses - 35; Other Eukaryotes - 525 (source: NCBI BLink).	protein_coding			4.36417	-1.76157	-1.06983	-0.880116	-2.02215	-0.9902	0.633926	-1.25114	0.31124	-1.00301	0.256246	-0.775194	-0.740681	2.8812	0.0162847	-0.0882357	0.881109	2.78068	2.1146	-1.45964	1.41856	0.758937	0.965987
AT4G38550	1	4	AT4G38550.1	Arabidopsis phospholipase-like protein (PEARLI 4) family; LOCATED IN: chloroplast; EXPRESSED IN: 21 plant structures; EXPRESSED DURING: 13 growth stages; CONTAINS InterPro DOMAIN/s: Phospholipase-like, arabidopsis (InterPro:IPR007942); BEST Arabidopsis thaliana protein match is: Arabidopsis phospholipase-like protein (PEARLI 4) family (TAIR:AT2G20950.1); Has 2973 Blast hits to 2400 proteins in 34…	protein_coding			3.19622	-2.296	-1.21342	-1.15054	-1.82579	-1.64088	0.674118	-1.3562	0.0566028	-0.929396	0.448229	-1.38279	-1.06751	3.62502	0.0509089	-0.391279	0.627395	1.36591	1.49655	-0.236306	2.28322	1.14827	0.324665
AT1G71880	1	5	AT1G71880.1	Sucrose transporter gene induced in response to nematodes; member of Sucrose-proton symporter family.	protein_coding	SUCROSE-PROTON SYMPORTER 1 (SUC1)	ARABIDOPSIS THALIANA SUCROSE-PROTON SYMPORTER 1 (ATSUC1);SUCROSE-PROTON SYMPORTER 1 (SUC1)	1.62871	-2.05345	-1.95712	-1.13925	-1.39496	-1.84481	0.287737	-1.87421	0.239144	-1.59825	0.224452	-1.43741	-1.00948	1.31955	-0.0852115	-0.333166	-0.326732	-0.580551	1.44417	0.375377	1.30179	2.18109	1.41214
AT3G56710	1	6	AT3G56710.1	Sig1 binding protein; interacts with Sig1R4. As well as Sig1, SibI is imported into chloroplasts and its expression is light-dependent in mature chloroplasts.	protein_coding	SIGMA FACTOR BINDING PROTEIN 1 (SIB1)	SIGMA FACTOR BINDING PROTEIN 1 (SIB1)	3.74564	-2.57316	-1.69803	-0.755038	-1.99038	-2.24522	1.38436	-1.60974	0.433195	-0.715071	1.34698	-1.75092	-0.373908	4.39093	1.44586	0.217196	1.16978	1.22847	0.847812	-0.477322	1.7588	1.28337	0.624433
AT1G11310	1	7	AT1G11310.1	A member of a large family of seven-transmembrane domain proteins specific to plants, homologs of the barley mildew resistance locus o (MLO) protein. The Arabidopsis genome contains 15 genes encoding MLO proteins, with localization in plasma membrane. Phylogenetic analysis revealed four clades of closely-related AtMLO genes. ATMLO2 belongs to the clade IV, with AtMLO3, AtMLO6 and AtMLO12. The gen…	protein_coding	MILDEW RESISTANCE LOCUS O 2 (MLO2)	MILDEW RESISTANCE LOCUS O 2 (MLO2);POWDERY MILDEW RESISTANT 2 (PMR2);MILDEW RESISTANCE LOCUS O 2 (ATMLO2)	1.7529	-2.37793	-1.52947	-1.699	-1.8908	-2.45732	0.732838	-0.982936	-0.027253	-0.272047	0.485454	-0.681309	-0.348087	2.535	0.634648	0.45751	1.64613	2.15218	1.23216	0.582424	1.84712	1.28467	0.316624
AT1G13210	1	8	AT1G13210.1	autoinhibited Ca2+/ATPase II (ACA.l); FUNCTIONS IN: calmodulin binding, ATPase activity, coupled to transmembrane movement of ions, phosphorylative mechanism; INVOLVED IN: phospholipid transport, ATP biosynthetic process; LOCATED IN: plasma membrane; EXPRESSED IN: 23 plant structures; EXPRESSED DURING: 12 growth stages; CONTAINS InterPro DOMAIN/s: ATPase, P-type, phospholipid-translocating, flipp…	protein_coding	AUTOINHIBITED CA2+/ATPASE II (ACA.l)	AUTOINHIBITED CA2+/ATPASE II (ACA.l)	4.08101	-2.12901	-2.07001	-0.939286	-1.92194	-2.4712	0.546396	-0.908629	0.0143263	-0.753208	0.337542	-0.902966	-0.451741	2.92624	0.65917	0.756347	2.10278	1.87678	0.672376	-0.363824	2.32127	1.3517	0.4063
AT4G08470	1	9	AT4G08470.1	Encodes a member of the A1 subgroup of the MEKK (MAPK/ERK kinase kinase) family. MEKK is another name for Mitogen-Activated Protein Kinase Kinase Kinase (MAPKKK or MAP3K). This subgroup has four members: At4g08500 (MEKK1, also known as ARAKIN, MAP3Kb1, MAPKKK8), At4g08480 (MEKK2, also known as MAP3Kb4, MAPKKK9), At4g08470 (MEKK3, also known as MAP3Kb3, MAPKKK10) and At4g12020 (MEKK4, also known a…	protein_coding	MAPK/ERK KINASE KINASE 3 (MEKK3)	MAPK/ERK KINASE KINASE 3 (MEKK3); (MAPKKK10)	1.14506	-2.10102	-1.56786	-1.44233	-1.72028	-2.32099	0.6015	-0.811423	0.0624199	-0.381921	0.512977	-0.688657	-0.288024	1.80378	-0.102047	-0.326512	1.21091	0.852518	0.569109	0.597119	3.11772	1.71443	0.436191
AT4G21380	1	10	AT4G21380.1	encodes a putative receptor-like serine/threonine protein kinases that is similar to Brassica self-incompatibility (S) locus. Expressed in root. Shoot expression limited to limited to the root-hypocotyl transition zone and at the base of lateral roots as well as in axillary buds, and pedicels.	protein_coding	RECEPTOR KINASE 3 (RK3)	RECEPTOR KINASE 3 (RK3);RECEPTOR KINASE 3 (ARK3)	1.59746	-2.35496	-1.23411	-1.41156	-1.86663	-2.23007	0.669635	-0.505245	0.326995	-0.0128096	0.565257	-0.314194	0.271537	3.09537	0.552387	0.318229	1.11363	1.40551	1.29821	0.92044	1.40624	1.29155	0.103335
AT3G02550	1	11	AT3G02550.1	LOB domain-containing protein 41 (LBD41); CONTAINS InterPro DOMAIN/s: Lateral organ boundaries, LOB (InterPro:IPR004883), Asymmetric leaves, AS2/LOB (InterPro:IPR017414); BEST Arabidopsis thaliana protein match is: LOB domain-containing protein 40 (TAIR:AT1G67100.1); Has 601 Blast hits to 600 proteins in 23 species: Archae - 0; Bacteria - 0; Metazoa - 0; Fungi - 0; Plants - 601; Viruses - 0; Othe…	protein_coding	LOB DOMAIN-CONTAINING PROTEIN 41 (LBD41)	LOB DOMAIN-CONTAINING PROTEIN 41 (LBD41)	1.92961	-1.96212	-1.38836	-1.61442	-1.85639	-0.734105	-0.095555	-0.331071	0.0248596	-0.620743	0.0184576	-0.476673	-0.508037	0.605337	0.201819	1.61664	0.801516	1.46558	0.957116	0.398035	2.47178	0.527123	0.0822107
AT1G59870	1	12	AT1G59870.1	ATP binding cassette transporter. Localized to the plasma membrane in uninfected cells. In infected leaves, the protein concentrated at infection sites. Contributes to nonhost resistance to inappropriate pathogens that enter by direct penetration in a salicylic acid?dependent manner. Required for mlo resistance. Has Cd transporter activity (Cd2+ extrusion pump) and contributes to heavy metal resi…	protein_coding	PENETRATION 3 (PEN3)	PENETRATION 3 (PEN3);PLEIOTROPIC DRUG RESISTANCE 8 (PDR8);ARABIDOPSIS THALIANA ATP-BINDING CASSETTE G36 (ATABCG36);ATP-BINDING CASSETTE G36 (ABCG36);ARABIDOPSIS PLEIOTROPIC DRUG RESISTANCE 8 (ATPDR8)	4.37924	-2.01314	-1.61069	-0.908732	-1.60202	-1.87565	0.439996	-0.509536	0.162614	-0.576931	0.317342	-0.622379	-0.131244	4.23385	0.328474	0.369529	1.40116	0.647457	0.722532	-0.119775	3.31402	0.746647	0.335026
AT3G14840	1	13	AT3G14840.2	Leucine-rich repeat transmembrane protein kinase; FUNCTIONS IN: protein serine/threonine kinase activity, protein kinase activity, ATP binding; INVOLVED IN: protein amino acid phosphorylation; LOCATED IN: plasma membrane; EXPRESSED IN: 25 plant structures; EXPRESSED DURING: 14 growth stages; CONTAINS InterPro DOMAIN/s: Malectin/receptor-like protein kinase (InterPro:IPR021720), Protein kinase, ca…	protein_coding			1.69463	-2.14232	-1.49982	-1.28976	-1.83274	-1.98332	0.479438	-1.10465	0.111142	-0.55057	0.381631	-0.973946	-0.641273	2.20637	0.38508	-0.0671417	0.739674	0.570285	0.198589	0.608708	1.8638	0.756432	0.240073
AT5G40170	1	14	AT5G40170.1	receptor like protein 54 (RLP54); FUNCTIONS IN: kinase activity; INVOLVED IN: signal transduction, defense response; LOCATED IN: endomembrane system; EXPRESSED IN: 22 plant structures; EXPRESSED DURING: 13 growth stages; CONTAINS InterPro DOMAIN/s: Leucine-rich repeat, typical subtype (InterPro:IPR003591), Leucine-rich repeat (InterPro:IPR001611); BEST Arabidopsis thaliana protein match is: recep…	protein_coding	RECEPTOR LIKE PROTEIN 54 (RLP54)	RECEPTOR LIKE PROTEIN 54 (AtRLP54);RECEPTOR LIKE PROTEIN 54 (RLP54)	1.85587	-2.86225	-0.0488277	-1.82643	-2.36763	-2.03499	0.404363	-0.851207	-0.0127014	-0.319061	0.177939	-0.681398	-0.470968	2.57224	0.423998	0.836232	1.45548	1.16992	0.363263	-0.419372	1.45836	0.575364	0.473419
AT2G46330	1	15	AT2G46330.1	Encodes arabinogalactan protein (AGP16).	protein_coding	ARABINOGALACTAN PROTEIN 16 (AGP16)	(ATAGP16);ARABINOGALACTAN PROTEIN 16 (AGP16)	2.29597	-2.38096	-1.2922	-1.43834	-2.32846	-1.82784	NA	NA	NA	NA	NA	NA	NA	0.910569	-0.0711083	0.037749	0.565379	0.605432	-0.588086	-0.139768	0.707428	0.206063	-0.19693
AT3G47800	1	16	AT3G47800.1	Galactose mutarotase-like superfamily protein; FUNCTIONS IN: aldose 1-epimerase activity; INVOLVED IN: galactose metabolic process, hexose metabolic process, carbohydrate metabolic process; LOCATED IN: endomembrane system; EXPRESSED IN: 23 plant structures; EXPRESSED DURING: 14 growth stages; CONTAINS InterPro DOMAIN/s: Glycoside hydrolase-type carbohydrate-binding (InterPro:IPR011013), Aldose 1-…	protein_coding			2.97344	-2.80769	-1.35706	-2.05582	-2.08732	-2.67025	0.274361	-0.653075	0.309591	-0.686278	0.189975	-0.611399	-0.354006	2.08007	0.495819	0.384335	0.414559	0.593506	-0.44872	-2.09854	2.20787	0.632783	0.439892
AT1G53440	1	17	AT1G53440.1	Leucine-rich repeat transmembrane protein kinase; FUNCTIONS IN: kinase activity; INVOLVED IN: protein amino acid phosphorylation; LOCATED IN: plasma membrane; EXPRESSED IN: 22 plant structures; EXPRESSED DURING: 13 growth stages; CONTAINS InterPro DOMAIN/s: Serine/threonine-protein kinase domain (InterPro:IPR002290), Leucine-rich repeat (InterPro:IPR001611), Serine-threonine/tyrosine-protein kina…	protein_coding			1.7396	-1.72928	-1.68097	-1.11639	-1.5171	-1.71283	0.185505	-1.09785	0.00522172	-0.920332	0.106244	-1.1541	-0.954496	1.76552	0.104953	0.0729632	0.814675	0.620275	-0.269292	-0.369201	0.604301	0.115973	0.492901
AT3G04210	1	18	AT3G04210.1	Disease resistance protein (TIR-NBS class); FUNCTIONS IN: transmembrane receptor activity, ATP binding; INVOLVED IN: signal transduction, apoptosis, defense response, innate immune response; LOCATED IN: intrinsic to membrane, endomembrane system; EXPRESSED IN: 18 plant structures; EXPRESSED DURING: 11 growth stages; CONTAINS InterPro DOMAIN/s: NB-ARC (InterPro:IPR002182), Disease resistance prote…	protein_coding			1.87715	-2.99145	-2.57458	-2.29774	-2.80866	-3.10444	0.348324	-1.80233	-0.113838	-0.92517	0.441807	-1.96498	-1.47932	3.32622	0.20252	-0.0038779	1.30906	0.466292	-0.170079	0.865604	0.0546535	1.84901	0.358439
AT2G44490	1	19	AT2G44490.1	Encodes a glycosyl hydrolase that localizes to peroxisomes and acts as a component of an inducible preinvasion resistance mechanism. Required for mlo resistance.	protein_coding	PENETRATION 2 (PEN2)	BETA GLUCOSIDASE 26 (BGLU26);PENETRATION 2 (PEN2)	2.46744	-2.57727	-2.11562	-2.18096	-2.19828	-1.91909	0.323631	-1.32025	-0.0821948	-0.944689	0.0253486	-1.12181	-1.00082	1.15473	-0.0308906	-0.232612	-0.406662	1.11471	1.01096	-0.63151	-0.214069	0.251526	0.165809
AT1G21130	1	20	AT1G21130.1	O-methyltransferase family protein; FUNCTIONS IN: methyltransferase activity, protein dimerization activity, O-methyltransferase activity; LOCATED IN: cytosol; EXPRESSED IN: 15 plant structures; EXPRESSED DURING: 9 growth stages; CONTAINS InterPro DOMAIN/s: Winged helix-turn-helix transcription repressor DNA-binding (InterPro:IPR011991), Plant methyltransferase dimerisation (InterPro:IPR012967), …	protein_coding	INDOLE GLUCOSINOLATE O-METHYLTRANSFERASE 4 (IGMT4)	INDOLE GLUCOSINOLATE O-METHYLTRANSFERASE 4 (IGMT4)	3.99481	-3.72837	-0.922128	-1.61987	-3.46709	-3.03803	0.244715	-1.766	0.257591	-1.83469	0.492003	-2.04199	-1.5229	1.75777	-0.112737	-0.368577	0.579943	1.95231	-0.313651	-1.93814	0.629193	0.245674	0.568124
AT4G11360	1	21	AT4G11360.1	Encodes a putative RING-H2 finger protein RHA1b.	protein_coding	RING-H2 FINGER A1B (RHA1B)	RING-H2 FINGER A1B (RHA1B)	2.09262	-2.40071	-1.84258	-1.79246	-2.00167	-2.00946	0.679291	-1.55934	0.228535	-1.26577	0.335112	-1.18373	-1.03037	1.6252	0.327888	0.244004	1.17474	0.619808	-0.812755	-2.11987	0.952054	-0.293074	0.390143
AT5G53550	1	22	AT5G53550.1	YELLOW STRIPE like 3 (YSL3); CONTAINS InterPro DOMAIN/s: Oligopeptide transporter OPT superfamily (InterPro:IPR004813); BEST Arabidopsis thaliana protein match is: YELLOW STRIPE like 2 (TAIR:AT5G24380.1); Has 1791 Blast hits to 1736 proteins in 561 species: Archae - 19; Bacteria - 890; Metazoa - 0; Fungi - 282; Plants - 448; Viruses - 1; Other Eukaryotes - 151 (source: NCBI BLink).	protein_coding	YELLOW STRIPE LIKE 3 (YSL3)	YELLOW STRIPE LIKE 3 (ATYSL3);YELLOW STRIPE LIKE 3 (YSL3)	1.38417	-1.43893	-1.40452	-0.985165	-0.779217	-1.79904	0.876666	-1.43429	0.231158	-0.771299	0.665659	-1.4631	-0.367658	2.20449	0.0535059	-0.682934	0.979012	0.984441	1.10901	0.800571	2.16153	1.33213	1.05085
AT5G39020	1	23	AT5G39020.1	Malectin/receptor-like protein kinase family protein; FUNCTIONS IN: protein serine/threonine kinase activity, protein kinase activity, kinase activity, ATP binding; INVOLVED IN: protein amino acid phosphorylation; LOCATED IN: endomembrane system; EXPRESSED IN: 14 plant structures; EXPRESSED DURING: 9 growth stages; CONTAINS InterPro DOMAIN/s: Protein kinase, ATP binding site (InterPro:IPR017441),…	protein_coding			3.0636	-1.88834	-0.980145	-0.680587	-1.48525	-0.925235	0.445067	-1.02249	-0.168193	-0.394351	0.403819	-1.05786	-0.332696	2.363	-0.228975	-0.480466	1.33548	1.31684	1.71473	0.754109	1.96614	1.67443	0.524686
AT2G26560	1	24	AT2G26560.1	Encodes a lipid acyl hydrolase with wide substrate specificity that accumulates upon infection by fungal and bacterial pathogens. Protein is localized in the cytoplasm in healthy leaves, and in membranes in infected cells. Plays a role in cell death and differentially affects the accumulation of oxylipins. Contributes to resistance to virus.	protein_coding	PHOSPHOLIPASE A 2A (PLA2A)	PHOSPHOLIPASE A 2A (PLP2); (PLAII ALPHA);PHOSPHOLIPASE A 2A (PLA2A);PATATIN-LIKE PROTEIN 2 (PLP2);PHOSPHOLIPASE A 2A (PLA IIA)	6.86143	-3.10995	-1.45267	0.0160097	-2.3891	-2.80742	1.13982	-0.0979883	0.783646	-0.27271	0.456041	0.37428	0.524034	6.20243	1.22702	1.13994	4.14194	3.93366	0.534802	0.706124	4.41208	1.48288	1.54557
AT1G15670	1	25	AT1G15670.1	Galactose oxidase/kelch repeat superfamily protein; CONTAINS InterPro DOMAIN/s: Galactose oxidase/kelch, beta-propeller (InterPro:IPR011043), Kelch repeat type 1 (InterPro:IPR006652), Kelch related (InterPro:IPR013089), Kelch-type beta propeller (InterPro:IPR015915); BEST Arabidopsis thaliana protein match is: Galactose oxidase/kelch repeat superfamily protein (TAIR:AT1G80440.1); Has 1241 Blast h…	protein_coding			4.28429	-1.51796	-1.32679	-0.706728	-1.65519	-2.02566	0.615662	-1.24583	0.370229	-1.07751	0.606227	-1.21194	-0.719982	4.03523	0.863821	1.70311	4.6968	1.52653	3.75275	1.34557	4.63558	2.05536	1.60754
AT1G52200	1	26	AT1G52200.1	PLAC8 family protein; FUNCTIONS IN: molecular_function unknown; INVOLVED IN: response to oxidative stress; LOCATED IN: plasma membrane; EXPRESSED IN: 10 plant structures; EXPRESSED DURING: 6 growth stages; CONTAINS InterPro DOMAIN/s: Protein of unknown function Cys-rich (InterPro:IPR006461); BEST Arabidopsis thaliana protein match is: PLAC8 family protein (TAIR:AT3G18450.1); Has 632 Blast hits to…	protein_coding			7.0664	-1.90269	-1.4671	-0.985473	-1.64583	-1.90157	1.06639	-1.43869	0.565311	-1.3854	0.538555	-1.08055	-0.767702	5.95089	0.492334	0.757368	2.86509	2.16686	4.69315	1.24662	4.23862	1.86168	2.11357
AT2G40110	1	27	AT2G40110.1	Yippee family putative zinc-binding protein; CONTAINS InterPro DOMAIN/s: Yippee-like protein (InterPro:IPR004910); BEST Arabidopsis thaliana protein match is: Yippee family putative zinc-binding protein (TAIR:AT3G11230.2); Has 989 Blast hits to 989 proteins in 210 species: Archae - 0; Bacteria - 0; Metazoa - 470; Fungi - 205; Plants - 239; Viruses - 0; Other Eukaryotes - 75 (source: NCBI BLink).	protein_coding			2.0635	-1.07859	-1.40891	-0.928049	-1.49778	-1.33135	0.0771969	-0.348861	0.0255413	-0.285671	0.0148662	-0.31046	-0.303596	3.0696	0.614591	1.27171	2.84699	0.752911	1.0548	0.191952	2.6804	1.28169	0.748339
AT5G33290	1	28	AT5G33290.1	Acts as a xylogalacturonan xylosyltransferase within the XGA biosynthesis pathway. Involved in pectin biosynthesis.	protein_coding	XYLOGALACTURONAN DEFICIENT 1 (XGD1)	XYLOGALACTURONAN DEFICIENT 1 (XGD1)	3.14128	-1.45947	-1.77613	-0.693641	-1.62366	-2.10306	0.507964	-0.735909	0.237784	-0.531339	0.262702	-0.368388	-0.296188	2.48341	1.44602	1.66429	3.13669	0.170373	1.34629	0.983558	1.2515	0.703188	0.88161
AT1G67810	1	29	AT1G67810.1	Encodes a protein capable of stimulating the cysteine desulfurase activity of CpNifS (AT1G08490) in vitro. SufE2:GFP localizes to the chloroplasts where it is likely to play a role in iron-sulfur cluster assembly. Transcript levels for this gene are high in the pollen relative to other organs based on RT-PCR analysis.	protein_coding	SULFUR E2 (SUFE2)	SULFUR E2 (SUFE2)	5.81065	-1.21715	-1.41408	-0.557344	-0.784559	-2.07099	0.823281	-1.08566	0.454578	-0.607862	0.619916	-1.18751	-0.47341	3.8594	2.41616	2.71159	3.10776	1.88178	0.279579	0.144876	3.53836	2.72061	0.933897
AT4G22530	1	30	AT4G22530.1	S-adenosyl-L-methionine-dependent methyltransferases superfamily protein; FUNCTIONS IN: methyltransferase activity; INVOLVED IN: metabolic process; LOCATED IN: cellular_component unknown; EXPRESSED IN: 19 plant structures; EXPRESSED DURING: 11 growth stages; CONTAINS InterPro DOMAIN/s: Methyltransferase type 11 (InterPro:IPR013216); BEST Arabidopsis thaliana protein match is: S-adenosyl-L-methion…	protein_coding			4.73336	-1.09494	-0.3478	-0.705641	-0.794166	-0.870876	0.578412	-1.22479	0.386037	-1.19765	0.428838	-1.16759	-0.673575	2.63919	1.51509	1.83879	2.91622	1.82722	1.60062	-0.0980101	2.64712	2.00008	0.310059
AT3G14990	1	31	AT3G14990.1	Encodes a homolog of animal DJ-1 superfamily protein. In the A. thaliana genome, three genes encoding close homologs of human DJ-1 were identified AT3G14990 (DJ1A), AT1G53280 (DJ1B) and AT4G34020 (DJ1C). Among the three homologs, DJ1C is essential for chloroplast development and viability.	protein_coding	DJ-1 HOMOLOG A (DJ1A)	DJ-1 HOMOLOG A (DJ1A);DJ-1 HOMOLOG A (AtDJ1A)	4.384	-0.869461	-1.15066	-0.856102	-0.853888	-0.940277	0.463958	-1.56918	0.275319	-1.22469	0.342119	-1.30034	-1.36659	3.46397	1.63553	1.90025	2.02287	0.930268	0.71588	0.918206	4.13088	1.25102	0.972955
AT3G62150	1	32	AT3G62150.1	P-glycoprotein 21 (PGP21); FUNCTIONS IN: ATPase activity, coupled to transmembrane movement of substances; INVOLVED IN: transport, transmembrane transport; LOCATED IN: plasma membrane; EXPRESSED IN: 14 plant structures; EXPRESSED DURING: 8 growth stages; CONTAINS InterPro DOMAIN/s: ATPase, AAA+ type, core (InterPro:IPR003593), ABC transporter-like (InterPro:IPR003439), ABC transporter, transmembr…	protein_coding	ATP-BINDING CASSETTE B21 (ABCB21)	ATP-BINDING CASSETTE B21 (ABCB21);P-GLYCOPROTEIN 21 (PGP21)	5.56722	-0.844803	-0.486276	-0.515518	-0.998521	-1.99334	0.144732	-1.37987	0.22053	-1.2703	0.0921275	-1.28465	-1.40302	2.16983	0.616165	1.94854	1.56184	1.40892	1.50135	-0.0273928	1.22246	1.5188	0.972513
AT1G67800	1	33	AT1G67800.2	Copine (Calcium-dependent phospholipid-binding protein) family; FUNCTIONS IN: zinc ion binding; INVOLVED IN: N-terminal protein myristoylation; EXPRESSED IN: 19 plant structures; EXPRESSED DURING: 10 growth stages; CONTAINS InterPro DOMAIN/s: Zinc finger, RING-type (InterPro:IPR001841), Copine (InterPro:IPR010734), von Willebrand factor, type A (InterPro:IPR002035); BEST Arabidopsis thaliana prot…	protein_coding			1.90846	-0.947987	-0.864706	-0.249769	-0.976367	-0.84788	0.351095	-1.09838	-0.00707042	-0.66392	0.15289	-1.04664	-0.684148	3.11711	0.446697	0.386798	1.97294	1.44971	0.377288	1.16939	2.62131	1.79874	0.313051
AT4G08850	1	34	AT4G08850.1	Leucine-rich repeat receptor-like protein kinase family protein; FUNCTIONS IN: kinase activity; INVOLVED IN: protein amino acid phosphorylation; LOCATED IN: plasma membrane, membrane; EXPRESSED IN: 23 plant structures; EXPRESSED DURING: 13 growth stages; CONTAINS InterPro DOMAIN/s: Protein kinase, ATP binding site (InterPro:IPR017441), Serine/threonine-protein kinase domain (InterPro:IPR002290), …	protein_coding			2.73728	-1.06581	-0.100836	0.130972	-0.363865	-0.291824	0.526123	-0.843691	-0.217568	-0.222692	0.433123	-0.855536	-0.554725	3.11754	0.0338476	-0.440808	0.43207	0.9927	2.16954	1.4322	3.40965	1.84422	1.24533
AT4G33050	1	35	AT4G33050.2	Encodes a calmodulin-binding protein involved in stomatal movement.	protein_coding	EMBRYO SAC DEVELOPMENT ARREST 39 (EDA39)	EMBRYO SAC DEVELOPMENT ARREST 39 (EDA39); (ATIQM1);IQ-MOTIF PROTEIN 1 (IQM1)	4.47724	-1.40123	-0.445268	0.370595	-0.309277	-0.52675	0.664327	-0.893445	0.322581	-0.788818	0.553912	-0.888841	-0.292298	5.33225	1.09331	0.945542	2.78577	1.67152	2.50256	1.94112	2.69928	2.24824	1.16329
AT5G04930	1	36	AT5G04930.1	Encodes a putative aminophospholipid translocase (p-type ATPase) involved in chilling response. It is targeted to the plasma membrane following association in the endoplasmic reticulum with an ALIS protein beta-subunit.	protein_coding	AMINOPHOSPHOLIPID ATPASE 1 (ALA1)	AMINOPHOSPHOLIPID ATPASE 1 (ALA1)	2.47024	-1.29187	-0.994564	-0.609717	-0.93584	-2.2057	0.537708	-0.603764	0.127401	-0.289064	0.372119	-0.536326	-0.181941	3.17931	0.931537	0.697762	1.2246	0.663052	0.589528	1.19234	2.39549	1.85328	0.52834
AT1G51790	1	37	AT1G51790.1	Leucine-rich repeat protein kinase family protein; FUNCTIONS IN: kinase activity; INVOLVED IN: protein amino acid phosphorylation; LOCATED IN: endomembrane system; EXPRESSED IN: 9 plant structures; EXPRESSED DURING: 6 growth stages; CONTAINS InterPro DOMAIN/s: Protein kinase, catalytic domain (InterPro:IPR000719), Serine/threonine-protein kinase domain (InterPro:IPR002290), Leucine-rich repeat (I…	protein_coding			3.60533	-1.14363	-0.744457	-0.718384	-0.798827	-1.96881	0.822909	-1.06356	-0.130459	-0.544122	0.758162	-1.27616	-0.185112	2.39751	0.314669	-0.470889	0.297122	1.76896	3.33078	1.2465	1.87602	0.908525	0.659748
AT5G37600	1	38	AT5G37600.1	encodes a cytosolic glutamine synthetase, the enzyme has high affinity with substrate ammonium	protein_coding	GLUTAMINE SYNTHASE CLONE R1 (GSR 1)	ARABIDOPSIS THALIANA GLUTAMINE SYNTHASE CLONE R1 (ATGSR1);GLUTAMINE SYNTHASE 1;1 (GLN1;1);ARABIDOPSIS GLUTAMINE SYNTHASE 1;1 (ATGLN1;1);GLUTAMINE SYNTHASE CLONE R1 (GSR 1)	2.63107	-1.15557	-0.594587	-0.419622	-1.22368	-1.54793	0.745244	-0.476941	0.0178972	0.130557	0.567678	-0.441738	0.223173	2.46465	0.0144666	0.343392	0.882885	1.94441	2.12072	0.921473	3.24551	2.0718	1.27297
AT2G23770	1	39	AT2G23770.1	protein kinase family protein / peptidoglycan-binding LysM domain-containing protein; FUNCTIONS IN: kinase activity; INVOLVED IN: protein amino acid phosphorylation, cell wall macromolecule catabolic process; LOCATED IN: endomembrane system; EXPRESSED IN: stem, leaf whorl, root, leaf; EXPRESSED DURING: LP.06 six leaves visible, LP.12 twelve leaves visible; CONTAINS InterPro DOMAIN/s: Peptidoglyca…	protein_coding	LYSM-CONTAINING RECEPTOR-LIKE KINASE 4 (LYK4)	LYSM-CONTAINING RECEPTOR-LIKE KINASE 4 (LYK4)	2.41091	-1.27047	-0.822693	-1.46578	-1.45107	-1.3003	0.209823	-0.364945	0.135823	-0.367799	0.189367	-0.280034	-0.0994007	1.86003	0.211304	0.0766671	1.12253	1.62784	1.95049	0.379528	0.665309	0.899051	-0.161177
AT4G20780	1	40	AT4G20780.1	Calcium sensor involved in trichome branching.	protein_coding	CALMODULIN LIKE 42 (CML42)	CALMODULIN LIKE 42 (CML42)	4.32241	-1.39268	-0.964912	-1.10856	-1.24625	-1.38965	-0.152652	-1.33687	-0.173339	-1.30042	-0.0923337	-1.29933	-1.289	0.967355	0.682332	0.371898	0.535445	1.74151	1.82663	-0.19115	-0.131359	0.897136	-0.0340743
AT2G47240	1	41	AT2G47240.1	Encodes an acyl-CoA synthetase that acts on long-chain and very-long-chain fatty acids, involved in cuticular wax and cutin biosynthesis	protein_coding	LONG-CHAIN ACYL-COA SYNTHASE 1 (LACS1)	(CER8);ECERIFERUM 8 (CER8);LONG-CHAIN ACYL-COA SYNTHASE 1 (LACS1)	1.27954	-1.12224	-1.41426	-1.44327	-2.03371	-1.46639	-0.312998	-0.340494	0.0086598	-0.513412	-0.266938	-0.504852	-0.613633	-1.69329	-0.273193	-1.23791	-0.819535	0.13683	0.168588	0.15158	0.761462	-0.0294246	0.453668
AT1G33590	1	42	AT1G33590.1	Leucine-rich repeat (LRR) family protein; INVOLVED IN: signal transduction, response to karrikin, defense response; LOCATED IN: cell wall, chloroplast, plant-type cell wall; EXPRESSED IN: 22 plant structures; EXPRESSED DURING: 14 growth stages; CONTAINS InterPro DOMAIN/s: Leucine-rich repeat, typical subtype (InterPro:IPR003591), Leucine-rich repeat-containing N-terminal domain, type 2 (InterPro:…	protein_coding			2.76798	-1.93859	-1.31729	-0.951891	-1.35186	-1.15983	0.0425697	-0.72105	0.0824963	-0.746087	0.00074407	-0.814373	-0.701222	2.09745	0.31629	1.22212	0.625129	0.771534	0.283129	-1.22456	0.58929	0.672489	0.298633
AT3G55450	1	43	AT3G55450.2	PBS1-like 1 (PBL1); FUNCTIONS IN: protein serine/threonine kinase activity, protein kinase activity, kinase activity, ATP binding; INVOLVED IN: protein amino acid phosphorylation; EXPRESSED IN: 22 plant structures; EXPRESSED DURING: 13 growth stages; CONTAINS InterPro DOMAIN/s: Protein kinase, ATP binding site (InterPro:IPR017441), Serine/threonine-protein kinase domain (InterPro:IPR002290), Seri…	protein_coding	PBS1-LIKE 1 (PBL1)	PBS1-LIKE 1 (PBL1)	2.06166	-1.68882	-1.36105	-1.23641	-1.49115	-1.06501	0.313165	0.0519184	0.0861543	0.321842	0.324592	0.0459743	0.382205	1.87175	0.183983	0.271989	0.471844	1.84835	0.72609	-0.615027	1.75506	0.0432088	0.0848836
AT3G26200	1	44	AT3G26200.1	putative cytochrome P450	protein_coding	CYTOCHROME P450, FAMILY 71, SUBFAMILY B, POLYPEPTIDE 22 (CYP71B22)	CYTOCHROME P450, FAMILY 71, SUBFAMILY B, POLYPEPTIDE 22 (CYP71B22)	4.3943	-1.65221	-0.513482	-0.979875	-1.30553	-1.65096	0.419429	-1.01974	0.0393172	-0.782098	0.264099	-1.00502	-0.738672	0.832915	1.19131	1.57583	0.632356	0.221964	0.306973	-0.209281	0.613249	0.944303	-0.0826489
AT4G25940	1	45	AT4G25940.1	ENTH/ANTH/VHS superfamily protein; FUNCTIONS IN: phospholipid binding, clathrin binding, binding, phosphatidylinositol binding; INVOLVED IN: clathrin coat assembly; LOCATED IN: clathrin coat; EXPRESSED IN: 14 plant structures; EXPRESSED DURING: 10 growth stages; CONTAINS InterPro DOMAIN/s: Epsin-like, N-terminal (InterPro:IPR013809), ANTH (InterPro:IPR011417), ENTH/VHS (InterPro:IPR008942), Clath…	protein_coding			1.75357	-1.36664	-0.907936	-0.667187	-1.29093	-1.75103	0.265702	-0.355794	0.149984	-0.305742	0.0848236	-0.0858155	-0.0425762	2.53913	-0.0543324	-0.110799	0.831279	0.803079	-0.797871	0.10524	1.4428	1.07986	0.128979
AT2G44180	1	46	AT2G44180.1	Encodes a MAP2 like methionine aminopeptidase. In MAP1A mutant background plants show an increased sensitivity to fumagillin resulting in defects in development. Phenotype is similar to RNAi lines which knock out all MAP2/MAP1 loci.	protein_coding	METHIONINE AMINOPEPTIDASE 2A (MAP2A)	METHIONINE AMINOPEPTIDASE 2A (MAP2A)	0.965068	-1.40282	-0.934773	-1.34148	-1.48668	-1.73631	0.347806	-0.930657	0.0761527	-0.700356	0.244626	-0.829623	-0.548837	2.69325	-0.0103033	-0.0976479	1.03189	0.425723	0.449817	0.884006	1.67529	1.05904	0.308067
AT4G26070	1	47	AT4G26070.2	Member of MAP Kinase Kinase. Likely functions in a stress-activated MAPK pathway. Can phosphorylate the MAPK AtMPK4, in response to stress. Gets phosphorylated by MEKK1 in response to wounding.	protein_coding	MAP KINASE/ ERK KINASE 1 (MEK1)	(ATMEK1); (NMAPKK);MAP KINASE/ ERK KINASE 1 (MEK1);MITOGEN ACTIVATED PROTEIN KINASE KINASE 1 (MKK1)	1.66952	-1.54636	-0.954235	-0.70105	-1.31278	-1.38113	0.61893	-0.704746	0.187152	-0.259559	0.494277	-0.574573	-0.23874	2.8102	-0.0388327	-0.576156	1.07973	0.573249	0.0571812	0.413495	-0.449662	1.11794	0.0169957
AT1G12200	1	48	AT1G12200.1	Putative flavin monooxygenase.	protein_coding	FLAVIN MONOOXYGENASE (FMO)	FLAVIN MONOOXYGENASE (FMO)	3.22812	-0.813851	-1.16644	-0.872641	-0.704176	-1.13361	0.250787	-1.25603	0.0322605	-0.924038	0.237798	-1.04624	-1.02141	0.621514	1.78882	1.41388	1.20205	0.966022	0.280188	0.35142	1.19078	0.906255	0.642105
AT4G04220	1	49	AT4G04220.1	receptor like protein 46 (RLP46); FUNCTIONS IN: kinase activity; INVOLVED IN: signal transduction, defense response; LOCATED IN: endomembrane system; EXPRESSED IN: 20 plant structures; EXPRESSED DURING: 11 growth stages; CONTAINS InterPro DOMAIN/s: Leucine-rich repeat, typical subtype (InterPro:IPR003591), Leucine-rich repeat-containing N-terminal domain, type 2 (InterPro:IPR013210), Leucine-rich…	protein_coding	RECEPTOR LIKE PROTEIN 46 (RLP46)	RECEPTOR LIKE PROTEIN 46 (RLP46);RECEPTOR LIKE PROTEIN 46 (AtRLP46)	1.64619	-0.970177	-0.268539	-0.522275	-0.390359	-1.21397	0.626509	-0.840446	-0.0285266	-0.11676	0.517992	-0.785305	-0.098872	0.520797	0.527926	-0.128814	1.18528	-0.0531456	1.16553	1.60183	1.36095	2.36338	1.15179
AT3G19930	1	50	AT3G19930.1	Encodes a sucrose hydrogen symporter that is induced by wounding.	protein_coding	SUGAR TRANSPORTER 4 (STP4)	SUGAR TRANSPORTER 4 (ATSTP4);SUGAR TRANSPORTER 4 (STP4)	2.93389	-1.38095	-0.898666	-1.09735	-0.837492	-1.52961	0.0612055	-1.07835	-0.241328	-0.740567	0.0565521	-0.948694	-0.731608	1.16918	-0.263256	-0.712767	-0.59505	0.281335	1.85726	0.237406	1.58357	1.40544	0.972684
AT5G44070	1	51	AT5G44070.1	Phytochelatin synthase gene confers tolerance to cadmium ions. Catalyzes phytochelatin (PC) synthesis from glutathione (GSH) in the presence of Cd2+, Zn2+, Cu2+ and Fe3+, but not by Co2+ or Ni2+.	protein_coding	CADMIUM SENSITIVE 1 (CAD1)	CADMIUM SENSITIVE 1 (CAD1);PHYTOCHELATIN SYNTHASE 1 (PCS1);ARABIDOPSIS THALIANA PHYTOCHELATIN SYNTHASE 1 (ATPCS1); (ARA8)	3.29963	-1.19658	-0.586106	-0.542971	-0.891983	-1.09774	0.274429	-0.170366	-0.059088	0.141527	0.264231	-0.259985	-0.232862	1.50627	-0.0498457	-0.334113	0.42982	1.72291	1.17126	0.120003	1.06461	1.52598	0.331996
AT1G19770	1	52	AT1G19770.1	Member of a family of proteins related to PUP1, a purine transporter. May be involved in the transport of purine and purine derivatives such as cytokinins, across the plasma membrane.	protein_coding	PURINE PERMEASE 14 (PUP14)	PURINE PERMEASE 14 (ATPUP14);PURINE PERMEASE 14 (PUP14)	1.47353	-1.01815	-0.578057	-0.714543	-0.786848	-0.629934	0.216229	-1.4699	-0.0170901	-1.23316	0.0738821	-1.21705	-1.25125	1.18741	-0.368695	-0.232248	0.0907831	0.826911	0.208161	-1.37514	-0.398595	-0.264955	-0.120834
AT3G55560	1	53	AT3G55560.1	AT-hook protein of GA feedback 2 (AGF2); INVOLVED IN: biological_process unknown; LOCATED IN: chloroplast; EXPRESSED IN: 19 plant structures; EXPRESSED DURING: 6 growth stages; CONTAINS InterPro DOMAIN/s: Protein of unknown function DUF296 (InterPro:IPR005175), Predicted AT-hook DNA-binding (InterPro:IPR014476); BEST Arabidopsis thaliana protein match is: AT-hook motif nuclear-localized protein 2…	protein_coding	AT-HOOK PROTEIN OF GA FEEDBACK 2 (AGF2)	AT-HOOK MOTIF NUCLEAR-LOCALIZED PROTEIN 15 (AHL15);AT-HOOK PROTEIN OF GA FEEDBACK 2 (AGF2)	1.80878	-0.445565	-0.420456	-0.15347	-0.370102	-0.841173	0.114713	-1.43659	0.323331	-1.52	0.0454922	-1.31662	-1.29602	1.89251	0.0250671	0.303784	0.00841933	0.912464	0.798079	-0.46655	2.06557	0.425312	0.416964
AT1G12320	1	54	AT1G12320.1	Protein of unknown function (DUF1442); CONTAINS InterPro DOMAIN/s: Protein of unknown function DUF1442 (InterPro:IPR009902); BEST Arabidopsis thaliana protein match is: Protein of unknown function (DUF1442) (TAIR:AT1G62840.1); Has 98 Blast hits to 98 proteins in 12 species: Archae - 0; Bacteria - 0; Metazoa - 0; Fungi - 0; Plants - 98; Viruses - 0; Other Eukaryotes - 0 (source: NCBI BLink).	protein_coding			1.32258	-1.0558	-1.32791	-0.830836	-1.06247	-1.05849	0.151516	-1.27488	0.0649554	-1.08168	0.174157	-1.11281	-0.832437	3.36334	0.354491	0.817619	2.36046	0.15147	0.155863	0.0912197	1.19895	0.479512	0.481754
AT1G25275	1	55	AT1G25275.3	unknown protein; FUNCTIONS IN: molecular_function unknown; INVOLVED IN: response to karrikin; LOCATED IN: endomembrane system; EXPRESSED IN: 23 plant structures; EXPRESSED DURING: 13 growth stages; Has 35333 Blast hits to 34131 proteins in 2444 species: Archae - 798; Bacteria - 22429; Metazoa - 974; Fungi - 991; Plants - 531; Viruses - 0; Other Eukaryotes - 9610 (source: NCBI BLink).	protein_coding			2.47657	-1.07691	-1.43145	-1.13981	-1.02874	-1.3669	0.380062	-0.819707	0.294325	-0.739545	0.331331	-1.03238	-0.583909	4.19018	0.206415	0.857365	1.73412	0.795563	0.0750712	-1.08194	1.89305	0.733472	0.494061
AT1G79380	1	56	AT1G79380.1	Encodes a ubiquitin ligase that is an essential upstream modulator of JA signaling in response to various stimuli.	protein_coding	RING DOMAIN LIGASE 4 (RGLG4)	RING DOMAIN LIGASE 4 (RGLG4)	0.974086	-1.43807	-1.02195	-0.978526	-1.27579	-1.18196	0.217082	-1.19694	-0.132554	-0.980703	-0.037644	-1.00697	-0.892412	1.94068	-0.063619	-0.324553	0.481475	0.160695	0.111769	0.44482	1.74642	0.75034	0.343171
AT3G25070	1	57	AT3G25070.1	Encodes a member of the R protein complex and may represent a virulence target of type III pili effector proteins (virulence factors) from bacterial pathogens, which is 'guarded' by R protein complex (RPM1 and RPS2 proteins). RIN4 physically interacts with RPS2 and RPM1 in vivo. Bacterial avirulence (Avr) effectors AvrB, AvrRpm1, and AvrRpt2 induce a mobility shift in RIN4 and expression of AvrRp…	protein_coding	RPM1 INTERACTING PROTEIN 4 (RIN4)	RPM1 INTERACTING PROTEIN 4 (RIN4)	1.14467	-1.20242	-0.863634	-1.2115	-0.903817	-1.26697	0.569689	-1.03742	0.373385	-0.797704	0.374391	-0.948611	-0.422213	1.66218	0.225542	-0.135362	0.610186	1.04811	1.31305	0.564649	0.921073	0.596465	0.253395
AT4G00330	1	58	AT4G00330.1	high overall homology to CRCK1	protein_coding	CALMODULIN-BINDING RECEPTOR-LIKE CYTOPLASMIC KINASE 2 (CRCK2)	CALMODULIN-BINDING RECEPTOR-LIKE CYTOPLASMIC KINASE 2 (CRCK2)	1.9707	-1.04956	-1.47194	-0.461156	-1.07512	-1.12067	0.0892483	-0.870379	-0.0519731	-0.632152	0.0590205	-0.785739	-0.788276	2.85255	0.142996	0.0702175	0.677081	0.338479	0.681012	0.907686	1.42068	0.461161	0.280282
AT3G61920	2	59	AT3G61920.1	unknown protein; FUNCTIONS IN: molecular_function unknown; INVOLVED IN: N-terminal protein myristoylation; LOCATED IN: cellular_component unknown; EXPRESSED IN: shoot, hypocotyl, root, egg cell; BEST Arabidopsis thaliana protein match is: unknown protein (TAIR:AT1G64700.1); Has 77 Blast hits to 77 proteins in 8 species: Archae - 0; Bacteria - 0; Metazoa - 0; Fungi - 0; Plants - 77; Viruses - 0; O…	protein_coding			-1.93304	1.44042	0.874368	1.45056	1.64019	1.14122	-0.758496	1.79176	-0.121265	1.5237	0.0794026	1.22465	1.60543	-1.5079	-0.0255862	-0.0922196	0.0896676	-0.139453	-0.4196	-0.0080308	-0.799275	-0.243097	-0.0776528
AT2G41040	2	60	AT2G41040.1	S-adenosyl-L-methionine-dependent methyltransferases superfamily protein; FUNCTIONS IN: methyltransferase activity; INVOLVED IN: response to karrikin; LOCATED IN: chloroplast, plastoglobule; EXPRESSED IN: 21 plant structures; EXPRESSED DURING: 12 growth stages; CONTAINS InterPro DOMAIN/s: Methyltransferase type 11 (InterPro:IPR013216); BEST Arabidopsis thaliana protein match is: S-adenosyl-L-meth…	protein_coding			-0.593756	1.53082	1.63841	1.81252	1.99751	1.62579	-0.123349	0.470566	0.177694	0.322383	0.0415648	0.365021	0.277432	-1.12496	0.0366459	0.109616	-0.175006	-0.108732	-0.0513745	0.834056	-0.887513	-0.220546	-0.0215792
AT1G70000	2	61	AT1G70000.1	myb-like transcription factor family protein; CONTAINS InterPro DOMAIN/s: SANT, DNA-binding (InterPro:IPR001005), Homeodomain-like (InterPro:IPR009057), Myb, DNA-binding (InterPro:IPR014778), Zinc finger, CCHC-type (InterPro:IPR001878), HTH transcriptional regulator, Myb-type, DNA-binding (InterPro:IPR017930), Myb-like DNA-binding domain, SHAQKYF class (InterPro:IPR006447); BEST Arabidopsis thali…	protein_coding			-0.962369	2.30184	2.31409	1.99531	2.32475	2.19739	-0.4138	0.269122	-0.0349735	-0.176342	-0.0676378	-0.0353831	-0.102179	-0.653337	-0.14528	-0.835246	0.107993	-0.871238	0.202974	1.78954	-0.737688	0.412457	0.502695
AT2G25140	2	62	AT2G25140.1	Encodes ClpB4, which belongs to the Casein lytic proteinase/heat shock protein 100 (Clp/Hsp100) family. Targeted to the mitochondrion, also referred to as ClpB-m. Transcripts of ClpB4 accumulate dramatically at high temperatures, suggesting that it may be involved in response to heat stress.	protein_coding	CASEIN LYTIC PROTEINASE B4 (CLPB4)	HEAT SHOCK PROTEIN 98.7 (HSP98.7);CASEIN LYTIC PROTEINASE B4 (CLPB4);CASEIN LYTIC PROTEINASE B-M (CLPB-M)	-0.408694	4.07622	4.59657	3.85509	3.82435	4.14243	-0.329994	3.05792	-0.310033	2.9804	-0.246727	3.01778	2.09449	0.254537	0.19999	0.652153	1.00084	-0.0155984	-0.15476	0.454051	0.329935	0.0208908	-0.134715
AT2G46690	2	63	AT2G46690.1	SAUR-like auxin-responsive protein family ; CONTAINS InterPro DOMAIN/s: Auxin responsive SAUR protein (InterPro:IPR003676); BEST Arabidopsis thaliana protein match is: SAUR-like auxin-responsive protein family (TAIR:AT3G61900.1); Has 1291 Blast hits to 1280 proteins in 26 species: Archae - 0; Bacteria - 0; Metazoa - 0; Fungi - 0; Plants - 1290; Viruses - 0; Other Eukaryotes - 1 (source: NCBI BLin…	protein_coding			-0.737125	0.177146	-0.063476	-0.130357	0.0353755	0.380384	-0.0893587	0.852326	-0.070687	0.853332	-0.261217	1.16948	0.801667	-1.43626	-0.388591	-0.686227	0.0670349	-0.187563	0.357561	-0.52059	-2.93929	-0.678732	0.133691
AT5G56860	2	64	AT5G56860.1	Encodes a member of the GATA factor family of zinc finger transcription factors. Modulate chlorophyll biosynthesis and glutamate synthase (GLU1/Fd-GOGAT) expression.	protein_coding	GATA, NITRATE-INDUCIBLE, CARBON METABOLISM-INVOLVED (GNC)	GATA TRANSCRIPTION FACTOR 21 (GATA21);GATA, NITRATE-INDUCIBLE, CARBON METABOLISM-INVOLVED (GNC)	-2.09979	1.55073	1.3675	1.09735	1.48655	1.47939	-0.265244	0.406723	-0.336264	0.343189	-0.132727	0.279248	0.0693473	-1.14932	-0.995614	-1.95132	-2.69574	-0.915013	-1.35814	0.997949	-1.89345	0.163478	0.0899496
AT5G57180	2	65	AT5G57180.2	Transcription regulator responsible for specific upregulation of the translocon genes atToc33 and atToc75 in leaves. Involved in protein import into chloroplast.	protein_coding	CHLOROPLAST IMPORT APPARATUS 2 (CIA2)	CHLOROPLAST IMPORT APPARATUS 2 (CIA2)	-2.02272	1.20706	0.750215	1.43344	1.57752	1.55112	NA	NA	NA	NA	NA	NA	NA	-1.32483	-0.657056	-1.45903	-2.89922	-0.467661	-0.903597	0.160224	-1.2475	-0.303056	0.0511562
AT3G58070	2	66	AT3G58070.1	Putative transcription factor, contains C2H2 domain, regulates aspects of shoot maturation in Arabidopsis thaliana. GIS loss-of-function mutations affect the epidermal differentiation of inflorescence organs, causing a premature decrease in trichome production on successive leaves, stem internodes, and branches. Overexpression has the opposite effect on trichome initiation and causes other hetero…	protein_coding	GLABROUS INFLORESCENCE STEMS (GIS)	GLABROUS INFLORESCENCE STEMS (GIS)	-2.99246	1.37812	1.00359	0.880086	1.57117	1.23739	-0.038638	1.25919	0.00866276	1.15684	-0.0273503	1.1384	1.04673	-2.75387	-0.232371	-0.453656	-0.973333	-0.248989	-0.729672	0.323063	-2.32726	-0.311509	-0.669805
AT2G36145	2	67	AT2G36145.1	unknown protein; FUNCTIONS IN: molecular_function unknown; INVOLVED IN: biological_process unknown; LOCATED IN: chloroplast thylakoid membrane, chloroplast stroma, chloroplast; EXPRESSED IN: 19 plant structures; EXPRESSED DURING: 13 growth stages; Has 49 Blast hits to 49 proteins in 17 species: Archae - 0; Bacteria - 0; Metazoa - 0; Fungi - 0; Plants - 49; Viruses - 0; Other Eukaryotes - 0 (sourc…	protein_coding			-0.685023	0.131181	0.513272	0.192384	0.631049	0.344511	-0.280851	0.708982	0.200911	0.556485	-1.10083	0.782915	0.743308	-3.23697	-0.52268	-2.77169	-3.91038	-0.0697175	-1.08605	-0.621092	-2.04809	-0.461542	-0.368533
AT5G44670	2	68	AT5G44670.1	Domain of unknown function (DUF23); CONTAINS InterPro DOMAIN/s: Protein of unknown function DUF23 (InterPro:IPR008166); BEST Arabidopsis thaliana protein match is: Domain of unknown function (DUF23) (TAIR:AT4G20170.1); Has 204 Blast hits to 204 proteins in 35 species: Archae - 0; Bacteria - 27; Metazoa - 39; Fungi - 0; Plants - 129; Viruses - 0; Other Eukaryotes - 9 (source: NCBI BLink).	protein_coding			-1.49018	0.897007	0.571802	0.59019	0.351239	1.06629	-0.0936213	-0.00197834	-0.216935	-0.0721479	-0.15154	0.128731	-0.271974	-1.64236	-0.442533	-0.727393	-2.33003	-0.669589	-0.515587	0.848075	-2.0687	-0.491814	-0.288751
AT1G15580	2	69	AT1G15580.1	auxin induced protein	protein_coding	INDOLE-3-ACETIC ACID INDUCIBLE 5 (IAA5)	INDOLE-3-ACETIC ACID INDUCIBLE 5 (IAA5);AUXIN-INDUCIBLE 2-27 (AUX2-27); (ATAUX2-27)	-2.79552	0.828944	0.0143719	0.608476	0.700576	1.29553	0.491166	1.25719	0.374115	0.903788	0.400371	1.21193	1.70262	-1.26544	-0.211354	-0.393906	-1.54005	-0.226706	0.278213	-0.923691	-1.69663	0.0375121	-0.756128
AT4G16140	2	70	AT4G16140.1	proline-rich family protein; Has 22415 Blast hits to 11533 proteins in 665 species: Archae - 22; Bacteria - 2059; Metazoa - 8248; Fungi - 2655; Plants - 6106; Viruses - 637; Other Eukaryotes - 2688 (source: NCBI BLink).	protein_coding			-1.25684	1.42005	1.30727	1.33565	1.47877	1.29404	-0.509692	0.769788	-0.255378	0.372319	-0.416924	0.841681	0.283765	-1.77755	-0.203519	-0.0339026	-1.44531	-1.01287	-0.75724	0.883768	-0.190014	-0.280073	-0.47796
AT3G04030	2	71	AT3G04030.3	Homeodomain-like superfamily protein; FUNCTIONS IN: sequence-specific DNA binding transcription factor activity; INVOLVED IN: regulation of transcription; EXPRESSED IN: 9 plant structures; EXPRESSED DURING: 4 anthesis, 4 leaf senescence stage, petal differentiation and expansion stage; CONTAINS InterPro DOMAIN/s: Homeodomain-like (InterPro:IPR009057), Myb, DNA-binding (InterPro:IPR014778), Myb-li…	protein_coding	(MYR2)	(MYR2)	-1.54424	0.382608	0.75467	0.136537	0.299611	0.910486	-0.284029	0.745486	-0.470657	1.26146	-0.32033	1.0446	0.634634	0.536005	0.418357	0.577158	1.62084	-0.154032	0.749726	0.799753	-1.52589	-0.226556	-0.425941
AT4G01120	2	72	AT4G01120.1	bZIP (basic leucine zipper) transcription factor that binds to the G-box regulatory element found in many plant promoters. GBF2 nuclear localization is increased by blue light	protein_coding	G-BOX BINDING FACTOR 2 (GBF2)	G-BOX BINDING FACTOR 2 (GBF2);BASIC REGION/LEUCINE ZIPPER MOTIF 5 (ATBZIP54)	-0.870388	1.26067	0.389988	0.571038	0.727036	1.26211	-0.156349	0.536018	-0.311679	0.392778	-0.154266	0.533848	-0.000659751	0.128117	-0.287015	-0.151774	0.076172	-0.516176	0.310929	-0.411797	0.149216	-0.643877	-0.471369
AT1G68670	2	73	AT1G68670.1	myb-like transcription factor family protein; CONTAINS InterPro DOMAIN/s: Homeodomain-like (InterPro:IPR009057), Myb, DNA-binding (InterPro:IPR014778), HTH transcriptional regulator, Myb-type, DNA-binding (InterPro:IPR017930), Myb-like DNA-binding domain, SHAQKYF class (InterPro:IPR006447), Homeodomain-related (InterPro:IPR012287); BEST Arabidopsis thaliana protein match is: myb-like transcriptio…	protein_coding			-0.703374	1.09382	0.986509	1.04525	1.14288	1.30226	0.233628	0.237088	0.243778	0.312338	-0.0401306	0.466027	0.415744	0.22907	-0.127847	-0.582931	-0.444422	-0.221111	-0.393394	0.154952	-1.33108	-0.152094	0.431763
AT2G18790	2	74	AT2G18790.1	Red/far-red photoreceptor involved in the regulation of de-etiolation. Exists in two inter-convertible forms: Pr and Pfr (active). Involved in the light-promotion of seed germination and in the shade avoidance response.	protein_coding	PHYTOCHROME B (PHYB)	PHYTOCHROME B (PHYB);OUT OF PHASE 1 (OOP1); (HY3)	-0.618237	1.18596	1.10191	1.01575	1.21705	1.03138	0.0517888	1.13888	0.0759058	0.938418	-0.101592	1.33207	1.1964	-0.211016	-0.0849987	0.0521799	-0.755901	-0.489652	-0.527793	0.266873	0.135197	-0.165884	-0.115106
AT3G57830	2	75	AT3G57830.1	Leucine-rich repeat protein kinase family protein; FUNCTIONS IN: protein serine/threonine kinase activity, kinase activity, ATP binding; INVOLVED IN: transmembrane receptor protein tyrosine kinase signaling pathway, protein amino acid phosphorylation; LOCATED IN: endomembrane system; EXPRESSED IN: 18 plant structures; EXPRESSED DURING: 10 growth stages; CONTAINS InterPro DOMAIN/s: Protein kinase,…	protein_coding			-0.878417	0.881111	0.651999	0.884717	0.961232	0.451376	-0.607191	1.46741	-0.214365	1.11109	0.0144339	0.863957	0.860905	-0.923997	-0.0669536	-0.194169	-0.0619924	0.0358317	-0.102616	-0.353834	0.10132	-0.0767956	-0.166088
AT3G22100	2	76	AT3G22100.1	basic helix-loop-helix (bHLH) DNA-binding superfamily protein; FUNCTIONS IN: DNA binding, sequence-specific DNA binding transcription factor activity; INVOLVED IN: regulation of transcription; LOCATED IN: nucleus; CONTAINS InterPro DOMAIN/s: Helix-loop-helix DNA-binding domain (InterPro:IPR001092), Helix-loop-helix DNA-binding (InterPro:IPR011598); Has 284 Blast hits to 284 proteins in 18 species…	protein_coding			-2.46133	NA	NA	NA	NA	NA	-0.00597323	0.879917	0.164895	0.884315	0.00415893	0.939357	0.651424	NA	NA	NA	NA	NA	NA	NA	NA	NA	NA
AT5G57790	2	77	AT5G57790.1	unknown protein; Has 13 Blast hits to 11 proteins in 5 species: Archae - 0; Bacteria - 0; Metazoa - 0; Fungi - 0; Plants - 13; Viruses - 0; Other Eukaryotes - 0 (source: NCBI BLink).	protein_coding			-1.34078	0.467427	0.535375	0.422192	0.29483	0.724221	-0.253334	0.793066	-0.275362	0.728584	-0.133559	0.749953	0.450318	-0.298876	0.0464439	-0.0441436	-0.426105	0.00922191	-0.226356	-0.0906113	-0.212654	-0.277274	-0.243401
AT3G46460	2	78	AT3G46460.1	ubiquitin-conjugating enzyme 13 (UBC13); CONTAINS InterPro DOMAIN/s: Ubiquitin-conjugating enzyme/RWD-like (InterPro:IPR016135), Ubiquitin-conjugating enzyme, E2 (InterPro:IPR000608); BEST Arabidopsis thaliana protein match is: ubiquitin carrier protein 7 (TAIR:AT5G59300.1); Has 10290 Blast hits to 10255 proteins in 396 species: Archae - 0; Bacteria - 0; Metazoa - 4390; Fungi - 2251; Plants - 199…	protein_coding	UBIQUITIN-CONJUGATING ENZYME 13 (UBC13)	UBIQUITIN-CONJUGATING ENZYME 13 (UBC13)	-0.247647	0.794383	0.696466	0.560028	0.702961	0.951416	-0.0689012	0.173796	-0.0746277	0.130313	-0.0414247	0.231403	0.0357601	-0.613859	0.00296	-0.00616267	-0.0248785	-0.56441	-0.159085	-0.265728	-0.804009	-0.311482	-0.176481
AT5G40250	2	79	AT5G40250.1	RING/U-box superfamily protein; FUNCTIONS IN: zinc ion binding; EXPRESSED IN: 22 plant structures; EXPRESSED DURING: 13 growth stages; CONTAINS InterPro DOMAIN/s: Zinc finger, RING-type (InterPro:IPR001841), Zinc finger, C3HC4 RING-type (InterPro:IPR018957); BEST Arabidopsis thaliana protein match is: RING/U-box superfamily protein (TAIR:AT1G23980.1); Has 9426 Blast hits to 9402 proteins in 296 s…	protein_coding			-0.833738	0.928812	0.359494	0.269132	0.316288	0.771627	-0.0125447	0.346743	-0.033387	0.356744	-0.0142887	0.424536	0.357199	-0.543019	-0.0620758	0.0339603	0.382811	-0.00637629	0.203981	0.27721	-0.617474	-0.263798	-0.084203
AT5G03110	2	80	AT5G03110.1	FUNCTIONS IN: molecular_function unknown; INVOLVED IN: biological_process unknown; LOCATED IN: plasma membrane; BEST Arabidopsis thaliana protein match is: protamine P1 family protein (TAIR:AT2G37100.1); Has 81 Blast hits to 73 proteins in 9 species: Archae - 0; Bacteria - 0; Metazoa - 0; Fungi - 0; Plants - 81; Viruses - 0; Other Eukaryotes - 0 (source: NCBI BLink).	protein_coding			0.448216	NA	NA	NA	NA	NA	-0.149963	-0.691369	-0.0527345	-0.734858	-0.0322585	-0.694901	-0.660792	NA	NA	NA	NA	NA	NA	NA	NA	NA	NA
AT5G67290	2	81	AT5G67290.1	FAD-dependent oxidoreductase family protein; FUNCTIONS IN: oxidoreductase activity; INVOLVED IN: biological_process unknown; LOCATED IN: cellular_component unknown; EXPRESSED IN: 22 plant structures; EXPRESSED DURING: 13 growth stages; CONTAINS InterPro DOMAIN/s: FAD dependent oxidoreductase (InterPro:IPR006076); Has 1807 Blast hits to 1807 proteins in 277 species: Archae - 0; Bacteria - 0; Metaz…	protein_coding			-0.435139	0.831049	0.868054	0.764793	0.848681	0.702443	0.0803446	0.614036	0.103709	0.495512	0.112886	0.602607	0.640672	-0.0469898	-0.000121307	-0.010155	0.28843	-0.46306	0.0148977	-0.140547	0.100903	-0.0367116	0.154045
AT4G09500	2	82	AT4G09500.2	UDP-Glycosyltransferase superfamily protein; FUNCTIONS IN: transferase activity, transferring glycosyl groups; INVOLVED IN: metabolic process; LOCATED IN: endomembrane system; EXPRESSED IN: 18 plant structures; EXPRESSED DURING: 10 growth stages; CONTAINS InterPro DOMAIN/s: UDP-glucuronosyl/UDP-glucosyltransferase (InterPro:IPR002213); BEST Arabidopsis thaliana protein match is: UDP-Glycosyltrans…	protein_coding			-1.31421	0.607127	0.189921	0.152632	0.509709	0.116514	0.182205	0.491871	0.0213497	0.388264	-0.0856134	0.902634	0.710671	-0.895459	-0.00233334	0.157409	-0.298255	-0.157398	-0.412293	0.0305777	-1.04779	-0.369397	-0.213149
AT4G24760	2	83	AT4G24760.1	alpha/beta-Hydrolases superfamily protein; FUNCTIONS IN: serine-type peptidase activity; INVOLVED IN: proteolysis; EXPRESSED IN: 21 plant structures; EXPRESSED DURING: 13 growth stages; CONTAINS InterPro DOMAIN/s: Peptidase S9, prolyl oligopeptidase, catalytic domain (InterPro:IPR001375); BEST Arabidopsis thaliana protein match is: alpha/beta-Hydrolases superfamily protein (TAIR:AT5G14390.1); Has…	protein_coding			-0.526351	0.82801	0.6237	0.548085	0.892254	0.962399	0.0576653	-0.0449827	-0.127413	0.075811	-0.0621268	0.163532	0.024262	-0.870566	-0.138492	0.00680842	-1.03354	-0.146137	-0.564475	0.1316	-0.0672378	-0.0182626	0.00832796
AT5G22360	3	84	AT5G22360.1	Member of Synaptobrevin-like AtVAMP7C, v-SNARE protein family.	protein_coding	VESICLE-ASSOCIATED MEMBRANE PROTEIN 714 (VAMP714)	VESICLE-ASSOCIATED MEMBRANE PROTEIN 714 (ATVAMP714);VESICLE-ASSOCIATED MEMBRANE PROTEIN 714 (VAMP714); (VAMP714)	0.935286	-0.52633	-0.507818	-0.653513	-0.778665	-0.57216	0.169205	-0.346122	-5.48e-05	-0.205368	0.136924	-0.298548	-0.209529	0.779105	0.0331458	0.282455	0.551447	0.0157089	0.110498	0.254574	-0.114076	-0.201026	0.0341129
AT3G06330	3	85	AT3G06330.1	RING/U-box superfamily protein; CONTAINS InterPro DOMAIN/s: Zinc finger, C3HC4 RING-type (InterPro:IPR018957), Zinc finger, RING-CH-type (InterPro:IPR011016); BEST Arabidopsis thaliana protein match is: RING/U-box superfamily protein (TAIR:AT5G18760.1); Has 1679 Blast hits to 1517 proteins in 175 species: Archae - 0; Bacteria - 0; Metazoa - 662; Fungi - 120; Plants - 648; Viruses - 4; Other Eukar…	protein_coding			0.541765	-0.452649	-0.359826	-0.421098	-0.600134	-0.555385	0.19007	-1.09792	0.0183135	-0.821871	-0.0162238	-0.743527	-0.858107	-0.409859	-0.424608	-0.47	-0.638152	0.33057	-0.190658	-0.0874889	0.374831	0.114376	-0.0327864
AT1G15030	3	86	AT1G15030.1	Encodes a Cysteine-rich peptide (CRP) family protein	protein_coding			0.727431	NA	NA	NA	NA	NA	0.215709	-1.16845	0.124166	-0.977138	-0.0345524	-1.02824	-0.879846	NA	NA	NA	NA	NA	NA	NA	NA	NA	NA
AT1G69910	3	87	AT1G69910.1	Protein kinase superfamily protein; FUNCTIONS IN: kinase activity; INVOLVED IN: protein amino acid phosphorylation; EXPRESSED IN: 20 plant structures; EXPRESSED DURING: 13 growth stages; CONTAINS InterPro DOMAIN/s: Protein kinase, ATP binding site (InterPro:IPR017441), Protein kinase, catalytic domain (InterPro:IPR000719), Serine/threonine-protein kinase domain (InterPro:IPR002290), Tyrosine-prot…	protein_coding			0.660532	-0.641322	-0.615755	-0.487751	-0.823697	-0.591855	-0.120209	-0.871784	-0.0785463	-0.693429	-0.110369	-0.943968	-0.804396	-0.121499	-0.0553937	-0.155458	-0.26326	0.193644	0.133433	-0.26321	0.0801691	0.265417	-0.164336
AT1G69900	3	88	AT1G69900.1	Actin cross-linking protein; CONTAINS InterPro DOMAIN/s: Protein of unknown function DUF569 (InterPro:IPR007679), Actin cross-linking (InterPro:IPR008999); BEST Arabidopsis thaliana protein match is: Actin cross-linking protein (TAIR:AT1G27100.1); Has 330 Blast hits to 179 proteins in 14 species: Archae - 0; Bacteria - 0; Metazoa - 0; Fungi - 0; Plants - 330; Viruses - 0; Other Eukaryotes - 0 (so…	protein_coding			1.99134	NA	NA	NA	NA	NA	-0.529268	-0.849246	-0.423038	-1.01979	-0.022438	-1.23311	-1.22116	NA	NA	NA	NA	NA	NA	NA	NA	NA	NA
AT4G16480	3	89	AT4G16480.1	Encodes a high affinity H+:<i>myo</i>-inositol symporter. The only other compound shown to be transported was pinitol, a methylated derivative of <i>myo</i>-inositol.	protein_coding	INOSITOL TRANSPORTER 4 (INT4)	INOSITOL TRANSPORTER 4 (INT4); (ATINT4)	0.889857	-0.779107	-0.688015	-0.847605	-0.834873	-0.636066	0.15873	-0.515955	0.0936774	-0.670893	0.19616	-0.68611	-0.48134	-0.152051	-0.455597	-0.840958	-0.134532	0.104877	-0.081706	-1.16128	1.04685	-0.226866	-0.226565
AT4G01960	3	90	AT4G01960.1	unknown protein; BEST Arabidopsis thaliana protein match is: unknown protein (TAIR:AT1G02380.1); Has 67 Blast hits to 67 proteins in 11 species: Archae - 0; Bacteria - 0; Metazoa - 0; Fungi - 0; Plants - 67; Viruses - 0; Other Eukaryotes - 0 (source: NCBI BLink).	protein_coding			1.80254	-0.862645	-0.531545	-0.862694	-0.857167	-0.215954	0.280046	-0.571819	0.0831808	-0.467777	0.163618	-0.431609	-0.221985	0.304176	0.145525	0.54384	1.26208	0.407111	0.675008	-0.31144	0.0280846	0.65423	0.235368
AT5G59540	3	91	AT5G59540.1	2-oxoglutarate (2OG) and Fe(II)-dependent oxygenase superfamily protein; FUNCTIONS IN: oxidoreductase activity; INVOLVED IN: biological_process unknown; LOCATED IN: cellular_component unknown; EXPRESSED IN: 17 plant structures; EXPRESSED DURING: 9 growth stages; CONTAINS InterPro DOMAIN/s: Oxoglutarate/iron-dependent oxygenase (InterPro:IPR005123); BEST Arabidopsis thaliana protein match is: 2-ox…	protein_coding			2.41358	-1.0349	-0.159498	-0.644199	-0.714062	-0.277475	0.210451	-0.406768	0.309572	-0.359095	0.0303052	-0.0959436	-0.210597	0.368523	0.528756	0.54703	0.285602	0.848067	-0.685151	-0.544139	-0.656873	0.739966	0.737438
AT3G07800	3	92	AT3G07800.1	Thymidine kinase; FUNCTIONS IN: thymidine kinase activity, ATP binding; INVOLVED IN: pyrimidine deoxyribonucleoside interconversion, anaerobic respiration; LOCATED IN: cellular_component unknown; EXPRESSED IN: 23 plant structures; EXPRESSED DURING: 13 growth stages; CONTAINS InterPro DOMAIN/s: Thymidine kinase (InterPro:IPR001267), Thymidine kinase, conserved site (InterPro:IPR020633); BEST Arabi…	protein_coding			1.44783	-0.847464	-0.312324	-0.693189	-0.793505	-0.345264	0.0222365	-0.0889063	-0.0845832	-0.0743417	0.112629	-0.203467	-0.141384	-0.701807	0.225806	0.0217757	0.0739339	0.552984	0.670189	0.0425044	0.708075	0.0517733	0.201425
AT2G36470	3	93	AT2G36470.1	Plant protein of unknown function (DUF868); CONTAINS InterPro DOMAIN/s: Protein of unknown function DUF868, plant (InterPro:IPR008586); BEST Arabidopsis thaliana protein match is: Plant protein of unknown function (DUF868) (TAIR:AT2G27770.1); Has 289 Blast hits to 289 proteins in 19 species: Archae - 0; Bacteria - 0; Metazoa - 1; Fungi - 2; Plants - 285; Viruses - 0; Other Eukaryotes - 1 (source:…	protein_coding			2.51934	-0.793868	-0.516817	0.00400465	-0.289286	-0.631032	0.489352	-0.231094	0.198987	-0.0448772	0.131908	0.0785168	0.10548	0.447193	0.152803	-0.327132	0.857096	1.24699	0.177107	-0.672932	0.19195	0.106865	-0.0441983
AT2G25250	3	94	AT2G25250.1	unknown protein; FUNCTIONS IN: molecular_function unknown; INVOLVED IN: biological_process unknown; LOCATED IN: chloroplast; EXPRESSED IN: 23 plant structures; EXPRESSED DURING: 14 growth stages; BEST Arabidopsis thaliana protein match is: unknown protein (TAIR:AT4G32020.1); Has 30 Blast hits to 30 proteins in 7 species: Archae - 0; Bacteria - 0; Metazoa - 0; Fungi - 2; Plants - 28; Viruses - 0; …	protein_coding			1.4522	0.101105	-0.595712	-0.300438	-0.0265975	0.342509	-0.0635518	-0.810587	-0.17333	-0.737111	-0.131296	-0.780643	-0.914709	0.551202	0.189197	0.356805	0.0735266	0.149092	0.208619	-1.13169	0.769475	-0.709724	-0.190876
AT1G21540	3	95	AT1G21540.1	AMP-dependent synthetase and ligase family protein; FUNCTIONS IN: catalytic activity; INVOLVED IN: metabolic process; EXPRESSED IN: 10 plant structures; EXPRESSED DURING: 4 anthesis, C globular stage, F mature embryo stage, petal differentiation and expansion stage, E expanded cotyledon stage; CONTAINS InterPro DOMAIN/s: EF-Hand 1, calcium-binding site (InterPro:IPR018247), AMP-binding, conserved…	protein_coding			1.22667	-0.138119	-0.190153	-0.317828	-0.319295	0.106158	-0.264197	-0.475952	-0.122599	-0.540379	-0.46077	-0.491444	-1.10302	-0.225306	-0.17117	-0.231957	-0.175726	-0.174961	0.333346	-0.266695	-0.550954	-0.0911919	-0.292036
AT2G43120	3	96	AT2G43120.1	RmlC-like cupins superfamily protein; FUNCTIONS IN: calmodulin binding; INVOLVED IN: biological_process unknown; LOCATED IN: plasma membrane; EXPRESSED IN: stem, flower; CONTAINS InterPro DOMAIN/s: Pirin, C-terminal (InterPro:IPR008778), Pirin (InterPro:IPR012093), Cupin, RmlC-type (InterPro:IPR011051), Pirin, N-terminal (InterPro:IPR003829); BEST Arabidopsis thaliana protein match is: pirin (TAI…	protein_coding			1.99409	NA	NA	NA	NA	NA	-0.30411	-0.703747	0.0889183	-0.8967	-0.138426	-0.551916	-0.939164	NA	NA	NA	NA	NA	NA	NA	NA	NA	NA
AT4G05320	3	97	AT4G05320.2	One of five polyubiquitin genes in A. thaliana. These genes encode the highly conserved 76-amino acid protein ubiquitin that is covalently attached to substrate proteins targeting most for degradation. Polyubiquitin genes are characterized by the presence of tandem repeats of the 228 bp that encode a ubiquitin monomer. Induced by salicylic acid. Independent of NPR1 for their induction by salicyli…	protein_coding	POLYUBIQUITIN 10 (UBQ10)	POLYUBIQUITIN 10 (UBQ10);UBIQUITIN 10 (UBI10)	1.91846	0.08116	0.222282	0.0823493	-0.187239	-0.0936801	0.575774	-0.905235	0.0112683	-0.63645	0.0646715	-0.340408	-0.669904	0.477022	0.0930632	0.28973	0.260125	0.139879	0.114726	-0.0235829	0.515992	0.209113	0.260003
AT4G15130	3	98	AT4G15130.1	phosphorylcholine cytidylyltransferase2 (CCT2); CONTAINS InterPro DOMAIN/s: Rossmann-like alpha/beta/alpha sandwich fold (InterPro:IPR014729), Cytidyltransferase-related (InterPro:IPR004821), Cytidylyltransferase (InterPro:IPR004820); BEST Arabidopsis thaliana protein match is: phosphorylcholine cytidylyltransferase (TAIR:AT2G32260.1); Has 2568 Blast hits to 2194 proteins in 660 species: Archae -…	protein_coding	PHOSPHORYLCHOLINE CYTIDYLYLTRANSFERASE2 (CCT2)	(ATCCT2);PHOSPHORYLCHOLINE CYTIDYLYLTRANSFERASE2 (CCT2)	2.30212	-0.994281	-0.739458	-0.504705	-1.09834	-0.208587	0.0700237	-0.512134	-0.0853261	-0.551186	-0.154011	-0.415383	-0.506394	0.0965924	0.425119	0.546591	0.637104	0.732592	-0.0162452	-0.0531201	-1.04167	0.0600924	0.149595
AT5G24520	3	99	AT5G24520.1	Required for the accumulation of purple anthocyanins in leaves and stems. Involved in trichome and root hair development. Controls epidermal cell fate specification. Affects dihydroflavonol 4-reductase gene expression. It is thought that a ternary complex composed of TT2, TT8 and TTG1 is necessary for correct expression of BAN in seed endothelium. Based on clonal analysis and other methonds TTG1 …	protein_coding	TRANSPARENT TESTA GLABRA 1 (TTG1)	TRANSPARENT TESTA GLABRA 1 (TTG1);TRANSPARENT TESTA GLABRA 1 (ATTTG1);UNARMED 23 (URM23); (TTG)	0.858861	-0.985068	-0.792871	-1.00064	-0.861815	-1.08509	0.173451	-0.848499	0.0106154	-0.60901	0.0111651	-0.588897	-0.664728	0.780803	-0.455879	-0.385417	0.0830596	0.440876	-0.0377793	-0.266345	1.62806	0.553892	0.369005
AT5G25050	3	100	AT5G25050.1	Major facilitator superfamily protein; CONTAINS InterPro DOMAIN/s: Major facilitator superfamily, general substrate transporter (InterPro:IPR016196), Biopterin transport-related protein BT1 (InterPro:IPR004324); BEST Arabidopsis thaliana protein match is: Major facilitator superfamily protein (TAIR:AT5G25040.2); Has 1807 Blast hits to 1807 proteins in 277 species: Archae - 0; Bacteria - 0; Metazo…	protein_coding			1.73511	-1.16557	-0.623177	-1.03233	-0.712533	-0.907178	-0.0485403	-0.110278	-0.0718738	-0.00232351	-0.0811618	-0.0961812	-0.0933803	NA	NA	NA	NA	NA	NA	NA	NA	NA	NA
AT1G53390	3	101	AT1G53390.1	P-loop containing nucleoside triphosphate hydrolases superfamily protein; FUNCTIONS IN: ATPase activity, coupled to transmembrane movement of substances; LOCATED IN: plasma membrane; EXPRESSED IN: 23 plant structures; EXPRESSED DURING: 13 growth stages; CONTAINS InterPro DOMAIN/s: ATPase, AAA+ type, core (InterPro:IPR003593), ABC transporter-like (InterPro:IPR003439), ABC transporter, conserved s…	protein_coding	ATP-BINDING CASSETTE G24 (ABCG24)	ATP-BINDING CASSETTE G24 (ABCG24)	1.77684	-0.931454	-0.817994	-0.459644	-0.629771	-1.02908	0.157048	-0.216192	0.0519268	-0.0893965	0.0884133	-0.158306	0.00460478	0.215713	0.0867598	0.162166	0.609769	0.651863	-0.107127	-0.316221	0.734324	0.605195	0.227089
AT2G07180	3	102	AT2G07180.1	Protein kinase superfamily protein; FUNCTIONS IN: protein serine/threonine kinase activity, protein kinase activity, kinase activity, ATP binding; INVOLVED IN: protein amino acid phosphorylation, N-terminal protein myristoylation; LOCATED IN: cellular_component unknown; EXPRESSED IN: 25 plant structures; EXPRESSED DURING: 15 growth stages; CONTAINS InterPro DOMAIN/s: Protein kinase, ATP binding s…	protein_coding			1.79428	-0.924809	-0.689456	-0.747248	-0.679181	-0.773527	0.426755	-0.464312	0.0193973	-0.132918	0.164953	-0.28123	-0.0943381	0.817671	-0.393593	-0.371603	0.44412	0.878981	0.523611	-0.0558055	0.170528	0.326321	0.0873707
AT2G21520	3	103	AT2G21520.2	Sec14p-like phosphatidylinositol transfer family protein; FUNCTIONS IN: transporter activity; INVOLVED IN: transport; LOCATED IN: intracellular; EXPRESSED IN: 23 plant structures; EXPRESSED DURING: 15 growth stages; CONTAINS InterPro DOMAIN/s: Cellular retinaldehyde-binding/triple function, C-terminal (InterPro:IPR001251), Cellular retinaldehyde-binding/triple function, N-terminal (InterPro:IPR00…	protein_coding			1.51715	-0.722766	-0.660993	-0.659374	-0.667619	-0.760058	0.0727424	-0.206726	0.0888215	-0.228161	0.00571918	-0.149754	-0.15981	1.10119	0.490675	0.751873	1.07852	0.108798	0.496759	-0.114721	0.753658	0.642797	0.39921
AT2G26240	3	104	AT2G26240.1	Transmembrane proteins 14C; INVOLVED IN: biological_process unknown; LOCATED IN: mitochondrion; EXPRESSED IN: 24 plant structures; EXPRESSED DURING: 13 growth stages; CONTAINS InterPro DOMAIN/s: Uncharacterised protein family UPF0136, Transmembrane (InterPro:IPR005349); BEST Arabidopsis thaliana protein match is: Transmembrane proteins 14C (TAIR:AT3G43520.1); Has 421 Blast hits to 421 proteins in…	protein_coding			1.09713	-0.616859	-0.378654	-0.435256	-0.474673	-1.04077	0.298359	-0.512278	0.110071	-0.41248	0.134204	-0.425651	-0.290331	1.17802	-0.0644989	-0.390398	0.472034	0.176428	-0.85109	0.557499	1.27947	0.728308	0.110826
AT4G32300	3	105	AT4G32300.1	S-domain-2 5 (SD2-5); FUNCTIONS IN: carbohydrate binding, protein kinase activity, kinase activity; INVOLVED IN: protein amino acid autophosphorylation; LOCATED IN: plasma membrane; EXPRESSED IN: 25 plant structures; EXPRESSED DURING: 15 growth stages; CONTAINS InterPro DOMAIN/s: Curculin-like (mannose-binding) lectin (InterPro:IPR001480), Protein kinase, ATP binding site (InterPro:IPR017441), Pr…	protein_coding	S-DOMAIN-2 5 (SD2-5)	S-DOMAIN-2 5 (SD2-5)	1.60579	-0.707902	-0.409919	-0.305436	-0.409668	-0.273922	-0.158004	-0.598053	-0.074055	-0.724421	-0.126795	-0.668014	-0.946833	1.09422	-0.295221	-0.323413	0.0766801	0.840052	0.877992	-0.489387	1.46112	0.539641	0.308942
AT1G19360	3	106	AT1G19360.1	Encodes an arabinosyltransferase that modifies extensin proteins in root hair cells.	protein_coding	REDUCED RESIDUAL ARABINOSE 3 (RRA3)	REDUCED RESIDUAL ARABINOSE 3 (RRA3)	1.92483	-0.716167	-0.599483	-0.581096	-0.701974	-0.885839	0.0514128	-0.20417	0.0996856	-0.181907	0.128919	-0.180319	-0.0944754	1.08834	0.174812	0.423585	0.837761	0.770221	0.488376	0.23735	1.33889	0.655976	0.176982
AT3G51160	3	107	AT3G51160.1	Catalyzes the first step in the de novo synthesis of GDP-L-fucose.	protein_coding	MURUS 1 (MUR1)	MURUS 1 (MUR1);GDP-D-MANNOSE-4,6-DEHYDRATASE 2 (GMD2);MURUS 1 (MUR_1)	2.13932	-0.655554	-0.509622	-0.49492	-0.876288	-0.231885	-0.0582322	-0.39714	-0.179689	-0.265351	-0.122859	-0.346739	-0.352337	1.0699	0.720046	0.808459	0.738397	0.389591	1.14154	0.211998	0.856759	-0.0127088	0.0205166
AT3G54810	3	108	AT3G54810.2	Encodes a protein containing a GATA type zinc finger domain that is expressed in the embryo axis and involved in germination. Mutants have a reduced rate of germination even when stratified.	protein_coding	BLUE MICROPYLAR END 3 (BME3)	BLUE MICROPYLAR END 3-ZINC FINGER (BME3-ZF);GATA TRANSCRIPTION FACTOR 8 (GATA8);BLUE MICROPYLAR END 3 (BME3)	1.68872	-0.147478	-0.380538	0.201792	-0.272832	0.0449601	-0.356154	-0.839763	-0.41446	-0.918664	0.168118	-1.31237	-1.15211	1.38806	0.213509	0.064334	1.09484	0.0127872	0.784186	0.15965	0.282036	0.259267	-0.253206
AT5G11000	3	109	AT5G11000.1	Plant protein of unknown function (DUF868); FUNCTIONS IN: molecular_function unknown; INVOLVED IN: biological_process unknown; LOCATED IN: plasma membrane; EXPRESSED IN: 22 plant structures; EXPRESSED DURING: 13 growth stages; CONTAINS InterPro DOMAIN/s: Protein of unknown function DUF868, plant (InterPro:IPR008586); BEST Arabidopsis thaliana protein match is: Plant protein of unknown function (D…	protein_coding			2.61227	-1.15287	-0.720618	-0.460777	-0.859551	-0.306131	0.00520897	-0.766994	-0.0456392	-0.638108	-0.1178	-0.545895	-0.672698	0.0878282	0.196526	-0.0915265	0.296611	1.64646	1.30374	0.0576783	0.602052	0.981536	0.516489
AT1G79670	3	110	AT1G79670.1	Encodes a receptor-like kinase that does not contain an extracellular leucine-rich repeat domain. A novel type of dominant disease-resistance protein that confers resistance to a broad spectrum of Fusarium races.	protein_coding	RESISTANCE TO FUSARIUM OXYSPORUM 1 (RFO1)	(WAKL22);RESISTANCE TO FUSARIUM OXYSPORUM 1 (RFO1)	1.5477	-0.799415	-0.957859	-0.588289	-1.09681	-0.897588	0.206777	-0.997508	-0.0603116	-0.690981	0.0716098	-0.721176	-0.728369	1.63557	-0.0174459	-0.0706676	1.21886	1.57593	0.778268	-0.469317	0.973263	0.476867	0.137119
AT3G03000	3	111	AT3G03000.1	Calmodulin like protein localized in the plant vacuolar compartment with a function of binding and modifying the activity of a tonoplast transporter (AtNHX1) from within the vacuole in a Ca+2- and pH-dependent manner	protein_coding			1.77355	-1.03454	-0.844821	-0.672539	-1.11993	-0.945868	0.0914192	-1.00817	-0.205253	-0.825085	-0.0279117	-0.976031	-0.903376	1.23614	0.120229	0.214239	1.17407	0.549206	0.766687	0.33549	0.671196	0.207513	0.275368
AT5G27380	3	112	AT5G27380.1	Encodes a protein with similarity to glutathione synthetases, which catalyzes one of the early steps in glutathione biosynthesis. Two transcripts have been detected; the longer transcript is less abundant and the protein is localized to the chloroplast. The smaller transcript, in which the transit peptide is truncated, is localized to the cytosol.	protein_coding	GLUTATHIONE SYNTHETASE 2 (GSH2)	(GSHB);GLUTATHIONE SYNTHETASE 2 (GSH2)	2.80602	-1.05275	-0.949087	-0.909117	-0.952695	-1.13066	0.148922	-0.316052	0.188761	-0.362696	0.0962302	-0.282798	-0.0150098	0.197133	0.895389	1.36316	1.4899	0.552241	-0.360045	-0.231587	0.318087	0.281105	0.284986
AT4G29050	3	113	AT4G29050.1	Concanavalin A-like lectin protein kinase family protein; FUNCTIONS IN: carbohydrate binding, kinase activity; INVOLVED IN: protein amino acid phosphorylation; LOCATED IN: endomembrane system; EXPRESSED IN: 7 plant structures; EXPRESSED DURING: 8 growth stages; CONTAINS InterPro DOMAIN/s: Legume lectin, beta chain (InterPro:IPR001220), Protein kinase, ATP binding site (InterPro:IPR017441), Serine…	protein_coding			2.69129	-1.11526	-0.248775	-0.0522432	-1.04382	-1.98066	0.466591	-1.07319	0.190794	-0.893498	0.3687	-0.901883	-0.466481	0.956981	0.0621295	0.337994	0.598779	0.99473	0.185366	-0.0312125	1.32987	1.32082	0.437194
AT4G16860	3	114	AT4G16860.1	Confers resistance to Peronospora parasitica. RPP4 is coordinately regulated by transcriptional activation and RNA silencing.	protein_coding	RECOGNITION OF PERONOSPORA PARASITICA 4 (RPP4)	RECOGNITION OF PERONOSPORA PARASITICA 4 (RPP4)	0.770796	-1.05465	0.141966	-0.915054	-1.24888	-0.576935	0.434056	-0.76134	0.0810052	-0.321257	0.12637	-0.513695	-0.246778	0.157344	-0.228433	-0.89186	1.2353	-0.0332631	0.55605	0.659391	1.29375	1.34502	0.610933
AT2G16060	3	115	AT2G16060.1	Encodes a class 1 nonsymbiotic hemoglobin induced by low oxygen levels with very high oxygen affinity. It is not likely to be a hemoglobin transporter because of its extremely high affinity for oxygen. Overexpression impairs cold stress-induced nitric oxide (NO) production.	protein_coding	HEMOGLOBIN 1 (HB1)	CLASS I HEMOGLOBIN (GLB1);HEMOGLOBIN 1 (AHB1);HEMOGLOBIN 1 (HB1); (NSHB1); (ATGLB1); (ARATH GLB1)	2.52769	-0.736742	0.104353	-0.221941	-0.120432	-0.529824	0.00276189	-0.70953	0.00781304	-0.482407	0.263737	-1.34776	-0.99323	0.436976	-0.41755	0.670376	0.483467	0.441255	0.492909	0.330052	2.21693	1.37936	0.353533
AT1G11300	3	116	AT1G11300.1	protein serine/threonine kinases;protein kinases;ATP binding;sugar binding;kinases;carbohydrate binding; FUNCTIONS IN: in 6 functions; INVOLVED IN: protein amino acid phosphorylation, recognition of pollen; LOCATED IN: endomembrane system; EXPRESSED IN: 12 plant structures; EXPRESSED DURING: 6 growth stages; CONTAINS InterPro DOMAIN/s: Curculin-like (mannose-binding) lectin (InterPro:IPR001480), …	protein_coding			0.636586	-0.987124	-0.488813	-0.0127652	-0.742531	-1.23556	0.152765	-0.0427509	0.0502857	-0.0693582	0.0246181	-0.0185444	0.0322248	0.952765	-0.0678254	-0.191867	-0.529664	0.0828288	-0.383561	-0.261131	1.56489	1.5519	-0.101191
AT4G36150	3	117	AT4G36150.1	Disease resistance protein (TIR-NBS-LRR class) family; FUNCTIONS IN: transmembrane receptor activity, ATP binding; INVOLVED IN: signal transduction, apoptosis, defense response, innate immune response; LOCATED IN: intrinsic to membrane, chloroplast; EXPRESSED IN: 20 plant structures; EXPRESSED DURING: 13 growth stages; CONTAINS InterPro DOMAIN/s: NB-ARC (InterPro:IPR002182), Toll-Interleukin rece…	protein_coding			1.6029	-1.0325	-0.0792532	-0.413624	-0.884305	-0.98863	0.478122	-0.518832	-0.0539596	0.0738852	0.335053	-0.19843	-0.129444	0.468911	0.196188	-0.538327	0.742428	0.454039	0.307777	0.450764	1.74692	1.09843	0.0659252
AT1G13000	3	118	AT1G13000.1	Protein of unknown function (DUF707); CONTAINS InterPro DOMAIN/s: Protein of unknown function DUF707 (InterPro:IPR007877); BEST Arabidopsis thaliana protein match is: Protein of unknown function (DUF707) (TAIR:AT3G26440.2); Has 334 Blast hits to 332 proteins in 29 species: Archae - 0; Bacteria - 19; Metazoa - 0; Fungi - 0; Plants - 306; Viruses - 0; Other Eukaryotes - 9 (source: NCBI BLink).	protein_coding			1.63132	-1.57723	-1.25549	-1.09143	-1.18328	-1.65241	0.353965	-0.708387	-0.0647691	-0.3315	0.11386	-0.43894	-0.323251	1.18215	0.0797458	0.22013	0.518994	0.452406	0.595591	0.253142	0.182029	0.885981	0.21928
AT1G62200	3	119	AT1G62200.1	Major facilitator superfamily protein; FUNCTIONS IN: transporter activity; INVOLVED IN: oligopeptide transport; LOCATED IN: membrane; EXPRESSED IN: 23 plant structures; EXPRESSED DURING: 15 growth stages; CONTAINS InterPro DOMAIN/s: PTR2 family proton/oligopeptide symporter, conserved site (InterPro:IPR018456), Oligopeptide transporter (InterPro:IPR000109), Major facilitator superfamily, general …	protein_coding	PEPTIDE TRANSPORTER 6 (PTR6)	PEPTIDE TRANSPORTER 6 (PTR6); (AtPTR6)	1.39863	-1.19436	-1.15806	-0.968427	-1.21896	-1.30328	0.199732	-0.63677	0.0986032	-0.443515	0.206788	-0.620256	-0.439001	0.606255	0.74621	1.3589	0.370657	0.334674	-0.703102	-0.155577	0.0958263	0.0251658	0.164789
AT1G09630	3	120	AT1G09630.1	Encodes a putative GTP-binding protein. Associates with organelles on a pathway from the Golgi to the plasma membrane in interphase. In dividing cells acts at the cell plate.	protein_coding	RAB GTPASE 11C (RAB11c)	ARABIDOPSIS RAB GTPASE A2A (ATRABA2A);ARABIDOPSIS RAB GTPASE A2A (ATRAB-A2A);RAB GTPASE A2A (RAB-A2A);RAB GTPASE 11C (ATRAB11C);RAB GTPASE 11C (RAB11c)	1.87551	-1.24472	-1.27847	-1.26327	-1.25648	-1.77418	0.0167063	-0.259569	-0.0202042	-0.164044	0.0817933	-0.115799	-0.138863	0.00772946	-0.0853357	-0.0511219	0.907648	0.758851	0.317282	0.453907	0.0256548	0.0303575	-0.187202
AT2G28840	3	121	AT2G28840.1	XB3 ortholog 1 in Arabidopsis thaliana (XBAT31); FUNCTIONS IN: zinc ion binding; EXPRESSED IN: 24 plant structures; EXPRESSED DURING: 15 growth stages; CONTAINS InterPro DOMAIN/s: Zinc finger, RING-type (InterPro:IPR001841), Ankyrin repeat-containing domain (InterPro:IPR020683), Ankyrin repeat (InterPro:IPR002110); BEST Arabidopsis thaliana protein match is: XB3 ortholog 3 in Arabidopsis thaliana…	protein_coding	XB3 ORTHOLOG 1 IN ARABIDOPSIS THALIANA (XBAT31)	XB3 ORTHOLOG 1 IN ARABIDOPSIS THALIANA (XBAT31)	2.14828	-1.21906	-1.46846	-1.21495	-1.08998	-1.21385	0.0839724	0.312652	-0.0903144	0.343404	-0.0506943	0.444027	0.26767	0.322395	0.166971	0.110703	0.0975702	0.327919	0.0824911	-1.18886	-0.380224	-0.230338	0.0709145
AT3G01720	3	122	AT3G01720.1	unknown protein; FUNCTIONS IN: molecular_function unknown; INVOLVED IN: biological_process unknown; LOCATED IN: endomembrane system; EXPRESSED IN: 24 plant structures; EXPRESSED DURING: 13 growth stages; BEST Arabidopsis thaliana protein match is: unknown protein (TAIR:AT5G25265.1); Has 374 Blast hits to 211 proteins in 23 species: Archae - 0; Bacteria - 0; Metazoa - 0; Fungi - 0; Plants - 316; V…	protein_coding			2.17101	-1.31777	-0.804317	-0.867636	-1.26429	-1.18123	0.235284	-0.634418	-0.0221828	-0.334409	0.100395	-0.645928	-0.317407	1.64166	0.758275	1.03598	0.950459	0.915157	0.860318	0.651163	0.844746	0.489199	0.488476
AT2G30870	3	123	AT2G30870.1	early dehydration-induced gene ERD13 homologous to tobacco and maize glutathione S-transferases. Encodes glutathione transferase belonging to the phi class of GSTs. Naming convention according to Wagner et al. (2002)	protein_coding	GLUTATHIONE S-TRANSFERASE PHI 10 (GSTF10)	ARABIDOPSIS THALIANA GLUTATHIONE S-TRANSFERASE PHI 10 (ATGSTF10);GLUTATHIONE S-TRANSFERASE PHI 10 (GSTF10); (ATGSTF4);EARLY DEHYDRATION-INDUCED 13 (ERD13)	2.48904	-1.13137	-1.13316	-0.54218	-0.641826	-1.44165	0.00827397	0.18327	0.0851988	-0.077422	0.295099	-0.314	0.181189	1.10648	1.06708	0.760181	0.584474	0.195879	0.342867	-0.0787228	0.305952	0.644473	0.521451
AT1G68000	3	124	AT1G68000.1	phosphatidylinositol synthase 1	protein_coding	PHOSPHATIDYLINOSITOL SYNTHASE 1 (PIS1)	PHOSPHATIDYLINOSITOL SYNTHASE 1 (ATPIS1);PHOSPHATIDYLINOSITOL SYNTHASE 1 (PIS1);PHOSPHATIDYLINOSITOL SYNTHASE (ATPIS)	1.07695	-1.14418	-1.11062	-0.930501	-1.19864	-1.03202	0.152631	-0.547936	0.035782	-0.388591	0.0839015	-0.526991	-0.331689	0.674004	-0.197326	0.461843	0.800113	0.0448574	0.419774	-0.320599	1.02365	0.0975489	0.0518544
AT4G35310	3	125	AT4G35310.1	calmodulin-domain protein kinase CDPK isoform 5 (CPK5)	protein_coding	CALMODULIN-DOMAIN PROTEIN KINASE 5 (CPK5)	(ATCPK5);CALMODULIN-DOMAIN PROTEIN KINASE 5 (CPK5)	1.64731	-1.23346	-0.992368	-0.754004	-0.930974	-1.64828	0.00120617	-0.602185	-0.0542335	-0.401023	-0.0615415	-0.592356	-0.642277	0.96964	0.167574	-0.255068	0.382914	0.252517	0.367664	0.368668	0.755811	0.681192	0.188078
AT5G19250	3	126	AT5G19250.1	Glycoprotein membrane precursor GPI-anchored; FUNCTIONS IN: molecular_function unknown; INVOLVED IN: biological_process unknown; LOCATED IN: anchored to plasma membrane, anchored to membrane; EXPRESSED IN: 24 plant structures; EXPRESSED DURING: 13 growth stages; BEST Arabidopsis thaliana protein match is: Glycoprotein membrane precursor GPI-anchored (TAIR:AT3G06035.1); Has 1807 Blast hits to 1807…	protein_coding			1.81872	-1.45271	-0.934586	-0.737672	-1.01593	-1.11873	0.398889	-0.351493	0.14544	-0.211098	0.413996	-0.45657	-0.0595867	0.967542	0.21242	-0.0739396	0.291948	0.304433	-0.181751	0.316158	0.544918	0.286483	-5.44e-05
AT2G40940	3	127	AT2G40940.1	Ethylene receptor, subfamily 1. Has histidine kinase activity.	protein_coding	ETHYLENE RESPONSE SENSOR 1 (ERS1)	ETHYLENE RESPONSE SENSOR (ERS);ETHYLENE RESPONSE SENSOR 1 (ERS1)	1.71272	-1.17444	-1.05364	-0.740865	-1.18942	-1.21028	0.341826	-0.508677	0.318563	-0.373798	0.0303652	-0.213097	-0.208186	1.3964	0.106553	0.289885	0.886772	-0.1705	0.563942	-0.217629	1.08764	0.152854	0.0231781
AT4G02370	3	128	AT4G02370.1	Protein of unknown function, DUF538; INVOLVED IN: biological_process unknown; LOCATED IN: plasma membrane, vacuole; EXPRESSED IN: 25 plant structures; EXPRESSED DURING: 13 growth stages; CONTAINS InterPro DOMAIN/s: Protein of unknown function DUF538 (InterPro:IPR007493); BEST Arabidopsis thaliana protein match is: Protein of unknown function, DUF538 (TAIR:AT1G02816.1); Has 618 Blast hits to 617 p…	protein_coding			1.29611	-1.15886	-0.528338	-0.88312	-1.18486	-1.05484	0.243154	-0.00824543	0.117398	0.138987	0.145666	0.273626	0.326665	1.21617	0.0148006	0.358827	1.4569	0.407435	0.219755	-0.744227	1.17255	-0.0547934	0.0115693
AT1G22400	3	129	AT1G22400.1	UGT85A1; FUNCTIONS IN: in 6 functions; INVOLVED IN: metabolic process; LOCATED IN: cellular_component unknown; EXPRESSED IN: 22 plant structures; EXPRESSED DURING: 10 growth stages; CONTAINS InterPro DOMAIN/s: UDP-glucuronosyl/UDP-glucosyltransferase (InterPro:IPR002213); BEST Arabidopsis thaliana protein match is: UDP-glucosyl transferase 85A3 (TAIR:AT1G22380.1); Has 7940 Blast hits to 7832 prot…	protein_coding	(UGT85A1)	(UGT85A1);ARABIDOPSIS THALIANA UDP-GLUCOSYL TRANSFERASE 85A1 (ATUGT85A1)	6.00242	-0.361441	0.107962	0.424743	0.0526084	0.0420069	-0.131487	-0.950165	0.515956	-1.35766	0.0234107	-0.851294	-0.747211	5.14095	1.77716	3.99095	4.45228	1.08249	1.82276	1.6935	3.42343	1.45813	0.543173
AT5G51830	3	130	AT5G51830.1	pfkB-like carbohydrate kinase family protein; FUNCTIONS IN: kinase activity, ribokinase activity; INVOLVED IN: response to cadmium ion; LOCATED IN: cellular_component unknown; EXPRESSED IN: 23 plant structures; EXPRESSED DURING: 13 growth stages; CONTAINS InterPro DOMAIN/s: Carbohydrate/purine kinase (InterPro:IPR011611), Ribokinase (InterPro:IPR002139), Carbohydrate/puine kinase, PfkB, conserved…	protein_coding			4.56209	-0.914757	-0.687087	-0.775934	-0.948118	-0.798953	0.0750773	-0.102979	0.151194	0.0723172	0.183261	-0.0501394	0.161886	1.68524	1.72307	1.9861	2.53838	0.613861	2.01665	0.491029	2.16393	1.0284	0.248757
AT5G54500	3	131	AT5G54500.2	Encodes a flavin mononucleotide-binding flavodoxin-like quinone reductase that is a primary auxin-response gene.	protein_coding	FLAVODOXIN-LIKE QUINONE REDUCTASE 1 (FQR1)	FLAVODOXIN-LIKE QUINONE REDUCTASE 1 (FQR1)	3.75918	-1.15172	-1.20363	-0.70898	-0.925933	-0.936708	0.0732478	-0.237084	0.204235	-0.306187	0.186862	-0.171172	-0.228719	3.30017	1.33739	2.20968	2.55687	1.23271	1.55587	0.00673218	1.70923	0.243614	0.629292
AT3G56410	3	132	AT3G56410.2	Protein of unknown function (DUF3133); FUNCTIONS IN: molecular_function unknown; INVOLVED IN: biological_process unknown; LOCATED IN: chloroplast; EXPRESSED IN: 16 plant structures; EXPRESSED DURING: 9 growth stages; CONTAINS InterPro DOMAIN/s: Protein of unknown function DUF3133 (InterPro:IPR021480); BEST Arabidopsis thaliana protein match is: Protein of unknown function (DUF3133) (TAIR:AT5G0519…	protein_coding			2.88187	-1.06386	-0.56024	-0.00971009	-0.847288	-0.135554	0.220782	-0.322554	0.00853431	-0.304824	0.184887	-0.451959	-0.425531	2.19356	0.405981	0.625959	1.91436	1.22394	0.379246	0.0674201	1.12476	1.33641	0.277375
AT2G17760	3	133	AT2G17760.1	Eukaryotic aspartyl protease family protein; FUNCTIONS IN: aspartic-type endopeptidase activity; INVOLVED IN: proteolysis; LOCATED IN: anchored to membrane; EXPRESSED IN: 22 plant structures; EXPRESSED DURING: 13 growth stages; CONTAINS InterPro DOMAIN/s: Peptidase aspartic (InterPro:IPR021109), Peptidase aspartic, catalytic (InterPro:IPR009007), Peptidase A1 (InterPro:IPR001461), Peptidase aspar…	protein_coding			1.79353	-0.871704	-0.461426	-0.261184	-0.745286	-0.698568	0.136133	-0.248577	0.0748195	-0.150771	0.102393	-0.166291	-0.13877	2.94091	1.05117	1.44201	1.59679	0.816723	1.43403	1.25379	1.36371	0.839419	0.300767
AT3G08760	3	134	AT3G08760.1	Encodes an osmotic stress-inducible kinase that functions as a negative regulator of osmotic stress signaling in plants.	protein_coding	(ATSIK)	(ATSIK)	2.54234	-0.92255	-0.770526	-0.676366	-0.876507	-0.317624	0.314399	-0.521116	0.0823691	-0.318352	-0.105451	-0.062631	-0.218969	2.76218	0.688653	1.68792	2.85283	0.477639	0.131029	-0.58946	1.58791	-0.135548	0.276201
AT5G51570	3	135	AT5G51570.1	SPFH/Band 7/PHB domain-containing membrane-associated protein family; INVOLVED IN: N-terminal protein myristoylation; LOCATED IN: plasma membrane, vacuole; EXPRESSED IN: 24 plant structures; EXPRESSED DURING: 13 growth stages; CONTAINS InterPro DOMAIN/s: Band 7 protein (InterPro:IPR001107); BEST Arabidopsis thaliana protein match is: SPFH/Band 7/PHB domain-containing membrane-associated protein f…	protein_coding			1.5434	-0.749691	-0.793167	-0.48187	-0.742106	-0.879338	0.154807	0.0508892	0.0557524	0.149365	0.117549	0.164365	0.111514	2.27218	1.21877	1.13984	1.8416	0.455139	0.104612	-0.109698	1.76405	0.562176	0.319025
AT3G59660	3	136	AT3G59660.1	C2 domain-containing protein / GRAM domain-containing protein; FUNCTIONS IN: molecular_function unknown; INVOLVED IN: biological_process unknown; LOCATED IN: endomembrane system; EXPRESSED IN: 24 plant structures; EXPRESSED DURING: 15 growth stages; CONTAINS InterPro DOMAIN/s: C2 membrane targeting protein (InterPro:IPR018029), C2 calcium/lipid-binding domain, CaLB (InterPro:IPR008973), GRAM (Int…	protein_coding			2.57094	-0.618575	-0.737136	-0.326832	-0.722093	-0.86266	0.324723	-0.0644767	0.0241558	0.0878924	0.167571	0.100946	0.144039	1.77816	0.8701	1.18641	2.07188	0.886672	1.07421	0.673226	2.01588	1.45042	0.502139
AT1G08930	3	137	AT1G08930.1	encodes a putative sucrose transporter whose gene expression is induced by dehydration and cold.	protein_coding	EARLY RESPONSE TO DEHYDRATION 6 (ERD6)	EARLY RESPONSE TO DEHYDRATION 6 (ERD6)	4.81039	0.0344382	0.269158	0.600257	0.325855	-0.541669	-0.0235426	-0.663693	0.0229355	-0.722836	0.245484	-0.992363	-0.854186	4.17405	-0.0416238	-0.183772	1.90179	0.691115	1.13152	0.484125	2.84401	1.3274	0.716351
AT5G61560	3	138	AT5G61560.1	U-box domain-containing protein kinase family protein; FUNCTIONS IN: ubiquitin-protein ligase activity, protein serine/threonine kinase activity, protein kinase activity, kinase activity, ATP binding; INVOLVED IN: protein amino acid phosphorylation, protein ubiquitination, response to stress; LOCATED IN: chloroplast, plasma membrane; EXPRESSED IN: 21 plant structures; EXPRESSED DURING: 13 growth …	protein_coding			3.90177	-0.145739	-0.189055	-0.0919318	-0.512614	0.167261	0.202018	-1.02518	-0.0541222	-0.905023	0.021981	-0.831445	-0.909841	3.68044	0.361736	1.29481	2.30378	1.40694	3.98961	0.552747	1.28899	0.766639	0.410398
AT4G12010	3	139	AT4G12010.1	Disease resistance protein (TIR-NBS-LRR class) family; FUNCTIONS IN: transmembrane receptor activity, ATP binding; INVOLVED IN: signal transduction, apoptosis, defense response, innate immune response; LOCATED IN: intrinsic to membrane; EXPRESSED IN: 22 plant structures; EXPRESSED DURING: 13 growth stages; CONTAINS InterPro DOMAIN/s: NB-ARC (InterPro:IPR002182), Leucine-rich repeat (InterPro:IPR0…	protein_coding			1.2675	-1.08462	-0.727422	-0.833976	-0.918	-0.700301	0.338189	-0.65799	0.116646	-0.359848	0.219585	-0.467293	-0.379872	2.1644	0.0260032	-0.180701	0.986481	1.07187	0.639133	0.347139	1.36763	1.03241	0.294831
AT5G02290	3	140	AT5G02290.1	Encodes a candidate protein kinase NAK that is similar to the oncogenes met and abl.	protein_coding	(NAK)	(NAK)	1.60793	-0.982656	-0.634939	-0.468547	-0.579303	-0.726452	0.276609	-0.835382	-0.217351	-0.482811	0.260345	-0.76959	-0.547143	2.37251	-0.0155332	-0.277685	0.259737	1.13941	0.634868	0.54959	0.644159	1.30223	0.673426
AT2G35710	3	141	AT2G35710.1	Nucleotide-diphospho-sugar transferases superfamily protein; FUNCTIONS IN: transferase activity, transferring hexosyl groups, transferase activity, transferring glycosyl groups; INVOLVED IN: carbohydrate biosynthetic process, biosynthetic process; LOCATED IN: endomembrane system; EXPRESSED IN: 11 plant structures; EXPRESSED DURING: 7 growth stages; CONTAINS InterPro DOMAIN/s: Glycosyl transferase…	protein_coding			3.33226	0.182453	0.0843873	0.16984	0.200423	0.167192	-0.465376	0.00354756	-0.273285	-0.685013	-0.0399366	-0.626433	-0.782779	1.25047	-0.131351	0.794178	1.14806	1.83319	-0.0361759	-0.0450975	0.0518164	-0.0525508	-0.265693
AT5G56340	3	142	AT5G56340.1	ATCRT1; FUNCTIONS IN: zinc ion binding; EXPRESSED IN: 23 plant structures; EXPRESSED DURING: 15 growth stages; CONTAINS InterPro DOMAIN/s: Zinc finger, RING-type (InterPro:IPR001841), Zinc finger, C3HC4 RING-type (InterPro:IPR018957); BEST Arabidopsis thaliana protein match is: RING/U-box superfamily protein (TAIR:AT4G26400.1); Has 1807 Blast hits to 1807 proteins in 277 species: Archae - 0; Bact…	protein_coding	(ATCRT1)	(ATCRT1)	2.02943	-0.60016	-0.0408831	-0.1336	-0.227088	0.261617	0.228641	-1.03176	-0.150695	-0.694791	-0.0450021	-0.710603	-0.738309	1.6692	-0.251302	-0.205604	1.44918	0.43118	-0.056031	0.0734978	-0.244262	0.364408	0.0487277
AT1G20980	3	143	AT1G20980.1	Encodes a nuclear plant-specific protein with features characteristic of a transcriptional regulator, including a nuclear localization signal sequence, a plant-specific DNA binding domain (the SBP box), and a protein interaction motif (ankyrin repeats). It unctions as a transcriptional regulator that plays a role not only in sensitivity to FB1, but also in the development of normal plant architec…	protein_coding	SQUAMOSA PROMOTER BINDING PROTEIN-LIKE 14 (SPL14)	SQUAMOSA PROMOTER BINDING PROTEIN-LIKE 14 (SPL14);SQUAMOSA PROMOTER BINDING PROTEIN-LIKE 14 (ATSPL14); (SPL1R2); (FBR6)	1.37033	-0.59257	-0.823222	-0.484595	-0.759137	-0.637687	0.14276	-0.436035	0.00854672	-0.311428	-0.0517994	-0.315254	-0.359076	1.72709	0.410802	0.654739	1.1236	0.121634	0.413627	-0.021861	0.411351	0.0249582	0.232936
AT1G27100	3	144	AT1G27100.1	Actin cross-linking protein; FUNCTIONS IN: molecular_function unknown; INVOLVED IN: biological_process unknown; LOCATED IN: vacuole; EXPRESSED IN: 23 plant structures; EXPRESSED DURING: 13 growth stages; CONTAINS InterPro DOMAIN/s: Protein of unknown function DUF569 (InterPro:IPR007679), Actin cross-linking (InterPro:IPR008999); BEST Arabidopsis thaliana protein match is: Protein of unknown funct…	protein_coding			1.67035	-0.22327	-0.0065272	-0.0367048	-0.0584105	0.17001	0.0879422	-0.818198	-0.0513753	-0.705739	0.0259817	-0.762953	-0.804537	2.00284	-0.213865	-0.00297528	0.886249	0.459547	0.248297	-0.678233	0.181259	-0.347512	0.0368313
AT4G02350	3	145	AT4G02350.1	Encodes a member of the exocyst complex gene family. The exocyst is a protein complex involved in tethering vesicles to the plasma membrane during regulated or polarized secretion.	protein_coding	EXOCYST COMPLEX COMPONENT SEC15B (SEC15B)	EXOCYST COMPLEX COMPONENT SEC15B (SEC15B)	1.53818	-0.210014	0.0315676	-0.12233	-0.307572	0.509094	-0.0279612	-0.400906	-0.0224481	-0.412754	-0.0351607	-0.439189	-0.496788	1.76993	0.26997	0.933849	1.28648	0.4644	0.714847	-0.0184897	0.690377	-0.241215	0.0916742
AT1G64280	3	146	AT1G64280.1	This gene is a key regulator of the salicylic acid (SA)-mediated systemic acquired resistance (SAR) pathway. It is similar to the transcription factor inhibitor I kappa B, and contains ankyrin repeats. It confers resistance to the pathogens Pseudomonas syringae and Peronospora parasitica in a dosage-dependent fashion. Although transgenic Arabidopsis plants overexpressing NPR1 acquire enhanced sen…	protein_coding	NONEXPRESSER OF PR GENES 1 (NPR1)	NONEXPRESSER OF PR GENES 1 (NPR1);ARABIDOPSIS NONEXPRESSER OF PR GENES 1 (ATNPR1);NON-INDUCIBLE IMMUNITY 1 (NIM1);SALICYLIC ACID INSENSITIVE 1 (SAI1)	1.41666	-0.836704	-0.406979	-0.274701	-0.521823	-0.493308	0.307552	-0.160665	0.112205	0.00663833	0.210491	-0.211538	0.050487	1.8804	-0.0391808	-0.185495	0.918702	0.768972	0.283666	0.584444	0.989196	1.23242	0.217261
AT5G44870	3	147	AT5G44870.1	Encodes LAZ5, a TIR-class NB-LRR R protein of unknown pathogen specificity with sequence similarity to RPS4, an R protein conferring resistance to Pseudomonas syringae expressing the effector AvrRPS4. Overexpression of LAZ5 results in hypersensitive cell death (plants did not survive to set seeds).	protein_coding	LAZARUS 5 (LAZ5)	TOLERANCE TO TOBACCO RINGSPOT VIRUS 1 (TTR1);LAZARUS 5 (LAZ5)	1.67703	-0.707208	-0.351698	-0.383009	-0.470296	-0.486027	0.209142	-0.293798	-0.0308907	-0.0467053	0.055392	-0.252072	-0.121598	1.64228	0.0292962	-0.199349	0.336211	0.482971	-0.39777	0.744244	1.11287	1.40244	0.0520599
AT3G47250	3	148	AT3G47250.1	Plant protein of unknown function (DUF247); CONTAINS InterPro DOMAIN/s: Protein of unknown function DUF247, plant (InterPro:IPR004158); BEST Arabidopsis thaliana protein match is: Plant protein of unknown function (DUF247) (TAIR:AT3G47200.2); Has 1106 Blast hits to 1004 proteins in 19 species: Archae - 0; Bacteria - 0; Metazoa - 0; Fungi - 0; Plants - 1106; Viruses - 0; Other Eukaryotes - 0 (sour…	protein_coding			1.29883	-0.962424	-0.78352	-0.748509	-0.514704	-0.885011	0.390429	-0.87673	0.294315	-0.524347	0.113815	-0.398195	-0.429183	1.66556	0.0748071	0.31285	1.32141	0.475615	0.23536	0.421798	1.59637	0.856239	0.354403
AT5G57580	3	149	AT5G57580.1	Calmodulin-binding protein; CONTAINS InterPro DOMAIN/s: Calmodulin binding protein-like (InterPro:IPR012416); BEST Arabidopsis thaliana protein match is: Calmodulin-binding protein (TAIR:AT4G25800.2); Has 341 Blast hits to 322 proteins in 21 species: Archae - 0; Bacteria - 2; Metazoa - 0; Fungi - 0; Plants - 339; Viruses - 0; Other Eukaryotes - 0 (source: NCBI BLink).	protein_coding			1.43239	-1.06544	-0.61179	-0.747592	-0.653205	-1.04936	0.271838	-0.506312	0.138705	-0.239826	0.183567	-0.525096	-0.254263	1.8295	0.0561437	-0.0587927	0.758958	0.442819	0.472522	0.18731	1.60733	0.978794	0.251489
AT3G07390	3	150	AT3G07390.1	isolated from differential screening of a cDNA library from auxin-treated root culture. sequence does not show homology to any known proteins and is predicted to be extracellular.	protein_coding	AUXIN-INDUCED IN ROOT CULTURES 12 (AIR12)	AUXIN-INDUCED IN ROOT CULTURES 12 (AIR12)	3.01557	-0.739221	-0.898466	-0.654559	-0.746634	-0.255989	0.0966277	-0.650133	0.107012	-0.812192	-0.0200275	-0.666289	-0.547314	1.39272	0.932854	1.49129	1.45241	0.826764	1.95038	0.610431	0.975076	0.0700419	-0.215931
AT3G17240	3	151	AT3G17240.1	lipoamide dehydrogenase precursor	protein_coding	LIPOAMIDE DEHYDROGENASE 2 (mtLPD2)	LIPOAMIDE DEHYDROGENASE 2 (mtLPD2)	1.51688	-0.555001	-0.238472	-0.351435	-0.345474	-0.634039	0.139132	-0.225625	0.161022	-0.210665	0.0608161	-0.238178	-0.00499619	1.38912	1.10401	1.38762	1.5127	0.103205	0.341982	0.652968	1.05263	0.574158	0.457412
AT1G33600	3	152	AT1G33600.1	Leucine-rich repeat (LRR) family protein; INVOLVED IN: signal transduction; LOCATED IN: cell wall, membrane, plant-type cell wall; EXPRESSED IN: 22 plant structures; EXPRESSED DURING: 13 growth stages; CONTAINS InterPro DOMAIN/s: Leucine-rich repeat-containing N-terminal domain, type 2 (InterPro:IPR013210), Leucine-rich repeat (InterPro:IPR001611); BEST Arabidopsis thaliana protein match is: Leuc…	protein_coding			3.25283	-1.38312	-0.293943	-0.660185	-0.381401	0.0183256	-0.0159357	-0.212335	0.115857	-0.0248427	-0.1193	-0.148216	0.0919193	2.3388	0.509917	0.893409	0.804252	0.61442	0.225774	-0.811038	0.993387	0.690604	0.26022
AT5G11670	3	153	AT5G11670.1	The malic enzyme (EC 1.1.1.40) encoded by AtNADP-ME2 is presumably a cytosolic enzyme involved in malate metabolism and possibly assisting the oxidative pentose phosphate pathway. AtNADP-ME2 counts for the major part of NADP-ME activity in mature tissues of Arabidopsis.	protein_coding	NADP-MALIC ENZYME 2 (NADP-ME2)	NADP-MALIC ENZYME 2 (NADP-ME2);ARABIDOPSIS THALIANA NADP-MALIC ENZYME 2 (ATNADP-ME2)	4.76252	-0.739294	-0.939928	-0.556944	-0.84467	-0.759271	0.246583	0.241785	0.371303	0.112945	0.350193	-0.126118	0.359212	2.09942	0.793597	0.472395	0.178419	0.820984	1.55763	-0.554715	1.90387	0.377813	0.526509
AT1G17860	3	154	AT1G17860.1	Kunitz family trypsin and protease inhibitor protein; FUNCTIONS IN: endopeptidase inhibitor activity; INVOLVED IN: biological_process unknown; LOCATED IN: apoplast, cell wall; EXPRESSED IN: 17 plant structures; EXPRESSED DURING: 13 growth stages; CONTAINS InterPro DOMAIN/s: Proteinase inhibitor I3, Kunitz legume (InterPro:IPR002160), Kunitz inhibitor ST1-like (InterPro:IPR011065); BEST Arabidopsi…	protein_coding			2.59223	-0.596099	-0.487784	0.348395	0.141584	-0.539462	0.138778	-0.0134694	-0.0732883	-0.131908	0.277807	-0.129886	-0.00309751	2.09847	0.307131	0.668656	-0.149809	1.4671	2.33462	0.240979	0.211157	-0.743366	0.17698
AT1G53430	3	155	AT1G53430.1	Leucine-rich repeat transmembrane protein kinase; FUNCTIONS IN: kinase activity; INVOLVED IN: protein amino acid phosphorylation; LOCATED IN: plasma membrane; EXPRESSED IN: 23 plant structures; EXPRESSED DURING: 13 growth stages; CONTAINS InterPro DOMAIN/s: Serine/threonine-protein kinase domain (InterPro:IPR002290), Leucine-rich repeat (InterPro:IPR001611), Serine-threonine/tyrosine-protein kina…	protein_coding			2.63089	-0.884504	-0.545328	0.0230099	-0.163313	-0.0625686	-0.583653	-0.569978	-0.336144	-0.82685	-0.526345	-0.721719	-1.07531	2.03208	0.796425	0.65624	0.149199	0.198753	1.6315	-0.542042	0.146005	0.610557	0.181067
AT1G03740	3	156	AT1G03740.1	Protein kinase superfamily protein; FUNCTIONS IN: protein serine/threonine kinase activity, protein kinase activity, kinase activity, ATP binding; INVOLVED IN: protein amino acid phosphorylation, N-terminal protein myristoylation; EXPRESSED IN: 24 plant structures; EXPRESSED DURING: 13 growth stages; CONTAINS InterPro DOMAIN/s: Protein kinase, ATP binding site (InterPro:IPR017441), Protein kinase…	protein_coding			3.22603	-1.00343	-0.827047	-0.614315	-0.643854	-1.0736	0.368756	-0.794031	0.0703472	-0.666428	0.178124	-0.749765	-0.487024	2.06176	0.219019	0.369241	1.18128	1.13295	1.24664	-0.453616	0.864251	0.955019	0.447575
AT1G35350	3	157	AT1G35350.1	EXS (ERD1/XPR1/SYG1) family protein; LOCATED IN: integral to membrane; EXPRESSED IN: 18 plant structures; EXPRESSED DURING: 9 growth stages; CONTAINS InterPro DOMAIN/s: EXS, C-terminal (InterPro:IPR004342), SPX, N-terminal (InterPro:IPR004331); BEST Arabidopsis thaliana protein match is: EXS (ERD1/XPR1/SYG1) family protein (TAIR:AT1G26730.1); Has 1149 Blast hits to 1073 proteins in 218 species: A…	protein_coding			2.43215	-0.576516	-0.110731	0.164126	-0.752513	0.385595	-0.263715	-0.711475	-0.28652	-0.714984	-0.146542	-0.74549	-0.938927	2.08325	0.144727	0.525739	1.30699	0.453495	1.36497	0.144277	-0.181082	0.536907	0.483051
AT2G37940	3	158	AT2G37940.1	Arabidopsis Inositol phosphorylceramide synthase 2 (AtIPCS2); BEST Arabidopsis thaliana protein match is: Arabidopsis Inositol phosphorylceramide synthase 1 (TAIR:AT3G54020.1); Has 438 Blast hits to 435 proteins in 100 species: Archae - 0; Bacteria - 0; Metazoa - 250; Fungi - 0; Plants - 103; Viruses - 0; Other Eukaryotes - 85 (source: NCBI BLink).	protein_coding	ARABIDOPSIS INOSITOL PHOSPHORYLCERAMIDE SYNTHASE 2 (AtIPCS2)	ENHANCING RPW8-MEDIATED HR-LIKE CELL DEATH 1 (ERH1);ARABIDOPSIS INOSITOL PHOSPHORYLCERAMIDE SYNTHASE 2 (AtIPCS2)	4.3739	-0.702211	-0.0240661	0.199614	-0.563328	0.108715	0.275049	-0.280779	-0.0369353	-0.191641	0.0474228	-0.216997	-0.257514	2.61629	0.481004	0.870827	1.47936	1.26016	0.866787	0.037872	1.13046	1.04795	0.229326
AT1G67060	3	159	AT1G67060.1	unknown protein; FUNCTIONS IN: molecular_function unknown; INVOLVED IN: biological_process unknown; LOCATED IN: plasma membrane; EXPRESSED IN: 22 plant structures; EXPRESSED DURING: 13 growth stages; Has 283 Blast hits to 281 proteins in 136 species: Archae - 0; Bacteria - 145; Metazoa - 0; Fungi - 65; Plants - 41; Viruses - 0; Other Eukaryotes - 32 (source: NCBI BLink).	protein_coding			2.24004	0.0240746	-0.0937667	-0.0397699	-0.148859	0.256544	0.00757552	-0.646218	-0.0195334	-0.769652	-0.00332511	-0.61504	-0.59677	2.27934	-0.0714055	0.350806	1.507	0.928719	0.601449	0.806046	1.0866	0.333621	0.112058
AT2G22300	3	160	AT2G22300.1	Encodes a putative CAM binding transcription factor. Loss of function mutations show enhanced resistance to fungal and bacterial pathogens suggesting that CAMTA functions to suppress defense responses.	protein_coding	SIGNAL RESPONSIVE 1 (SR1)	SIGNAL RESPONSIVE 1 (SR1);CALMODULIN-BINDING TRANSCRIPTION ACTIVATOR 3 (CAMTA3)	2.12005	-0.785627	-0.73339	-0.410931	-0.771725	-0.524053	0.151599	-0.413049	-0.0359798	-0.347401	0.0764949	-0.357575	-0.338641	2.25856	-0.15038	0.214784	1.42996	0.519056	-0.11652	-0.325457	1.18939	0.840483	0.695716
