# Supplementary material for: Simultaneous Ozone and High Light Treatments Reveal an Important Role for the Chloroplast in Co-ordination of Defense Signaling
Source: Front Plant Sci. 2022 Jul 7;13:883002. doi: 10.3389/fpls.2022.883002 (PMC9303991; doi:10.3389/fpls.2022.883002)
Supplement: Supplementary Table 4 — Gene Ontology (GO) analysis of genes with increased expression by O3 and decreased expression by HL (or vice versa). [file Table_4.XLSX]

## Sheet: Sheet1
Supplementary Table 4
Plant GO Slim enrichment of genes with increased expression by ozone and decreased expression by light
GO_acc	GO type	Term	queryitem	querytotal	bgitem	bgtotal	pvalue	FDR	entries
GO:0006464	BP	protein modification process	20	136	1474	37767	4.1e-07	3.5e-05	// AT1G53430 // AT1G11300 // AT3G25070 // AT1G70530 // AT4G08850 // AT5G61560 // AT1G69910 // AT2G23770 // AT2G44180 // AT2G07180 // AT1G51790 // AT4G29050 // AT1G53440 // AT4G32300 // AT3G55450 // AT4G35310 // AT1G03740 // AT4G05320 // AT5G39020 // AT3G14840
GO:0009607	BP	response to biotic stimulus	13	136	638	37767	7.1e-07	3.5e-05	// AT3G25070 // AT2G22300 // AT4G16860 // AT1G11310 // AT4G26070 // AT1G79670 // AT5G44070 // AT2G44490 // AT1G64280 // AT1G71880 // AT5G53550 // AT2G26560 // AT1G59870
GO:0050896	BP	response to stimulus	35	136	4057	37767	7.6e-07	3.5e-05	// AT4G36150 // AT3G04210 // AT5G54500 // AT5G44870 // AT1G33590 // AT5G44070 // AT4G11360 // AT1G08930 // AT4G05320 // AT2G26560 // AT2G16060 // AT1G59870 // AT1G55450 // AT2G40940 // AT1G79670 // AT1G71880 // AT4G16860 // AT5G40170 // AT5G22360 // AT1G52200 // AT2G22300 // AT4G33050 // AT3G14990 // AT5G53550 // AT5G27380 // AT5G51830 // AT2G30870 // AT3G07390 // AT4G04220 // AT3G25070 // AT4G26…
GO:0051704	BP	multi-organism process	14	136	776	37767	1.1e-06	3.7e-05	// AT4G16860 // AT3G25070 // AT4G26070 // AT1G11300 // AT1G11310 // AT4G02350 // AT1G79670 // AT5G44070 // AT2G44490 // AT1G64280 // AT1G71880 // AT5G53550 // AT2G26560 // AT1G59870
GO:0043412	BP	macromolecule modification	20	136	1636	37767	2e-06	5.6e-05	// AT1G53430 // AT1G11300 // AT3G25070 // AT1G70530 // AT4G08850 // AT5G61560 // AT1G69910 // AT2G23770 // AT2G44180 // AT2G07180 // AT1G51790 // AT4G29050 // AT1G53440 // AT4G32300 // AT3G55450 // AT4G35310 // AT1G03740 // AT4G05320 // AT5G39020 // AT3G14840
GO:0008219	BP	cell death	8	136	286	37767	1.2e-05	0.00024	// AT3G25070 // AT4G36150 // AT3G04210 // AT5G44870 // AT1G11310 // AT4G12010 // AT1G64280 // AT2G26560
GO:0016265	BP	death	8	136	286	37767	1.2e-05	0.00024	// AT3G25070 // AT4G36150 // AT3G04210 // AT5G44870 // AT1G11310 // AT4G12010 // AT1G64280 // AT2G26560
GO:0006950	BP	response to stress	21	136	2320	37767	9.4e-05	0.0016	// AT2G30870 // AT1G55450 // AT5G40170 // AT4G04220 // AT3G25070 // AT3G04210 // AT4G26070 // AT5G44870 // AT1G11310 // AT4G16860 // AT1G33590 // AT4G12010 // AT5G44070 // AT2G44490 // AT4G36150 // AT1G52200 // AT1G64280 // AT5G22360 // AT2G26560 // AT2G16060 // AT1G59870
GO:0007165	BP	signal transduction	12	136	1228	37767	0.0018	0.027	// AT5G40170 // AT2G40940 // AT3G25070 // AT3G04210 // AT4G26070 // AT5G44870 // AT1G33590 // AT4G12010 // AT1G64280 // AT4G36150 // AT1G33600 // AT4G04220
GO:0016772	MF	transferase activity, transferring phosphorus-containing groups	31	136	1887	37767	1.2e-12	3.6e-11	// AT5G61560 // AT4G15130 // AT1G53440 // AT4G32300 // AT1G79670 // AT3G14840 // AT1G68000 // AT1G11300 // AT2G07180 // AT1G51790 // AT5G51830 // AT4G35310 // AT3G07800 // AT3G08760 // AT5G40170 // AT1G70530 // AT5G39020 // AT1G69910 // AT5G02290 // AT2G23770 // AT4G00330 // AT3G55450 // AT1G03740 // AT4G04220 // AT1G53430 // AT4G21380 // AT2G40940 // AT4G26070 // AT4G08850 // AT4G29050 // AT4G08…
GO:0016301	MF	kinase activity	29	136	1641	37767	1.3e-12	3.6e-11	// AT5G61560 // AT5G02290 // AT1G53440 // AT4G32300 // AT1G79670 // AT3G14840 // AT2G40940 // AT1G11300 // AT2G07180 // AT1G51790 // AT4G35310 // AT3G07800 // AT3G08760 // AT5G40170 // AT1G70530 // AT5G39020 // AT1G69910 // AT2G23770 // AT4G00330 // AT3G55450 // AT1G03740 // AT5G51830 // AT1G53430 // AT4G21380 // AT4G04220 // AT4G26070 // AT4G08850 // AT4G29050 // AT4G08470
GO:0016740	MF	transferase activity	39	136	3321	37767	2.4e-11	4.4e-10	// AT5G61560 // AT4G15130 // AT5G44070 // AT1G53440 // AT5G33290 // AT1G79670 // AT3G07800 // AT1G55450 // AT1G22400 // AT2G40940 // AT1G11300 // AT2G07180 // AT1G51790 // AT5G51830 // AT4G35310 // AT3G14840 // AT3G08760 // AT5G40170 // AT1G70530 // AT5G39020 // AT1G69910 // AT5G02290 // AT2G23770 // AT4G00330 // AT4G32300 // AT3G55450 // AT1G03740 // AT4G04220 // AT2G30870 // AT4G21380 // AT1G68…
GO:0005515	MF	protein binding	30	136	2944	37767	1.9e-07	2.6e-06	// AT1G21130 // AT4G36150 // AT5G44870 // AT1G33590 // AT5G57580 // AT1G79380 // AT4G11360 // AT3G14840 // AT1G67800 // AT4G05320 // AT1G33600 // AT4G16860 // AT2G28840 // AT5G40170 // AT2G22300 // AT1G13210 // AT3G06330 // AT4G33050 // AT5G24520 // AT5G56340 // AT2G43120 // AT3G03000 // AT4G04220 // AT3G25070 // AT4G26070 // AT1G11310 // AT4G12010 // AT4G25940 // AT1G64280 // AT3G56710
GO:0003824	MF	catalytic activity	61	136	9638	37767	8.6e-07	9.3e-06	// AT5G54500 // AT5G61560 // AT4G15130 // AT2G47240 // AT3G51160 // AT5G44070 // AT1G53440 // AT5G33290 // AT1G79670 // AT2G26560 // AT1G59870 // AT1G53390 // AT4G21380 // AT1G22400 // AT2G40940 // AT5G04930 // AT1G11300 // AT2G07180 // AT1G51790 // AT4G29050 // AT5G51830 // AT3G17240 // AT4G35310 // AT3G07800 // AT2G39400 // AT3G14840 // AT3G08760 // AT5G40170 // AT2G17760 // AT1G70530 // AT3G62…
GO:0004872	MF	receptor activity	6	136	212	37767	0.00014	0.0013	// AT4G21380 // AT2G40940 // AT4G36150 // AT3G04210 // AT5G44870 // AT4G12010
GO:0005215	MF	transporter activity	15	136	1477	37767	0.00031	0.0024	// AT1G53390 // AT3G19930 // AT5G25050 // AT5G04930 // AT1G13210 // AT2G21520 // AT1G19770 // AT1G71880 // AT3G62150 // AT2G16060 // AT1G62200 // AT1G08930 // AT5G53550 // AT4G16480 // AT1G59870
GO:0004871	MF	signal transducer activity	6	136	422	37767	0.0046	0.028	// AT4G21380 // AT2G40940 // AT4G36150 // AT3G04210 // AT5G44870 // AT4G12010
GO:0060089	MF	molecular transducer activity	6	136	422	37767	0.0046	0.028	// AT4G21380 // AT2G40940 // AT4G36150 // AT3G04210 // AT5G44870 // AT4G12010
GO:0000166	MF	nucleotide binding	16	136	2267	37767	0.0079	0.043	// AT1G11300 // AT4G36150 // AT3G04210 // AT1G09630 // AT5G44870 // AT5G61560 // AT4G12010 // AT1G12200 // AT2G07180 // AT5G54500 // AT3G55450 // AT5G24520 // AT1G03740 // AT3G14840 // AT5G39020 // AT3G07800
GO:0016020	CC	membrane	45	136	4068	37767	3e-12	1.6e-10	// AT1G67060 // AT4G36150 // AT3G04210 // AT5G44870 // AT5G61560 // AT4G02350 // AT1G53440 // AT4G02370 // AT5G33290 // AT1G08930 // AT2G26560 // AT1G59870 // AT1G53390 // AT3G19930 // AT2G17760 // AT1G68000 // AT5G04930 // AT1G70530 // AT1G19770 // AT5G03110 // AT1G62200 // AT1G71880 // AT4G35310 // AT3G14840 // AT2G46330 // AT5G22360 // AT5G11000 // AT1G52200 // AT1G33600 // AT3G55450 // AT3G14…
GO:0005886	CC	plasma membrane	26	136	1456	37767	1.8e-11	5e-10	// AT1G67060 // AT5G61560 // AT4G02350 // AT1G53440 // AT4G02370 // AT1G52200 // AT3G14840 // AT1G53390 // AT5G51570 // AT5G04930 // AT3G19930 // AT5G03110 // AT1G71880 // AT1G59870 // AT5G11000 // AT1G70530 // AT3G55450 // AT3G14990 // AT5G19250 // AT2G43120 // AT3G07390 // AT3G25070 // AT4G08850 // AT1G53430 // AT1G11310 // AT4G16480
GO:0005623	CC	cell	80	136	15217	37767	1e-05	0.00014	// AT5G24520 // AT1G21130 // AT1G67060 // AT4G36150 // AT3G04210 // AT5G44870 // AT5G61560 // AT4G02350 // AT1G33590 // AT2G25250 // AT3G51160 // AT1G64280 // AT3G59660 // AT4G02370 // AT3G56410 // AT5G33290 // AT1G08930 // AT2G26560 // AT1G59870 // AT1G53390 // AT3G19930 // AT1G19360 // AT2G17760 // AT1G68000 // AT2G35710 // AT5G04930 // AT2G26240 // AT2G46330 // AT1G79670 // AT1G19770 // AT1G11…
GO:0044464	CC	cell part	80	136	15217	37767	1e-05	0.00014	// AT5G24520 // AT1G21130 // AT1G67060 // AT4G36150 // AT3G04210 // AT5G44870 // AT5G61560 // AT4G02350 // AT1G33590 // AT2G25250 // AT3G51160 // AT1G64280 // AT3G59660 // AT4G02370 // AT3G56410 // AT5G33290 // AT1G08930 // AT2G26560 // AT1G59870 // AT1G53390 // AT3G19930 // AT1G19360 // AT2G17760 // AT1G68000 // AT2G35710 // AT5G04930 // AT2G26240 // AT2G46330 // AT1G79670 // AT1G19770 // AT1G11…
Plant GO Slim enrichment of genes with decreased expression by ozone and increased expression by light
GO_acc	term_type	Term	queryitem	querytotal	bgitem	bgtotal	pvalue	FDR	entries
GO:0019222	BP	regulation of metabolic process	7	23	2210	37767	0.00025	0.016	// AT5G56860 // AT3G22100 // AT3G04030 // AT2G18790 // AT1G68670 // AT3G58070 // AT1G70000
GO:0009719	BP	response to endogenous stimulus	5	23	1068	37767	0.0004	0.016	// AT2G46690 // AT2G18790 // AT1G15580 // AT3G58070 // AT1G70000
GO:0010468	BP	regulation of gene expression	6	23	2001	37767	0.001	0.019	// AT3G22100 // AT3G04030 // AT2G18790 // AT1G68670 // AT3G58070 // AT1G70000
GO:0060255	BP	regulation of macromolecule metabolic process	6	23	2060	37767	0.0012	0.019	// AT3G22100 // AT3G04030 // AT2G18790 // AT1G68670 // AT3G58070 // AT1G70000
GO:0006350	BP	transcription	6	23	1923	37767	0.00084	0.019	// AT3G22100 // AT3G04030 // AT2G18790 // AT1G68670 // AT3G58070 // AT1G70000
GO:0050896	BP	response to stimulus	8	23	4057	37767	0.002	0.027	// AT5G56860 // AT2G25140 // AT2G46690 // AT1G15580 // AT1G70000 // AT4G01120 // AT2G18790 // AT3G58070
GO:0050794	BP	regulation of cellular process	7	23	3375	37767	0.0031	0.036	// AT5G56860 // AT3G22100 // AT3G04030 // AT2G18790 // AT1G68670 // AT3G58070 // AT1G70000
GO:0030528	MF	transcription regulator activity	9	23	2417	37767	6.5e-06	9.6e-05	// AT5G56860 // AT5G57180 // AT3G22100 // AT1G15580 // AT3G04030 // AT4G01120 // AT1G68670 // AT3G58070 // AT1G70000
GO:0003700	MF	transcription factor activity	8	23	2173	37767	2.7e-05	0.0002	// AT5G56860 // AT3G22100 // AT1G15580 // AT3G04030 // AT4G01120 // AT1G68670 // AT3G58070 // AT1G70000
GO:0003677	MF	DNA binding	8	23	2892	37767	0.0002	0.001	// AT5G56860 // AT3G22100 // AT1G15580 // AT3G04030 // AT4G01120 // AT1G68670 // AT3G58070 // AT1G70000
GO:0003676	MF	nucleic acid binding	8	23	4842	37767	0.006	0.022	// AT5G56860 // AT3G22100 // AT1G15580 // AT3G04030 // AT4G01120 // AT1G68670 // AT3G58070 // AT1G70000
