# Supplementary material for: Simultaneous Ozone and High Light Treatments Reveal an Important Role for the Chloroplast in Co-ordination of Defense Signaling
Source: Front Plant Sci. 2022 Jul 7;13:883002. doi: 10.3389/fpls.2022.883002 (PMC9303991; doi:10.3389/fpls.2022.883002)
Supplement: Supplementary Table 5 — Genes with increased expression by O3 and HL, or decreased expression by O3 and HL. [file Table_5.XLSX]

## Sheet: O3 and HL increased expression
Supplementary Table 5
Locus Identifier	Col_O3	Col_HL	All Gene Symbols	Gene Model Description
AT1G01720	2.34074	2.43276	ARABIDOPSIS NAC DOMAIN CONTAINING PROTEIN 2 (ANAC002); (ATAF1)	Belongs to a large family of putative transcriptional activators with NAC domain. Transcript level increases in response to wounding and abscisic acid. ATAF1 attentuates ABA signaling and sythesis. Mutants are hyposensitive to ABA.
AT1G02390	3.27731	1.69398	GLYCEROL-3-PHOSPHATE ACYLTRANSFERASE 2 (GPAT2);ARABIDOPSIS THALIANA GLYCEROL-3-PHOSPHATE ACYLTRANSFERASE 2 (ATGPAT2)	Encodes a member of a family of proteins with glycerol-3-phosphate acyltransferase activity.
AT1G02410	0.753592	0.712129		cytochrome c oxidase assembly protein CtaG / Cox11 family; FUNCTIONS IN: copper ion binding; INVOLVED IN: biological_process unknown; EXPRESSED IN: 24 plant structures; EXPRESSED DURING: 15 growth stages; CONTAINS InterPro DOMAIN/s: Cytochrome c oxidase assembly protein CtaG/Cox11 (InterPro:IPR007533); Has 2749 Blast hits to 2749 proteins in 659 species: Archae - 0; Bacteria - 997; Metazoa - 98; …
AT1G06180	1.67726	3.14076	MYB DOMAIN PROTEIN 13 (ATMYB13);MYB DOMAIN PROTEIN 13 (MYB13); (ATMYBLFGN)	member of MYB3R- and R2R3- type MYB- encoding genes
AT1G07570	0.775515	0.839976	(APK1A)	Protein kinase capable of phosphorylating tyrosine, serine, and threonine residues
AT1G09070	2.18455	2.35617	SOYBEAN GENE REGULATED BY COLD-2 ((AT)SRC2);SOYBEAN GENE REGULATED BY COLD-2 (SRC2)	SRC2 specifically binds the peptide PIEPPPHH, and moves from ER to a vacuole fraction where it gets internalized. Involved in Protein Storage Vacuole targeting.
AT1G10050	2.30633	1.40452		Encodes a putative glycosyl hydrolase family 10 protein (xylanase).
AT1G13195	1.41327	1.00364		RING/U-box superfamily protein; FUNCTIONS IN: zinc ion binding; EXPRESSED IN: 24 plant structures; EXPRESSED DURING: 15 growth stages; CONTAINS InterPro DOMAIN/s: Zinc finger, RING-type, conserved site (InterPro:IPR017907), Zinc finger, RING-type (InterPro:IPR001841); BEST Arabidopsis thaliana protein match is: RING/U-box superfamily protein (TAIR:AT1G24440.1); Has 912 Blast hits to 912 proteins …
AT1G18900	1.70295	0.901706		Pentatricopeptide repeat (PPR) superfamily protein; EXPRESSED IN: 15 plant structures; EXPRESSED DURING: 6 growth stages; CONTAINS InterPro DOMAIN/s: Pentatricopeptide repeat (InterPro:IPR002885), Smr protein/MutS2 C-terminal (InterPro:IPR002625); BEST Arabidopsis thaliana protein match is: Pentatricopeptide repeat (PPR) superfamily protein (TAIR:AT1G74750.1).
AT1G19180	5.34412	3.46696	(TIFY10A);JASMONATE-ZIM-DOMAIN PROTEIN 1 (JAZ1)	JAZ1 is a nuclear-localized protein involved in jasmonate signaling. JAZ1 transcript levels rise in response to a jasmonate stimulus. JAZ1 can interact with the COI1 F-box subunit of an SCF E3 ubiquitin ligase in a yeast-two-hybrid assay only in the presence of jasmonate-isoleucine (JA-ILE) or coronatine. Application of jasmonate methyl ester to Arabidopsis roots reduces the levels of a JAZ1:GUS …
AT1G20100	1.5119	0.923495		unknown protein; BEST Arabidopsis thaliana protein match is: unknown protein (TAIR:AT1G75860.1); Has 471 Blast hits to 438 proteins in 92 species: Archae - 0; Bacteria - 14; Metazoa - 217; Fungi - 43; Plants - 91; Viruses - 1; Other Eukaryotes - 105 (source: NCBI BLink).
AT1G20510	2.4876	1.34932	OPC-8:0 COA LIGASE1 (OPCL1)	OPC-8:0 CoA ligase1 (OPCL1); FUNCTIONS IN: 4-coumarate-CoA ligase activity; INVOLVED IN: phenylpropanoid metabolic process, jasmonic acid biosynthetic process, response to wounding; LOCATED IN: peroxisome; EXPRESSED IN: 22 plant structures; EXPRESSED DURING: 13 growth stages; CONTAINS InterPro DOMAIN/s: AMP-binding, conserved site (InterPro:IPR020845), AMP-dependent synthetase/ligase (InterPro:IP…
AT1G21000	1.67724	1.41549		PLATZ transcription factor family protein; CONTAINS InterPro DOMAIN/s: Protein of unknown function DUF597 (InterPro:IPR006734); BEST Arabidopsis thaliana protein match is: PLATZ transcription factor family protein (TAIR:AT1G76590.1); Has 403 Blast hits to 403 proteins in 26 species: Archae - 0; Bacteria - 0; Metazoa - 0; Fungi - 0; Plants - 403; Viruses - 0; Other Eukaryotes - 0 (source: NCBI BLi…
AT1G21550	2.77989	5.15196		Calcium-binding EF-hand family protein; FUNCTIONS IN: calcium ion binding; INVOLVED IN: biological_process unknown; LOCATED IN: cellular_component unknown; EXPRESSED IN: 14 plant structures; EXPRESSED DURING: 8 growth stages; CONTAINS InterPro DOMAIN/s: EF-Hand 1, calcium-binding site (InterPro:IPR018247), EF-HAND 2 (InterPro:IPR018249), EF-hand-like domain (InterPro:IPR011992), Calcium-binding E…
AT1G23090	3.19139	1.45142	(SULTR3;3);SULFATE TRANSPORTER 91 (AST91)	Encodes AST91 mRNA for sulfate transporter.
AT1G27730	5.14414	3.51861	(ZAT10);SALT TOLERANCE ZINC FINGER (STZ)	Related to Cys2/His2-type zinc-finger proteins found in higher plants. Compensated for a subset of calcineurin deficiency in yeast. Salt tolerance produced by ZAT10 appeared to be partially dependent on ENA1/PMR2, a P-type ATPase required for Li+ and Na+ efflux in yeast. The protein is localized to the nucleus, acts as a transcriptional repressor and is responsive to chitin oligomers. Also involv…
AT1G28370	4.63043	2.56954	ERF DOMAIN PROTEIN 11 (ATERF11);ERF DOMAIN PROTEIN 11 (ERF11)	encodes a member of the ERF (ethylene response factor) subfamily B-1 of ERF/AP2 transcription factor family. The protein contains one AP2 domain. There are 15 members in this subfamily including ATERF-3, ATERF-4, ATERF-7, and leafy petiole.
AT1G29330	1.9992	2.08621	ARABIDOPSIS THALIANA ENDOPLASMIC RETICULUM RETENTION DEFECTIVE 2 (ATERD2);ENDOPLASMIC RETICULUM RETENTION DEFECTIVE 2 (ERD2);ARABIDOPSIS ENDOPLASMIC RETICULUM RETENTION DEFECTIVE 2 (AERD2)	Encodes a protein similar in sequence to animal and yeast endoplasmic reticulum retention signal receptor. This protein can functionally complement the yeast homologue. Transcript is detected in flower buds, stems, root, and leaves.
AT1G29340	1.19329	0.829669	ARABIDOPSIS THALIANA PLANT U-BOX 17 (ATPUB17);PLANT U-BOX 17 (PUB17)	Encodes a protein containing a UND, a U-box, and an ARM domain. This protein has E3 ubiquitin ligase activity. It is required for cell death and full resistance specified by Arabidopsis RPM1 and RPS4 resistance proteins against Pseudomonas syringae pv tomato.
AT1G29690	3.4045	1.02376	CONSTITUTIVELY ACTIVATED CELL DEATH 1 (CAD1)	Encodes a protein containing a domain with significant homology to the MACPF (membrane attack complex and perforin) domain of complements and perforin proteins that are involved in innate immunity in animals. Transgenic <i>cad1-1</i> mutant plants show lesions seen in the hypersensitive response, as well as a spontaneous activation of expression of pathogenesis-related genes and leading to a 32-f…
AT1G31280	2.05808	1.34746	ARGONAUTE 2 (AGO2)	Encodes Argonaute gene that binds viral siRNAs and is involved in antiviral defense response. Regulates innate immunity.
AT1G42990	3.18308	2.36206	BASIC REGION/LEUCINE ZIPPER MOTIF 60 (ATBZIP60);BASIC REGION/LEUCINE ZIPPER MOTIF 60 (BZIP60);BBASIC REGION/LEUCINE ZIPPER MOTIF 60 (BZIP60)	bZIP60 consists of a bZIP DNA binding domain followed by a putative transmembrane domain. bZIP60 mRNA is upregulated by the addition of ER stress inducers, tunicamycin (inhibitor of N-linked glycosylation), DTT (inhibitor of disulfide bond formation) and azetin-2-carboxylate (proline analog perturbing protein structure). Upon ER stress, bZIP60 mRNA is spliced by IRE1A and IRE1B to produce bZIP60-…
AT1G50640	1.23713	1.13608	(ATERF3);ETHYLENE RESPONSIVE ELEMENT BINDING FACTOR 3 (ERF3)	encodes a member of the ERF (ethylene response factor) subfamily B-1 of ERF/AP2 transcription factor family (ATERF-3). The protein contains one AP2 domain. There are 15 members in this subfamily including ATERF-3, ATERF-4, ATERF-7, and leafy petiole.
AT1G51660	3.13205	0.724672	ARABIDOPSIS THALIANA MITOGEN-ACTIVATED PROTEIN KINASE KINASE 4 (ATMKK4);MITOGEN-ACTIVATED PROTEIN KINASE KINASE 4 (MKK4);ARABIDOPSIS THALIANA MITOGEN-ACTIVATED PROTEIN KINASE KINASE 4 (ATMEK4)	Encodes a mitogen-activated map kinase kinase (there are nine in Arabidopsis) involved in innate immunity. This protein activates MPK3/MPK6 and early-defense genes redundantly with MKK5. In plants with both MKK5 and MKK6 levels reduced by RNAi plants, floral organs do not abscise suggestion a role for both proteins in mediating floral organ abscission.
AT1G55530	1.65204	1.26178		RING/U-box superfamily protein; FUNCTIONS IN: zinc ion binding; EXPRESSED IN: 24 plant structures; EXPRESSED DURING: 15 growth stages; CONTAINS InterPro DOMAIN/s: Zinc finger, RING-type (InterPro:IPR001841), Zinc finger, C3HC4 RING-type (InterPro:IPR018957); BEST Arabidopsis thaliana protein match is: RING/U-box superfamily protein (TAIR:AT3G13430.3); Has 11045 Blast hits to 10950 proteins in 292…
AT1G58170	1.32791	2.45591		Disease resistance-responsive (dirigent-like protein) family protein; FUNCTIONS IN: molecular_function unknown; INVOLVED IN: N-terminal protein myristoylation, lignan biosynthetic process, defense response; LOCATED IN: endomembrane system; EXPRESSED IN: 17 plant structures; EXPRESSED DURING: 6 growth stages; CONTAINS InterPro DOMAIN/s: Plant disease resistance response protein (InterPro:IPR004265…
AT1G58420	3.56419	1.48135		Uncharacterised conserved protein UCP031279; CONTAINS InterPro DOMAIN/s: Uncharacterised conserved protein UCP031279 (InterPro:IPR016972); BEST Arabidopsis thaliana protein match is: Uncharacterised conserved protein UCP031279 (TAIR:AT1G10140.1); Has 61 Blast hits to 61 proteins in 11 species: Archae - 0; Bacteria - 0; Metazoa - 0; Fungi - 0; Plants - 61; Viruses - 0; Other Eukaryotes - 0 (source…
AT1G61340	4.35505	4.98598	(ATFBS1);F-BOX STRESS INDUCED 1 (FBS1)	Encodes a F-box protein induced by various biotic or abiotic stress.
AT1G61640	2.59753	1.33075		Protein kinase superfamily protein; CONTAINS InterPro DOMAIN/s: ABC-1 (InterPro:IPR004147), Protein kinase-like domain (InterPro:IPR011009); BEST Arabidopsis thaliana protein match is: Protein kinase superfamily protein (TAIR:AT1G11390.1); Has 9331 Blast hits to 9278 proteins in 1808 species: Archae - 122; Bacteria - 4378; Metazoa - 406; Fungi - 512; Plants - 679; Viruses - 16; Other Eukaryotes -…
AT1G65390	5.84276	0.982737	PHLOEM PROTEIN 2 A5 (PP2-A5);PHLOEM PROTEIN 2 A5 (ATPP2-A5)	phloem protein 2 A5 (PP2-A5); FUNCTIONS IN: carbohydrate binding; INVOLVED IN: signal transduction, defense response, innate immune response; LOCATED IN: intrinsic to membrane, chloroplast; EXPRESSED IN: 21 plant structures; EXPRESSED DURING: 12 growth stages; CONTAINS InterPro DOMAIN/s: Toll-Interleukin receptor (InterPro:IPR000157); BEST Arabidopsis thaliana protein match is: phloem protein 2-A…
AT1G66080	1.23272	4.01077		unknown protein; CONTAINS InterPro DOMAIN/s: Protein of unknown function DUF775 (InterPro:IPR008493); Has 285 Blast hits to 283 proteins in 133 species: Archae - 0; Bacteria - 0; Metazoa - 120; Fungi - 88; Plants - 50; Viruses - 0; Other Eukaryotes - 27 (source: NCBI BLink).
AT1G67360	1.37756	4.26891		Rubber elongation factor protein (REF); INVOLVED IN: biological_process unknown; LOCATED IN: vacuole; EXPRESSED IN: 24 plant structures; EXPRESSED DURING: 15 growth stages; CONTAINS InterPro DOMAIN/s: Rubber elongation factor (InterPro:IPR008802); BEST Arabidopsis thaliana protein match is: Rubber elongation factor protein (REF) (TAIR:AT2G47780.1); Has 125 Blast hits to 125 proteins in 21 species…
AT1G69640	0.853337	0.976162	SPHINGOID BASE HYDROXYLASE 1 (SBH1)	Encodes one of the two redundant sphingoid base hydroxylases (SBH). Involved in sphingolipid trihydroxy long-chain base (4-hydroxysphinganine) biosynthesis. Double mutants of SBHs were dwarfed and not able to progress from vegetative to reproductive growth.
AT1G69840	2.63367	1.0492		SPFH/Band 7/PHB domain-containing membrane-associated protein family; INVOLVED IN: biological_process unknown; LOCATED IN: plasma membrane, chloroplast, vacuole; EXPRESSED IN: 26 plant structures; EXPRESSED DURING: 15 growth stages; CONTAINS InterPro DOMAIN/s: Band 7 protein (InterPro:IPR001107); BEST Arabidopsis thaliana protein match is: SPFH/Band 7/PHB domain-containing membrane-associated pro…
AT1G70590	1.11856	1.44099		F-box family protein; FUNCTIONS IN: binding; INVOLVED IN: biological_process unknown; LOCATED IN: chloroplast; EXPRESSED IN: 24 plant structures; EXPRESSED DURING: 15 growth stages; CONTAINS InterPro DOMAIN/s: F-box domain, cyclin-like (InterPro:IPR001810), F-box domain, Skp2-like (InterPro:IPR022364), Tetratricopeptide-like helical (InterPro:IPR011990), Tetratricopeptide repeat-containing (Inter…
AT1G71697	2.82632	1.29075	CHOLINE KINASE 1 (ATCK1);CHOLINE KINASE 1 (CK1);CHOLINE KINASE (CK)	Encodes choline kinase. mRNA levels are increased in response to wounding.
AT1G72240	1.224	1.70776		unknown protein; BEST Arabidopsis thaliana protein match is: unknown protein (TAIR:AT1G22470.1); Has 65 Blast hits to 63 proteins in 13 species: Archae - 0; Bacteria - 0; Metazoa - 1; Fungi - 0; Plants - 64; Viruses - 0; Other Eukaryotes - 0 (source: NCBI BLink).
AT1G72450	2.5966	2.14343	JASMONATE-ZIM-DOMAIN PROTEIN 6 (JAZ6);TIFY DOMAIN PROTEIN 11B (TIFY11B)	JAZ6 transcript levels rise in response to a jasmonate stimulus and a GFP:JAZ6 fusion protein localizes to the nucleus. Application of jasmonate methyl ester to Arabidopsis roots reduces the levels of a JAZ6:GUS fusion protein, presumably by stimulating ubiquitin-proteasome-mediated degradation.
AT1G72520	5.30243	2.67778	ARABIDOPSIS THALIANA LIPOXYGENASE 4 (ATLOX4);LIPOXYGENASE 4 (LOX4)	PLAT/LH2 domain-containing lipoxygenase family protein; FUNCTIONS IN: oxidoreductase activity, acting on single donors with incorporation of molecular oxygen, incorporation of two atoms of oxygen, lipoxygenase activity, iron ion binding, metal ion binding; INVOLVED IN: growth, jasmonic acid biosynthetic process, response to wounding, defense response; LOCATED IN: chloroplast; EXPRESSED IN: 17 pla…
AT1G74310	2.68441	7.43003	HEAT SHOCK PROTEIN 101 (ATHSP101); (HOT1);HEAT SHOCK PROTEIN 101 (HSP101)	Encodes ClpB1, which belongs to the Casein lytic proteinase/heat shock protein 100 (Clp/Hsp100) family. Involved in refolding of proteins which form aggregates under heat stress. Also known as AtHsp101. AtHsp101 is a cytosolic heat shock protein required for acclimation to high temperature.
AT1G76070	4.77084	0.71969		unknown protein; FUNCTIONS IN: molecular_function unknown; INVOLVED IN: biological_process unknown; LOCATED IN: plasma membrane; EXPRESSED IN: 8 plant structures; EXPRESSED DURING: LP.04 four leaves visible, 4 anthesis, petal differentiation and expansion stage; BEST Arabidopsis thaliana protein match is: unknown protein (TAIR:AT1G20310.1); Has 66 Blast hits to 66 proteins in 15 species: Archae -…
AT1G76650	5.47124	3.70796		calmodulin-like 38 (CML38); FUNCTIONS IN: calcium ion binding; INVOLVED IN: response to wounding; LOCATED IN: plasma membrane; EXPRESSED IN: 19 plant structures; EXPRESSED DURING: 12 growth stages; CONTAINS InterPro DOMAIN/s: EF-Hand 1, calcium-binding site (InterPro:IPR018247), EF-HAND 2 (InterPro:IPR018249), Calcium-binding EF-hand (InterPro:IPR002048), EF-hand-like domain (InterPro:IPR011992);…
AT1G77450	3.55102	2.80807	NAC DOMAIN CONTAINING PROTEIN 32 (anac032);NAC DOMAIN CONTAINING PROTEIN 32 (NAC032)	NAC domain containing protein 32 (NAC032); FUNCTIONS IN: sequence-specific DNA binding transcription factor activity; INVOLVED IN: multicellular organismal development, regulation of transcription; LOCATED IN: cellular_component unknown; EXPRESSED IN: 16 plant structures; EXPRESSED DURING: LP.06 six leaves visible, LP.04 four leaves visible, 4 anthesis, petal differentiation and expansion stage, …
AT2G04520	0.701341	0.718391		Nucleic acid-binding, OB-fold-like protein; FUNCTIONS IN: RNA binding, translation initiation factor activity; INVOLVED IN: translational initiation; LOCATED IN: cellular_component unknown; EXPRESSED IN: 24 plant structures; EXPRESSED DURING: 15 growth stages; CONTAINS InterPro DOMAIN/s: Nucleic acid-binding, OB-fold-like (InterPro:IPR016027), Nucleic acid-binding, OB-fold (InterPro:IPR012340), S…
AT2G06530	1.81858	0.703524	(VPS2.1)	VPS2.1; CONTAINS InterPro DOMAIN/s: Snf7 (InterPro:IPR005024); BEST Arabidopsis thaliana protein match is: vacuolar protein sorting-associated protein 2.3 (TAIR:AT1G03950.1); Has 2524 Blast hits to 2516 proteins in 271 species: Archae - 17; Bacteria - 20; Metazoa - 1106; Fungi - 512; Plants - 555; Viruses - 5; Other Eukaryotes - 309 (source: NCBI BLink).
AT2G16900	3.59628	0.717268		Arabidopsis phospholipase-like protein (PEARLI 4) family; FUNCTIONS IN: molecular_function unknown; INVOLVED IN: biological_process unknown; LOCATED IN: plasma membrane; EXPRESSED IN: 24 plant structures; EXPRESSED DURING: 13 growth stages; CONTAINS InterPro DOMAIN/s: Phospholipase-like, arabidopsis (InterPro:IPR007942); BEST Arabidopsis thaliana protein match is: Arabidopsis phospholipase-like p…
AT2G18090	1.45807	0.836168		PHD finger family protein / SWIB complex BAF60b domain-containing protein / GYF domain-containing protein; FUNCTIONS IN: DNA binding, zinc ion binding; INVOLVED IN: regulation of transcription, DNA-dependent; EXPRESSED IN: 22 plant structures; EXPRESSED DURING: 13 growth stages; CONTAINS InterPro DOMAIN/s: Zinc finger, PHD-type, conserved site (InterPro:IPR019786), SWIB/MDM2 domain (InterPro:IPR0…
AT2G20560	2.78159	6.23004		DNAJ heat shock family protein; FUNCTIONS IN: unfolded protein binding, heat shock protein binding; INVOLVED IN: protein folding; LOCATED IN: cellular_component unknown; EXPRESSED IN: 10 plant structures; EXPRESSED DURING: M germinated pollen stage, 4 anthesis, C globular stage, petal differentiation and expansion stage; CONTAINS InterPro DOMAIN/s: Molecular chaperone, heat shock protein, Hsp40, …
AT2G26150	5.5632	7.20238	HEAT SHOCK TRANSCRIPTION FACTOR A2 (ATHSFA2);HEAT SHOCK TRANSCRIPTION FACTOR A2 (HSFA2)	member of Heat Stress Transcription Factor (Hsf) family. Involved in response to misfolded protein accumulation in the cytosol. Regulated by alternative splicing and non-sense-mediated decay.
AT2G27580	1.83751	1.98495		A20/AN1-like zinc finger family protein; FUNCTIONS IN: DNA binding, zinc ion binding; INVOLVED IN: biological_process unknown; LOCATED IN: cellular_component unknown; EXPRESSED IN: 22 plant structures; EXPRESSED DURING: 15 growth stages; CONTAINS InterPro DOMAIN/s: Zinc finger, AN1-type (InterPro:IPR000058), Zinc finger, A20-type (InterPro:IPR002653); BEST Arabidopsis thaliana protein match is: A…
AT2G29400	1.52111	0.706243	PROTEIN PHOSPHATASE 1 (PP1-AT);TYPE ONE PROTEIN PHOSPHATASE 1 (TOPP1)	Type 1 protein phosphatase, expressed in roots, rosettes and flowers
AT2G30250	3.57261	1.77166	WRKY DNA-BINDING PROTEIN 25 (WRKY25); (AtWRKY25)	member of WRKY Transcription Factor; Group I. Located in nucleus. Involved in response to various abiotic stresses - especially salt stress.
AT2G30360	3.22319	2.23159	CBL-INTERACTING PROTEIN KINASE 11 (CIPK11);PROTEIN KINASE SOS2-LIKE 5 (PKS5);SOS3-INTERACTING PROTEIN 4 (SIP4);SNF1-RELATED PROTEIN KINASE 3.22 (SNRK3.22)	Encodes a SOS2-like protein kinase that is a member of the CBL-interacting protein kinase family.Loss of function mutants show a decrease in sensitivity to high pH.Phosphorylates AHA2, a plasma membrane H+ ATPase.This phosphorylation appears to regulate the activity of the proton transporter.
AT2G32140	4.98075	2.63075		transmembrane receptors; FUNCTIONS IN: transmembrane receptor activity; INVOLVED IN: signal transduction, defense response, innate immune response; LOCATED IN: intrinsic to membrane, chloroplast; EXPRESSED IN: 13 plant structures; EXPRESSED DURING: 8 growth stages; CONTAINS InterPro DOMAIN/s: Protein of unknown function DUF641, plant (InterPro:IPR006943), Toll-Interleukin receptor (InterPro:IPR00…
AT2G32240	4.27099	1.19806		FUNCTIONS IN: molecular_function unknown; INVOLVED IN: response to cadmium ion; LOCATED IN: plasma membrane; EXPRESSED IN: 25 plant structures; EXPRESSED DURING: 13 growth stages; CONTAINS InterPro DOMAIN/s: Prefoldin (InterPro:IPR009053); BEST Arabidopsis thaliana protein match is: unknown protein (TAIR:AT1G05320.3); Has 470429 Blast hits to 168274 proteins in 4282 species: Archae - 6896; Bacter…
AT2G37970	2.79235	2.76639	(SOUL-1)	SOUL-1; FUNCTIONS IN: binding; INVOLVED IN: N-terminal protein myristoylation, red or far-red light signaling pathway; LOCATED IN: plasma membrane, vacuole; EXPRESSED IN: 25 plant structures; EXPRESSED DURING: 15 growth stages; CONTAINS InterPro DOMAIN/s: SOUL haem-binding protein (InterPro:IPR006917); BEST Arabidopsis thaliana protein match is: SOUL heme-binding family protein (TAIR:AT3G10130.1)…
AT2G41010	2.74978	1.98748	CALMODULIN (CAM)-BINDING PROTEIN OF 25 KDA (CAMBP25);CALMODULIN (CAM)-BINDING PROTEIN OF 25 KDA (ATCAMBP25)	Encodes a novel calmodulin binding protein whose gene expression is induced by dehydration and ionic (salt) and non-ionic (mannitol) osmotic stress. Lines over-expressing this gene are more sensitive and anti-sense lines are more tolerant to osmotic stress, suggesting this gene may be a negative regulator of response to osmotic stress.
AT2G41730	3.22194	4.22894		unknown protein; BEST Arabidopsis thaliana protein match is: unknown protein (TAIR:AT5G24640.1); Has 25 Blast hits to 25 proteins in 5 species: Archae - 0; Bacteria - 0; Metazoa - 0; Fungi - 0; Plants - 25; Viruses - 0; Other Eukaryotes - 0 (source: NCBI BLink).
AT2G43320	2.97404	0.842485		S-adenosyl-L-methionine-dependent methyltransferases superfamily protein; FUNCTIONS IN: molecular_function unknown; INVOLVED IN: biological_process unknown; EXPRESSED IN: 25 plant structures; EXPRESSED DURING: 13 growth stages; CONTAINS InterPro DOMAIN/s: Methyltransferase-16, putative (InterPro:IPR019410); BEST Arabidopsis thaliana protein match is: Putative methyltransferase family protein (TAI…
AT2G46500	2.19257	0.886083	PHOSPHOINOSITIDE 4-KINASE GAMMA 4 (PI4K GAMMA 4);PHOSPHOINOSITIDE 4-KINASE GAMMA 4 (ATPI4K GAMMA 4);UBIQUITIN-LIKE DOMAIN KINASE GAMMA 4 (UBDK GAMMA 4)	Phosphoinositide kinase which undergo autophosphorylation and phosphorylate serine/threonine residues of protein substrates. Contains phosphoinositide 3/4-kinase and ubiquitin-like domains. Phosphorylates PUFD1 and RPN10 in vitro.
AT3G05580	2.77236	0.92719	TYPE ONE PROTEIN PHOSPHATASE 9 (TOPP9)	Calcineurin-like metallo-phosphoesterase superfamily protein; CONTAINS InterPro DOMAIN/s: Metallophosphoesterase (InterPro:IPR004843), Serine/threonine-specific protein phosphatase/bis(5-nucleosyl)-tetraphosphatase (InterPro:IPR006186); BEST Arabidopsis thaliana protein match is: Calcineurin-like metallo-phosphoesterase superfamily protein (TAIR:AT5G27840.1); Has 7114 Blast hits to 6926 proteins …
AT3G07090	2.04456	3.52399		PPPDE putative thiol peptidase family protein; CONTAINS InterPro DOMAIN/s: Protein of unknown function DUF862, eukaryotic (InterPro:IPR008580); BEST Arabidopsis thaliana protein match is: PPPDE putative thiol peptidase family protein (TAIR:AT5G25170.1); Has 872 Blast hits to 872 proteins in 189 species: Archae - 0; Bacteria - 0; Metazoa - 235; Fungi - 119; Plants - 332; Viruses - 0; Other Eukaryo…
AT3G08720	2.8796	1.09901	ARABIDOPSIS THALIANA PROTEIN KINASE 19 (ATPK19);ARABIDOPSIS THALIANA PROTEIN KINASE 2 (ATPK2);SERINE/THREONINE PROTEIN KINASE 2 (S6K2);ARABIDOPSIS THALIANA SERINE/THREONINE PROTEIN KINASE 2 (ATS6K2)	Encodes a ribosomal-protein S6 kinase. Gene expression is induced by cold and salt (NaCl). Activation of AtS6k is regulated by 1-naphthylacetic acid and kinetin, at least in part, via a lipid kinase-dependent pathway. Phosphorylates specifically mammalian and plant S6 at 25 degrees C but not at 37 degrees C. Involved in translational up-regulation of ribosomal proteins.
AT3G09350	4.37381	5.56481	FES1A (Fes1A)	Encodes one of the Arabidopsis orthologs of the human Hsp70-binding protein 1 (HspBP-1) and yeast Fes1p: Fes1A (AT3G09350), Fes1B (AT3G53800), Fes1C (AT5G02150). Fes1A is cytosolic and associates with cytosolic Hsp70. Mutants showed increased heat-sensitive phenotype suggestion the involvement of Fes1A in acquired thermotolerance. Does not have nucleotide exchange factor activity in vitro.
AT3G09440	3.42294	2.67186		Heat shock protein 70 (Hsp 70) family protein; FUNCTIONS IN: ATP binding; INVOLVED IN: protein folding, response to cadmium ion, response to karrikin, response to heat; LOCATED IN: in 7 components; EXPRESSED IN: 25 plant structures; EXPRESSED DURING: 14 growth stages; CONTAINS InterPro DOMAIN/s: Heat shock protein 70, conserved site (InterPro:IPR018181), Heat shock protein Hsp70 (InterPro:IPR0010…
AT3G10640	2.76906	1.09741	(VPS60.1)	VPS60.1; CONTAINS InterPro DOMAIN/s: Snf7 (InterPro:IPR005024); BEST Arabidopsis thaliana protein match is: SNF7 family protein (TAIR:AT5G04850.1); Has 1147 Blast hits to 1145 proteins in 230 species: Archae - 3; Bacteria - 8; Metazoa - 447; Fungi - 307; Plants - 230; Viruses - 0; Other Eukaryotes - 152 (source: NCBI BLink).
AT3G10800	1.63398	1.40644	(BZIP28)	Encodes bZIP28, a putative membrane-tethered transcriptional factor. Up-regulated in response to heat; a bZIP28 null mutant has a heat-sensitive phenotype. bZIP28 has a similar domain structure to the mammalian ATF6 protein involved in the unfolded protein response (UPR), and shares a bZIP domain, transmembrane domain, and a canonical S1P cleavage site. The bZIP28 seems to be glycosylated in vivo…
AT3G10985	3.60275	1.33678	SENESCENCE ASSOCIATED GENE 20 (SAG20);WOUND-INDUCED PROTEIN 12 (WI12);ARABIDOPSIS THALIANA WOUND-INDUCED PROTEIN 12 (ATWI-12)	A senescence-associated gene whose expression is induced in response to treatment with Nep1, a fungal protein that causes necrosis.
AT3G11900	0.917009	1.29122	AROMATIC AND NEUTRAL TRANSPORTER 1 (ANT1)	encodes an amino acid transporter that transports aromatic and neutral amino acids, IAA, and 2,4-D. Expressed in all tissues with highest abundance in flowers and cauline leaves. a member of a small gene family in Arabidopsis and represents a new class of amino acid transporters.
AT3G12580	4.08604	7.88521	ARABIDOPSIS HEAT SHOCK PROTEIN 70 (ATHSP70);HEAT SHOCK PROTEIN 70 (HSP70)	heat shock protein 70 (HSP70); FUNCTIONS IN: ATP binding; INVOLVED IN: in 9 processes; LOCATED IN: cytosol, mitochondrion, cell wall, plasma membrane; EXPRESSED IN: 23 plant structures; EXPRESSED DURING: 11 growth stages; CONTAINS InterPro DOMAIN/s: Heat shock protein 70, conserved site (InterPro:IPR018181), Heat shock protein Hsp70 (InterPro:IPR001023), Heat shock protein 70 (InterPro:IPR013126)…
AT3G14200	2.31592	2.11888		Chaperone DnaJ-domain superfamily protein; FUNCTIONS IN: heat shock protein binding; INVOLVED IN: protein folding; LOCATED IN: cellular_component unknown; EXPRESSED IN: 19 plant structures; EXPRESSED DURING: 11 growth stages; CONTAINS InterPro DOMAIN/s: Molecular chaperone, heat shock protein, Hsp40, DnaJ (InterPro:IPR015609), Heat shock protein DnaJ, N-terminal (InterPro:IPR001623); BEST Arabido…
AT3G15770	1.05422	1.62831		unknown protein; BEST Arabidopsis thaliana protein match is: unknown protein (TAIR:AT5G25360.2); Has 143 Blast hits to 143 proteins in 25 species: Archae - 0; Bacteria - 0; Metazoa - 0; Fungi - 0; Plants - 136; Viruses - 0; Other Eukaryotes - 7 (source: NCBI BLink).
AT3G19970	2.94659	2.93697		alpha/beta-Hydrolases superfamily protein; CONTAINS InterPro DOMAIN/s: Protein of unknown function DUF829, transmembrane 53 (InterPro:IPR008547); BEST Arabidopsis thaliana protein match is: alpha/beta-Hydrolases superfamily protein (TAIR:AT2G18245.1); Has 401 Blast hits to 400 proteins in 106 species: Archae - 0; Bacteria - 0; Metazoa - 180; Fungi - 77; Plants - 116; Viruses - 0; Other Eukaryotes…
AT3G21140	1.63933	0.789556		Pyridoxamine 5'-phosphate oxidase family protein; FUNCTIONS IN: FMN binding; LOCATED IN: chloroplast; EXPRESSED IN: 23 plant structures; EXPRESSED DURING: 13 growth stages; CONTAINS InterPro DOMAIN/s: FMN-binding split barrel (InterPro:IPR012349), Pyridoxamine 5&apos;-phosphate oxidase-like, FMN-binding domain (InterPro:IPR011576), FMN-binding split barrel, related (InterPro:IPR009002); BEST Arab…
AT3G22370	2.95225	3.10615	ALTERNATIVE OXIDASE 1A (AOX1A); (AtHSR3);HYPER-SENSITIVITY-RELATED 3 (HSR3); (ATAOX1A)	Encodes AOX1a, an isoform of alternative oxidase that is expressed in rosettes, flowers, and root. The alternative oxidase of plant mitochondria transfers electrons from the ubiquinone pool to oxygen without energy conservations. It is regulated through transcriptional control and by pyruvate. Plays a role in shoot acclimation to low temperature. Also is capable of ameliorating reactive oxygen sp…
AT3G23150	2.51789	0.9149	ETHYLENE RESPONSE 2 (ETR2)	Involved in ethylene perception in Arabidopsis
AT3G24500	2.04077	6.26008	(ATMBF1C);MULTIPROTEIN BRIDGING FACTOR 1C (MBF1C)	One of three genes in A. thaliana encoding multiprotein bridging factor 1, a highly conserved transcriptional coactivator. May serve as a bridging factor between a bZIP factor and TBP. Its expression is specifically elevated in response to pathogen infection, salinity, drought, heat, hydrogen peroxide, and application of abscisic acid or salicylic acid. Constitutive expression enhances the tolera…
AT3G25780	5.81532	3.24355	ALLENE OXIDE CYCLASE 3 (AOC3)	Encodes allene oxide cyclase, one of the enzymes involved in jasmonic acid biosynthesis. One of four genes in Arabidopsis that encode this enzyme. mRNA expression is upregulated in senescing leaves. Note: Nomenclature for Arabidopsis allene oxide cyclase 3 (AOC3, AT3G25780) gene is based on Stenzel et al. 2003 Plant Molecular Biology 51:895-911. AOC3 (AT3G25780) is also referred to as AOC2 in He …
AT3G44110	1.74211	2.14753	(J3); (ATJ);DNAJ HOMOLOGUE 3 (ATJ3)	homologous to the co-chaperon DNAJ protein from E coli
AT3G44720	3.20106	2.06733	AROGENATE DEHYDRATASE 4 (ADT4)	Encodes a plastid-localized arogenate dehydratase involved in phenylalanine biosynthesis. Not less than six genes encoding ADT were identi&#64257;ed in the Arabidopsis genome: ADT1 [At1g11790]; ADT2 [At3g07630]; ADT3 [At2g27820]; ADT4 [At3g44720]; ADT5 [At5g22630]; and ADT6 [At1g08250].
AT3G46930	3.72158	1.02083		Protein kinase superfamily protein; FUNCTIONS IN: protein serine/threonine/tyrosine kinase activity, kinase activity; INVOLVED IN: protein amino acid phosphorylation; LOCATED IN: cellular_component unknown; EXPRESSED IN: 19 plant structures; EXPRESSED DURING: 11 growth stages; CONTAINS InterPro DOMAIN/s: Protein kinase, catalytic domain (InterPro:IPR000719), Serine-threonine/tyrosine-protein kina…
AT3G50910	2.93122	2.10199		unknown protein; BEST Arabidopsis thaliana protein match is: unknown protein (TAIR:AT5G66480.1); Has 76 Blast hits to 75 proteins in 28 species: Archae - 0; Bacteria - 10; Metazoa - 7; Fungi - 2; Plants - 49; Viruses - 0; Other Eukaryotes - 8 (source: NCBI BLink).
AT3G50930	4.80762	2.19391	CYTOCHROME BC1 SYNTHESIS (BCS1)	cytochrome BC1 synthesis (BCS1); FUNCTIONS IN: nucleoside-triphosphatase activity, ATPase activity, nucleotide binding, ATP binding; LOCATED IN: mitochondrion; EXPRESSED IN: 24 plant structures; EXPRESSED DURING: 13 growth stages; CONTAINS InterPro DOMAIN/s: ATPase, AAA-type, core (InterPro:IPR003959), ATPase, AAA+ type, core (InterPro:IPR003593), ATPase, AAA-type, conserved site (InterPro:IPR003…
AT3G52800	2.26294	1.08856		A20/AN1-like zinc finger family protein; FUNCTIONS IN: DNA binding, zinc ion binding; INVOLVED IN: response to chitin; LOCATED IN: cellular_component unknown; EXPRESSED IN: 23 plant structures; EXPRESSED DURING: 15 growth stages; CONTAINS InterPro DOMAIN/s: Zinc finger, AN1-type (InterPro:IPR000058), Zinc finger, A20-type (InterPro:IPR002653); BEST Arabidopsis thaliana protein match is: A20/AN1-l…
AT3G54130	1.27165	0.772203		Josephin family protein; CONTAINS InterPro DOMAIN/s: Machado-Joseph disease protein MJD (InterPro:IPR006155); BEST Arabidopsis thaliana protein match is: JOSEPHIN-like protein (TAIR:AT2G29640.1); Has 590 Blast hits to 584 proteins in 114 species: Archae - 0; Bacteria - 0; Metazoa - 441; Fungi - 14; Plants - 76; Viruses - 0; Other Eukaryotes - 59 (source: NCBI BLink).
AT3G54420	3.74732	1.32739	HOMOLOG OF CARROT EP3-3 CHITINASE (ATEP3);HOMOLOG OF CARROT EP3-3 CHITINASE (EP3); (CHIV);CHITINASE CLASS IV (ATCHITIV)	encodes an EP3 chitinase that is expressed during somatic embryogenesis in 'nursing' cells surrounding the embryos but not in embryos themselves. The gene is also expressed in mature pollen and growing pollen tubes until they enter the receptive synergid, but not in endosperm and integuments as in carrot. Post-embryonically, expression is found in hydathodes, stipules, root epidermis and emerging…
AT3G57450	3.81176	1.51985		unknown protein; Has 65 Blast hits to 65 proteins in 11 species: Archae - 0; Bacteria - 0; Metazoa - 0; Fungi - 0; Plants - 65; Viruses - 0; Other Eukaryotes - 0 (source: NCBI BLink).
AT3G57530	1.72864	1.18557	(ATCPK32); (CDPK32);CALCIUM-DEPENDENT PROTEIN KINASE 32 (CPK32)	Calcium-dependent Protein Kinase. ABA signaling component that regulates the ABA-responsive gene expression via ABF4. AtCPK32 has autophosphorylation activity and can phosphorylate ABF4 in vitro
AT3G57880	1.56483	2.65984		Calcium-dependent lipid-binding (CaLB domain) plant phosphoribosyltransferase family protein; FUNCTIONS IN: molecular_function unknown; INVOLVED IN: tryptophan biosynthetic process; LOCATED IN: endoplasmic reticulum, cell wall; EXPRESSED IN: 24 plant structures; EXPRESSED DURING: 13 growth stages; CONTAINS InterPro DOMAIN/s: C2 membrane targeting protein (InterPro:IPR018029), C2 calcium/lipid-bin…
AT3G59280	0.959776	1.3039	THAXTOMIN A RESISTANT 1 (TXR1)	mutant exhibited resistance to growth on media containing thaxtomin due to a difference in the rate of uptake of the toxin.We proposed that TXR1 is a component of, or regulator of, a dispensable transport mechanism.
AT3G59900	3.86553	0.769025	AUXIN-REGULATED GENE INVOLVED IN ORGAN SIZE (ARGOS)	Encodes ARGOS (Auxin-Regulated Gene Involved in Organ Size). Inducible by auxin. Involved in lateral organ size control. Transgenic plants expressing sense or antisense ARGOS cDNA display enlarged or reduced aerial organs, respectively. The alteration in organ size is attributable mainly to changes in cell number and the duration of organ growth.
AT3G60520	0.598933	1.37192		unknown protein; BEST Arabidopsis thaliana protein match is: unknown protein (TAIR:AT1G02070.1); Has 107 Blast hits to 107 proteins in 14 species: Archae - 0; Bacteria - 0; Metazoa - 0; Fungi - 0; Plants - 107; Viruses - 0; Other Eukaryotes - 0 (source: NCBI BLink).
AT3G63010	2.71591	1.01406	GA INSENSITIVE DWARF1B (GID1B); (ATGID1B)	Encodes a gibberellin (GA) receptor ortholog of the rice GA receptor gene (OsGID1). Has GA-binding activity, showing higher affinity to GA4. Interacts with DELLA proteins in vivo in the presence of GA4.
AT3G63310	2.07109	2.35446	BRZ-INSENSITIVE-LONG HYPOCOTYLS 4 (BIL4)	Mediates cell elongation in brassinosteroid signaling.
AT4G02200	1.44173	1.21965		Drought-responsive family protein; INVOLVED IN: response to water deprivation; EXPRESSED IN: 23 plant structures; EXPRESSED DURING: 13 growth stages; CONTAINS InterPro DOMAIN/s: Drought induced 19/ RING finger protein 114 (InterPro:IPR008598); BEST Arabidopsis thaliana protein match is: Drought-responsive family protein (TAIR:AT1G02750.1); Has 234 Blast hits to 234 proteins in 20 species: Archae …
AT4G02550	2.00491	2.42196		unknown protein; BEST Arabidopsis thaliana protein match is: unknown protein (TAIR:AT4G02210.2); Has 35333 Blast hits to 34131 proteins in 2444 species: Archae - 798; Bacteria - 22429; Metazoa - 974; Fungi - 991; Plants - 531; Viruses - 0; Other Eukaryotes - 9610 (source: NCBI BLink).
AT4G02890	0.95757	0.814384	(UBQ14)	Polyubiquitin gene containing 4 ubiquitin repeats.
AT4G03430	1.16341	1.45496	EMBRYO DEFECTIVE 2770 (EMB2770);STABILIZED 1 (STA1)	Encodes a nuclear protein similar to the human U5 small ribonucleoprotein-associated 102-kD protein and to the yeast pre-mRNA splicing factors Prp1p and Prp6p. STA1 expression is upregulated by cold stress, and the sta1-1 mutant is defective in the splicing of the cold-induced COR15A gene. Luciferase imaging was used to isolate a recessive mutant, sta1-1, with enhanced stability of the normally u…
AT4G05020	3.62942	1.82641	NAD(P)H DEHYDROGENASE B2 (NDB2)	NAD(P)H dehydrogenase B2 (NDB2); FUNCTIONS IN: disulfide oxidoreductase activity, oxidoreductase activity, FAD binding, calcium ion binding; INVOLVED IN: oxidation reduction; LOCATED IN: mitochondrion, extrinsic to mitochondrial inner membrane; EXPRESSED IN: 25 plant structures; EXPRESSED DURING: 15 growth stages; CONTAINS InterPro DOMAIN/s: FAD-dependent pyridine nucleotide-disulphide oxidoreduc…
AT4G08320	1.64667	0.640865	TETRATRICOPEPTIDE REPEAT 8 (TPR8)	Encodes one of the 36 carboxylate clamp (CC)-tetratricopeptide repeat (TPR) proteins (Prasad 2010, Pubmed ID: 20856808) with potential to interact with Hsp90/Hsp70 as co-chaperones.
AT4G11660	1.44669	1.26437	(AT-HSFB2B);HEAT SHOCK TRANSCRIPTION FACTOR B2B (HSFB2B); (HSF7)	member of Heat Stress Transcription Factor (Hsf) family
AT4G12400	4.18602	8.04245	HOP3 (Hop3)	Encodes one of the 36 carboxylate clamp (CC)-tetratricopeptide repeat (TPR) proteins (Prasad 2010, Pubmed ID: 20856808) with potential to interact with Hsp90/Hsp70 as co-chaperones.
AT4G15420	1.60965	2.93626		Ubiquitin fusion degradation UFD1 family protein; FUNCTIONS IN: peptidase activity, zinc ion binding; INVOLVED IN: proteolysis, ubiquitin-dependent protein catabolic process; LOCATED IN: intracellular; EXPRESSED IN: 23 plant structures; EXPRESSED DURING: 15 growth stages; CONTAINS InterPro DOMAIN/s: Zinc finger, C2H2-like (InterPro:IPR015880), Peptidase, C-terminal, archaeal/bacterial (InterPro:I…
AT4G16500	1.54626	0.743844		Cystatin/monellin superfamily protein; FUNCTIONS IN: enzyme regulator activity, cysteine-type endopeptidase inhibitor activity; INVOLVED IN: biological_process unknown; LOCATED IN: cell wall, vacuole; EXPRESSED IN: 24 plant structures; EXPRESSED DURING: 15 growth stages; CONTAINS InterPro DOMAIN/s: Proteinase inhibitor I25, cystatin (InterPro:IPR000010), Proteinase inhibitor I25, cystatin, conser…
AT4G17250	1.29658	1.6151		unknown protein; BEST Arabidopsis thaliana protein match is: unknown protein (TAIR:AT5G47580.1); Has 31 Blast hits to 31 proteins in 6 species: Archae - 0; Bacteria - 0; Metazoa - 0; Fungi - 0; Plants - 31; Viruses - 0; Other Eukaryotes - 0 (source: NCBI BLink).
AT4G17615	3.74848	1.08404	CALCINEURIN B-LIKE PROTEIN 1 (CBL1);SOS3-LIKE CALCIUM BINDING PROTEIN 5 (SCABP5);ARABIDOPSIS THALIANA CALCINEURIN B-LIKE PROTEIN (ATCBL1)	Member of AtCBL (Calcineurin B-like Calcium Sensor Proteins) family. Protein level is increased upon high salt, mannitol, and cold stresses. CBL1 interacts with CIPK23 and recruits the kinase to the plasma membrane where the substrate(s) of CIPK23 may reside. CBL1 localization is regulated by protein modification including myristolation and acylation.
AT4G18010	2.93937	2.40816	INOSITOL(1,4,5)P3 5-PHOSPHATASE II (IP5PII);MYO-INOSITOL POLYPHOSPHATE 5-PHOSPHATASE 2 (5PTASE2);MYO-INOSITOL POLYPHOSPHATE 5-PHOSPHATASE 2 (AT5PTASE2)	Encodes an inositol polyphosphate 5-phosphatase that appears to have Type I activity. It can dephosphorylate IP3(inositol(1,4,5)P3) and IP4 (inositol(1,3,4,5)P4), but it does not appear to be active against phosphatidylinositol 4,5 bisphosphate. Overexpression of this gene renders plants insensitive to ABA in germination and growth assays.
AT4G19640	0.845692	0.685047	(ARA7); (ARA-7); (ATRABF2B);RAB GTPASE HOMOLOG F2B (RAB-F2B); (RABF2B);ARABIDOPSIS RAB GTPASE HOMOLOG F2B (ATRAB-F2B); (ATRAB5B)	Encodes Ara7.
AT4G20830	4.83766	1.42656		FAD-binding Berberine family protein; FUNCTIONS IN: electron carrier activity, oxidoreductase activity, FAD binding, catalytic activity; INVOLVED IN: response to oxidative stress; LOCATED IN: mitochondrion, apoplast, plasma membrane, vacuole, plant-type cell wall; EXPRESSED IN: 26 plant structures; EXPRESSED DURING: 14 growth stages; CONTAINS InterPro DOMAIN/s: FAD-binding, type 2 (InterPro:IPR01…
AT4G23570	2.55797	2.90919	(SGT1A)	Closely related to SGT1B, may function in SCF(TIR1) mediated protein degradation. AtSGT1a and AtSGT1b are functionally redundant in the resistance to pathogenes. AtSGT1b was more highly expressed than AtSGT1. The N-terminal TPR domain of AtSGT1a reduces the steady-state level of Arabidopsis SGT1 proteins whereas the same domain from AtSGT1b enhances SGT1 accumulation. The TPR domain is dispensabl…
AT4G24160	3.31486	0.583334		Encodes a soluble lysophosphatidic acid acyltransferase with additional triacylglycerol lipase and phosphatidylcholine hydrolyzing enzymatic activities. Plays a pivotal role in maintaining the lipid homeostasis by regulating both phospholipid and neutral lipid levels.
AT4G27350	2.06312	1.94681		Protein of unknown function (DUF1223); CONTAINS InterPro DOMAIN/s: Protein of unknown function DUF1223 (InterPro:IPR010634); BEST Arabidopsis thaliana protein match is: Protein of unknown function (DUF1223) (TAIR:AT5G54240.1); Has 527 Blast hits to 527 proteins in 230 species: Archae - 0; Bacteria - 439; Metazoa - 0; Fungi - 4; Plants - 46; Viruses - 0; Other Eukaryotes - 38 (source: NCBI BLink).
AT4G27652	2.14414	3.73506		unknown protein; BEST Arabidopsis thaliana protein match is: unknown protein (TAIR:AT4G27657.1); Has 30201 Blast hits to 17322 proteins in 780 species: Archae - 12; Bacteria - 1396; Metazoa - 17338; Fungi - 3422; Plants - 5037; Viruses - 0; Other Eukaryotes - 2996 (source: NCBI BLink).
AT4G28480	1.55462	1.60567		DNAJ heat shock family protein; FUNCTIONS IN: unfolded protein binding, heat shock protein binding; INVOLVED IN: protein folding; LOCATED IN: cellular_component unknown; EXPRESSED IN: 24 plant structures; EXPRESSED DURING: 15 growth stages; CONTAINS InterPro DOMAIN/s: Molecular chaperone, heat shock protein, Hsp40, DnaJ (InterPro:IPR015609), HSP40/DnaJ peptide-binding (InterPro:IPR008971), Chaper…
AT4G29950	2.05024	1.16133		Ypt/Rab-GAP domain of gyp1p superfamily protein; FUNCTIONS IN: RAB GTPase activator activity; INVOLVED IN: regulation of Rab GTPase activity; LOCATED IN: intracellular; EXPRESSED IN: 23 plant structures; EXPRESSED DURING: 15 growth stages; CONTAINS InterPro DOMAIN/s: RabGAP/TBC (InterPro:IPR000195); BEST Arabidopsis thaliana protein match is: Ypt/Rab-GAP domain of gyp1p superfamily protein (TAIR:…
AT4G30210	2.39353	1.41133	P450 REDUCTASE 2 (ATR2); (AR2)	Encodes NADPH-cytochrome P450 reductase that catalyzes the first oxidative step of the phenylpropanoid general pathway.
AT4G30390	2.90465	1.53336		unknown protein; Has 22 Blast hits to 22 proteins in 11 species: Archae - 0; Bacteria - 0; Metazoa - 0; Fungi - 0; Plants - 22; Viruses - 0; Other Eukaryotes - 0 (source: NCBI BLink).
AT4G31670	0.479376	0.815442	UBIQUITIN-SPECIFIC PROTEASE 18 (UBP18)	ubiquitin-specific protease 18 (UBP18); FUNCTIONS IN: cysteine-type endopeptidase activity, ubiquitin thiolesterase activity; INVOLVED IN: ubiquitin-dependent protein catabolic process; LOCATED IN: endomembrane system; EXPRESSED IN: 22 plant structures; EXPRESSED DURING: 13 growth stages; CONTAINS InterPro DOMAIN/s: Zinc finger, MYND-type (InterPro:IPR002893), Peptidase C19, ubiquitin carboxyl-te…
AT4G31860	2.61006	0.776416		Protein phosphatase 2C family protein; FUNCTIONS IN: protein serine/threonine phosphatase activity, catalytic activity; INVOLVED IN: protein amino acid dephosphorylation, N-terminal protein myristoylation; LOCATED IN: plasma membrane; EXPRESSED IN: 24 plant structures; EXPRESSED DURING: 15 growth stages; CONTAINS InterPro DOMAIN/s: Protein phosphatase 2C, manganese/magnesium aspartate binding sit…
AT4G36640	1.94733	1.40701		Sec14p-like phosphatidylinositol transfer family protein; FUNCTIONS IN: transporter activity; INVOLVED IN: transport; LOCATED IN: intracellular; EXPRESSED IN: 23 plant structures; EXPRESSED DURING: 15 growth stages; CONTAINS InterPro DOMAIN/s: Cellular retinaldehyde-binding/triple function, C-terminal (InterPro:IPR001251), Cellular retinaldehyde-binding/triple function, N-terminal (InterPro:IPR00…
AT5G01720	1.84728	0.612226		RNI-like superfamily protein; FUNCTIONS IN: ubiquitin-protein ligase activity; INVOLVED IN: ubiquitin-dependent protein catabolic process; LOCATED IN: endomembrane system; EXPRESSED IN: 17 plant structures; EXPRESSED DURING: 8 growth stages; CONTAINS InterPro DOMAIN/s: Leucine-rich repeat, cysteine-containing subtype (InterPro:IPR006553); BEST Arabidopsis thaliana protein match is: F-box family p…
AT5G02490	5.56431	2.163	(AtHsp70-2); (Hsp70-2)	Heat shock protein 70 (Hsp 70) family protein; FUNCTIONS IN: protein binding; INVOLVED IN: protein folding, response to cadmium ion, response to heat, response to bacterium; LOCATED IN: cytosol, cell wall, plasma membrane; EXPRESSED IN: 19 plant structures; EXPRESSED DURING: 10 growth stages; CONTAINS InterPro DOMAIN/s: Heat shock protein 70, conserved site (InterPro:IPR018181), Heat shock protei…
AT5G03210	4.58645	3.9472	(ATDIP2);DBP-INTERACTING PROTEIN 2 (DIP2)	Encodes a small polypeptide contributing to resistance to potyvirus.
AT5G03380	1.75898	0.858609		Heavy metal transport/detoxification superfamily protein ; FUNCTIONS IN: metal ion binding; INVOLVED IN: metal ion transport; EXPRESSED IN: 24 plant structures; EXPRESSED DURING: 13 growth stages; CONTAINS InterPro DOMAIN/s: Heavy metal transport/detoxification protein (InterPro:IPR006121); BEST Arabidopsis thaliana protein match is: Heavy metal transport/detoxification superfamily protein (TAIR:…
AT5G03630	3.50584	1.62049	(ATMDAR2)	ATMDAR2; FUNCTIONS IN: monodehydroascorbate reductase (NADH) activity; INVOLVED IN: response to cadmium ion, response to zinc ion, response to salt stress; LOCATED IN: cytosol; EXPRESSED IN: 26 plant structures; EXPRESSED DURING: 15 growth stages; CONTAINS InterPro DOMAIN/s: FAD/NAD-linked reductase, dimerisation (InterPro:IPR016156), FAD-dependent pyridine nucleotide-disulphide oxidoreductase (I…
AT5G04410	1.11497	1.86576	NAC DOMAIN CONTAINING PROTEIN 2 (NAC2);ARABIDOPSIS NAC DOMAIN CONTAINING PROTEIN 78 (anac078)	NAC family member, functions as a transcriptional activator, regulates flavonoid biosynthesis under high light.
AT5G04760	1.31618	1.05562		Duplicated homeodomain-like superfamily protein; CONTAINS InterPro DOMAIN/s: SANT, DNA-binding (InterPro:IPR001005), Molecular chaperone, heat shock protein, Hsp40, DnaJ (InterPro:IPR015609), Homeodomain-like (InterPro:IPR009057), Myb, DNA-binding (InterPro:IPR014778), HTH transcriptional regulator, Myb-type, DNA-binding (InterPro:IPR017930), Myb-like DNA-binding domain, SHAQKYF class (InterPro:I…
AT5G05220	1.42924	1.47054		unknown protein; Has 30201 Blast hits to 17322 proteins in 780 species: Archae - 12; Bacteria - 1396; Metazoa - 17338; Fungi - 3422; Plants - 5037; Viruses - 0; Other Eukaryotes - 2996 (source: NCBI BLink).
AT5G05410	3.07505	3.14582	DEHYDRATION-RESPONSIVE ELEMENT BINDING PROTEIN 2 (DREB2);DRE-BINDING PROTEIN 2A (DREB2A)	Encodes a transcription factor that specifically binds to DRE/CRT cis elements (responsive to drought and low-temperature stress). Belongs to the DREB subfamily A-2 of ERF/AP2 transcription factor family (DREB2A). There are eight members in this subfamily including DREB2B. The protein contains one AP2 domain. Overexpression of transcriptional activation domain of DREB2A resulted in significant dr…
AT5G10695	4.09854	3.66411		unknown protein; BEST Arabidopsis thaliana protein match is: unknown protein (TAIR:AT5G57123.1); Has 30201 Blast hits to 17322 proteins in 780 species: Archae - 12; Bacteria - 1396; Metazoa - 17338; Fungi - 3422; Plants - 5037; Viruses - 0; Other Eukaryotes - 2996 (source: NCBI BLink).
AT5G11650	1.29666	3.46595		alpha/beta-Hydrolases superfamily protein; FUNCTIONS IN: hydrolase activity; LOCATED IN: chloroplast; EXPRESSED IN: 24 plant structures; EXPRESSED DURING: 15 growth stages; BEST Arabidopsis thaliana protein match is: alpha/beta-Hydrolases superfamily protein (TAIR:AT1G73480.1); Has 1807 Blast hits to 1807 proteins in 277 species: Archae - 0; Bacteria - 0; Metazoa - 736; Fungi - 347; Plants - 385;…
AT5G13190	3.4977	1.30567	GSH-INDUCED LITAF DOMAIN PROTEIN (GILP); (AtGILP)	Encodes a plasma membrane localized LITAF domain protein that interacts with LSD1 and acts as a negative regulation of hypersensitive cell death.
AT5G13200	4.23254	1.94585		GRAM domain family protein; CONTAINS InterPro DOMAIN/s: GRAM (InterPro:IPR004182); BEST Arabidopsis thaliana protein match is: GRAM domain family protein (TAIR:AT2G22475.1); Has 1807 Blast hits to 1807 proteins in 277 species: Archae - 0; Bacteria - 0; Metazoa - 736; Fungi - 347; Plants - 385; Viruses - 0; Other Eukaryotes - 339 (source: NCBI BLink).
AT5G17350	3.05068	2.42045		unknown protein; FUNCTIONS IN: molecular_function unknown; INVOLVED IN: N-terminal protein myristoylation; LOCATED IN: cellular_component unknown; EXPRESSED IN: 15 plant structures; EXPRESSED DURING: 8 growth stages; BEST Arabidopsis thaliana protein match is: unknown protein (TAIR:AT3G03280.1); Has 1807 Blast hits to 1807 proteins in 277 species: Archae - 0; Bacteria - 0; Metazoa - 736; Fungi - …
AT5G18400	2.90905	1.58101		Cytokine-induced anti-apoptosis inhibitor 1, Fe-S biogenesis; CONTAINS InterPro DOMAIN/s: Protein of unknown function DUF689 (InterPro:IPR007785); BEST Arabidopsis thaliana protein match is: Cytokine-induced anti-apoptosis inhibitor 1, Fe-S biogenesis (TAIR:AT5G18362.1); Has 30201 Blast hits to 17322 proteins in 780 species: Archae - 12; Bacteria - 1396; Metazoa - 17338; Fungi - 3422; Plants - 50…
AT5G22060	2.88661	2.18795	DNAJ HOMOLOGUE 2 (J2);ARABIDOPSIS THALIANA DNAJ HOMOLOGUE 2 (ATJ2)	Co-chaperonin similar to E. coli DnaJ
AT5G24590	1.49331	1.49884	TCV-INTERACTING PROTEIN (TIP);ARABIDOPSIS NAC DOMAIN CONTAINING PROTEIN 91 (ANAC091)	Member of NAc protein family. Interacts with turnip crinkle virus (TCV) capsid protein. Transcription factor involved in regulating the defense response of Arabidopsis to TCV.
AT5G24810	2.25385	1.16956		ABC1 family protein; CONTAINS InterPro DOMAIN/s: ABC-1 (InterPro:IPR004147), Beta-lactamase-type transpeptidase fold (InterPro:IPR012338), Beta-lactamase-related (InterPro:IPR001466), Protein kinase-like domain (InterPro:IPR011009); BEST Arabidopsis thaliana protein match is: ABC2 homolog 13 (TAIR:AT5G64940.2).
AT5G35320	1.70035	3.50121		unknown protein; Has 1807 Blast hits to 1807 proteins in 277 species: Archae - 0; Bacteria - 0; Metazoa - 736; Fungi - 347; Plants - 385; Viruses - 0; Other Eukaryotes - 339 (source: NCBI BLink).
AT5G35460	0.61515	1.61217		unknown protein; CONTAINS InterPro DOMAIN/s: Protein of unknown function DUF2838 (InterPro:IPR021261); Has 1807 Blast hits to 1807 proteins in 277 species: Archae - 0; Bacteria - 0; Metazoa - 736; Fungi - 347; Plants - 385; Viruses - 0; Other Eukaryotes - 339 (source: NCBI BLink).
AT5G42050	2.41987	1.07209		DCD (Development and Cell Death) domain protein; CONTAINS InterPro DOMAIN/s: Development/cell death domain (InterPro:IPR013989), Kelch related (InterPro:IPR013089); BEST Arabidopsis thaliana protein match is: DCD (Development and Cell Death) domain protein (TAIR:AT3G27090.1); Has 30201 Blast hits to 17322 proteins in 780 species: Archae - 12; Bacteria - 1396; Metazoa - 17338; Fungi - 3422; Plants…
AT5G43450	1.91207	1.83864		encodes a protein whose sequence is similar to ACC oxidase
AT5G45130	1.8751	0.73232	ROOT HANDEDNESS 1 (RHA1); (ATRAB5A); (ATRABF2A); (RABF2A);RAB HOMOLOG F2A (RAB-F2A);RAB HOMOLOG 1 (RHA1);ARABIDOPSIS RAB HOMOLOG F2A (ATRAB-F2A); (RAB5A)	small GTP binding protein
AT5G46410	1.08203	0.730216	SCP1-LIKE SMALL PHOSPHATASE 4 (SSP4)	Encodes a SCP1-like small phosphatase (SSP). Three SSPs form a unique group with long N-terminal extensions: AT5G46410 (SSP4), AT5G11860 (SSP5), AT4G18140 (SSP4b). SSP4 and SSP4b were localized exclusively in the nuclei, whereas SSP5 accumulated in both nuclei and cytoplasm. All three SSPs encodes active CTD phosphatases like animal SCP1 family proteins, with distinct substrate specificities: SSP…
AT5G48540	4.03125	1.65096		receptor-like protein kinase-related family protein; FUNCTIONS IN: molecular_function unknown; INVOLVED IN: response to karrikin; LOCATED IN: endomembrane system; EXPRESSED IN: 21 plant structures; EXPRESSED DURING: 13 growth stages; CONTAINS InterPro DOMAIN/s: Protein of unknown function DUF26 (InterPro:IPR002902); BEST Arabidopsis thaliana protein match is: Receptor-like protein kinase-related …
AT5G48570	3.03374	7.89058	(FKBP65); (ROF2); (ATFKBP65)	Encodes one of the 36 carboxylate clamp (CC)-tetratricopeptide repeat (TPR) proteins (Prasad 2010, Pubmed ID: 20856808) with potential to interact with Hsp90/Hsp70 as co-chaperones.
AT5G48655	1.3324	0.707573		RING/U-box superfamily protein; FUNCTIONS IN: zinc ion binding; INVOLVED IN: response to chitin; EXPRESSED IN: 24 plant structures; EXPRESSED DURING: 15 growth stages; CONTAINS InterPro DOMAIN/s: Zinc finger, RING-type, conserved site (InterPro:IPR017907), Zinc finger, RING-type (InterPro:IPR001841), Zinc finger, C3HC4 RING-type (InterPro:IPR018957); BEST Arabidopsis thaliana protein match is: RI…
AT5G51440	5.68452	8.81769		HSP20-like chaperones superfamily protein; CONTAINS InterPro DOMAIN/s: Heat shock protein Hsp20 (InterPro:IPR002068), HSP20-like chaperone (InterPro:IPR008978); BEST Arabidopsis thaliana protein match is: mitochondrion-localized small heat shock protein 23.6 (TAIR:AT4G25200.1); Has 3995 Blast hits to 3995 proteins in 1037 species: Archae - 138; Bacteria - 2214; Metazoa - 5; Fungi - 114; Plants - …
AT5G52640	6.02953	7.40175	(HSP81.1);HEAT SHOCK PROTEIN 81-1 (HSP81-1); (ATHS83);HEAT SHOCK PROTEIN 90.1 (HSP90.1);HEAT SHOCK PROTEIN 83 (HSP83);HEAT SHOCK PROTEIN 90.1 (ATHSP90.1);HEAT SHOCK PROTEIN 90-1 (AtHsp90-1)	Encodes a cytosolic heat shock protein AtHSP90.1. AtHSP90.1 interacts with disease resistance signaling components SGT1b and RAR1 and is required for RPS2-mediated resistance.
AT5G54300	1.3521	2.03575		Protein of unknown function (DUF761); FUNCTIONS IN: molecular_function unknown; INVOLVED IN: biological_process unknown; LOCATED IN: endomembrane system; EXPRESSED IN: 16 plant structures; EXPRESSED DURING: 9 growth stages; CONTAINS InterPro DOMAIN/s: Protein of unknown function DUF761, plant (InterPro:IPR008480); BEST Arabidopsis thaliana protein match is: Protein of unknown function (DUF761) (T…
AT5G54860	3.78243	1.47395		Major facilitator superfamily protein; FUNCTIONS IN: transporter activity; INVOLVED IN: transport; LOCATED IN: endomembrane system, membrane; EXPRESSED IN: 23 plant structures; EXPRESSED DURING: 15 growth stages; CONTAINS InterPro DOMAIN/s: Major facilitator superfamily, general substrate transporter (InterPro:IPR016196), Biopterin transport-related protein BT1 (InterPro:IPR004324); BEST Arabidop…
AT5G54940	1.5289	1.09858		Translation initiation factor SUI1 family protein; FUNCTIONS IN: translation initiation factor activity; INVOLVED IN: translational initiation, translation; LOCATED IN: cellular_component unknown; EXPRESSED IN: 24 plant structures; EXPRESSED DURING: 15 growth stages; CONTAINS InterPro DOMAIN/s: Translation initiation factor SUI1 (InterPro:IPR001950), Eukaryotic translation initiation factor SUI1 …
AT5G54960	2.34891	0.844478	PYRUVATE DECARBOXYLASE-2 (PDC2)	pyruvate decarboxylase-2
AT5G56980	1.57922	2.50297		unknown protein; FUNCTIONS IN: molecular_function unknown; INVOLVED IN: biological_process unknown; LOCATED IN: endomembrane system; EXPRESSED IN: 18 plant structures; EXPRESSED DURING: 12 growth stages; BEST Arabidopsis thaliana protein match is: unknown protein (TAIR:AT4G26130.1); Has 30201 Blast hits to 17322 proteins in 780 species: Archae - 12; Bacteria - 1396; Metazoa - 17338; Fungi - 3422;…
AT5G58110	1.04738	2.48559		chaperone binding;ATPase activators; FUNCTIONS IN: ATPase activator activity, chaperone binding; INVOLVED IN: biological_process unknown; LOCATED IN: cytoplasm; EXPRESSED IN: 23 plant structures; EXPRESSED DURING: 15 growth stages; CONTAINS InterPro DOMAIN/s: Activator of Hsp90 ATPase, N-terminal (InterPro:IPR015310); Has 297 Blast hits to 292 proteins in 99 species: Archae - 0; Bacteria - 0; Met…
AT5G59420	1.68121	0.828851	OSBP(OXYSTEROL BINDING PROTEIN)-RELATED PROTEIN 3C (ORP3C)	OSBP(oxysterol binding protein)-related protein 3C (ORP3C); FUNCTIONS IN: oxysterol binding; INVOLVED IN: steroid metabolic process; LOCATED IN: cellular_component unknown; EXPRESSED IN: 25 plant structures; EXPRESSED DURING: 14 growth stages; CONTAINS InterPro DOMAIN/s: Oxysterol-binding protein, conserved site (InterPro:IPR018494), Oxysterol-binding protein (InterPro:IPR000648); BEST Arabidopsi…
AT5G59510	6.31305	0.924701	DEVIL 18 (DVL18);ROTUNDIFOLIA LIKE 5 (RTFL5)	ROTUNDIFOLIA like 5 (RTFL5); CONTAINS InterPro DOMAIN/s: DVL (InterPro:IPR012552); BEST Arabidopsis thaliana protein match is: ROTUNDIFOLIA like 4 (TAIR:AT3G46613.1); Has 187 Blast hits to 178 proteins in 36 species: Archae - 0; Bacteria - 8; Metazoa - 22; Fungi - 25; Plants - 122; Viruses - 0; Other Eukaryotes - 10 (source: NCBI BLink).
AT5G59820	6.51504	3.32379	RESPONSIVE TO HIGH LIGHT 41 (RHL41); (ATZAT12); (ZAT12)	Encodes a zinc finger protein involved in high light and cold acclimation. Overexpression of this putative transcription factor increases the expression level of 9 cold-responsive genes and represses the expression level of 15 cold-responsive genes, including CBF genes. Also, lines overexpressing this gene exhibits a small but reproducible increase in freeze tolerance. Because of the repression o…
AT5G62020	2.22145	1.31512	ARABIDOPSIS THALIANA HEAT SHOCK TRANSCRIPTION FACTOR B2A (AT-HSFB2A);HEAT SHOCK TRANSCRIPTION FACTOR B2A (HSFB2A)	member of Heat Stress Transcription Factor (Hsf) family
AT5G62570	2.29497	1.47557		Calmodulin binding protein-like; FUNCTIONS IN: calmodulin binding; INVOLVED IN: biological_process unknown; LOCATED IN: cellular_component unknown; EXPRESSED IN: 22 plant structures; EXPRESSED DURING: 13 growth stages; CONTAINS InterPro DOMAIN/s: Calmodulin binding protein-like (InterPro:IPR012416); BEST Arabidopsis thaliana protein match is: Calmodulin-binding protein (TAIR:AT4G25800.2).
AT5G62620	2.36753	1.00368		Galactosyltransferase family protein; FUNCTIONS IN: transferase activity, transferring hexosyl groups, sugar binding, galactosyltransferase activity; INVOLVED IN: protein amino acid glycosylation; LOCATED IN: chloroplast; EXPRESSED IN: 22 plant structures; EXPRESSED DURING: 13 growth stages; CONTAINS InterPro DOMAIN/s: Galectin, carbohydrate recognition domain (InterPro:IPR001079), Glycosyl trans…
AT5G62910	1.54181	0.898557		RING/U-box superfamily protein; FUNCTIONS IN: zinc ion binding; LOCATED IN: chloroplast; EXPRESSED IN: 24 plant structures; EXPRESSED DURING: 15 growth stages; CONTAINS InterPro DOMAIN/s: Zinc finger, RING-type (InterPro:IPR001841); BEST Arabidopsis thaliana protein match is: RING/U-box superfamily protein (TAIR:AT3G48070.2); Has 749 Blast hits to 665 proteins in 188 species: Archae - 0; Bacteria…
AT5G63130	3.80638	2.89949		Octicosapeptide/Phox/Bem1p family protein; CONTAINS InterPro DOMAIN/s: Octicosapeptide/Phox/Bem1p (InterPro:IPR000270); BEST Arabidopsis thaliana protein match is: Octicosapeptide/Phox/Bem1p family protein (TAIR:AT3G48240.1); Has 353 Blast hits to 353 proteins in 15 species: Archae - 0; Bacteria - 0; Metazoa - 0; Fungi - 0; Plants - 353; Viruses - 0; Other Eukaryotes - 0 (source: NCBI BLink).
AT5G63790	4.21717	1.1327	NAC DOMAIN CONTAINING PROTEIN 102 (ANAC102);NAC DOMAIN CONTAINING PROTEIN 102 (NAC102)	Encodes a member of the NAC family of transcription factors. ANAC102 appears to have a role in mediating response to low oxygen stress (hypoxia) in germinating seedlings.
AT5G64310	2.49511	2.00939	(ATAGP1);ARABINOGALACTAN PROTEIN 1 (AGP1)	Encodes arabinogalactan-protein (AGP1).
AT5G64870	3.78113	1.70133		SPFH/Band 7/PHB domain-containing membrane-associated protein family; FUNCTIONS IN: molecular_function unknown; INVOLVED IN: biological_process unknown; LOCATED IN: plasma membrane, vacuole; EXPRESSED IN: 18 plant structures; EXPRESSED DURING: 11 growth stages; CONTAINS InterPro DOMAIN/s: Band 7 protein (InterPro:IPR001107); BEST Arabidopsis thaliana protein match is: SPFH/Band 7/PHB domain-conta…
AT5G64930	0.685545	1.06888	HYPERSENESCENCE 1 (HYS1);CONSTITUTIVE EXPRESSION OF PR GENES 5 (CPR5)	Regulator of expression of pathogenesis-related (PR) genes. Participates in signal transduction pathways involved in plant defense (systemic acquired resistance -SAR).
AT5G66620	2.59372	1.22939	DA1-RELATED PROTEIN 6 (DAR6)	DA1-related protein 6 (DAR6); FUNCTIONS IN: zinc ion binding; EXPRESSED IN: 13 plant structures; EXPRESSED DURING: 8 growth stages; CONTAINS InterPro DOMAIN/s: Zinc finger, LIM-type (InterPro:IPR001781), Ubiquitin interacting motif (InterPro:IPR003903), Protein of unknown function DUF3633 (InterPro:IPR022087); BEST Arabidopsis thaliana protein match is: DA1-related protein 5 (TAIR:AT5G66630.1); H…
GO analysis
GO_acc	term_type	Term		queryitem	querytotal	bgitem	bgtotal	pvalue	FDR	entries
GO:0050896	P	response to stimulus		61	166	4057	37767	1.4e-18	8.6e-16	// AT3G23150 // AT1G51660 // AT4G11660 // AT5G59820 // AT1G58170 // AT3G54420 // AT1G29340 // AT3G25780 // AT3G63010 // AT1G72450 // AT3G24500 // AT1G65390 // AT2G32240 // AT5G02490 // AT1G28370 // AT4G23570 // AT5G63790 // AT2G41010 // AT1G27730 // AT1G50640 // AT3G59900 // AT1G01720 // AT2G37970 // AT4G17250 // AT1G06180 // AT1G19180 // AT4G20830 // AT2G32140 // AT1G69640 // AT2G30250 // AT3G57…
GO:0006950	P	response to stress		44	166	2320	37767	1.2e-16	3.6e-14	// AT1G51660 // AT5G59820 // AT1G58170 // AT3G54420 // AT1G29340 // AT1G72450 // AT3G24500 // AT1G65390 // AT5G02490 // AT4G23570 // AT5G63790 // AT2G41010 // AT1G27730 // AT1G01720 // AT4G17250 // AT1G19180 // AT4G20830 // AT2G32140 // AT2G30250 // AT3G57530 // AT4G02200 // AT4G12400 // AT5G64930 // AT1G74310 // AT3G22370 // AT2G26150 // AT3G08720 // AT1G20510 // AT4G03430 // AT1G06180 // AT3G10…
GO:0009408	P	response to heat		14	166	161	37767	5e-14	1e-11	// AT4G17250 // AT3G12580 // AT5G59820 // AT5G51440 // AT3G09440 // AT1G74310 // AT2G26150 // AT5G05410 // AT3G24500 // AT3G08720 // AT5G02490 // AT5G52640 // AT4G12400 // AT3G10800
GO:0009266	P	response to temperature stimulus		19	166	485	37767	1.1e-12	1.7e-10	// AT4G17615 // AT2G30250 // AT4G17250 // AT3G12580 // AT1G27730 // AT5G59820 // AT4G12400 // AT3G08720 // AT3G09440 // AT1G74310 // AT3G22370 // AT2G26150 // AT5G05410 // AT3G24500 // AT4G03430 // AT5G02490 // AT5G52640 // AT5G51440 // AT3G10800
GO:0042221	P	response to chemical stimulus		36	166	2085	37767	1.8e-12	2.3e-10	// AT4G11660 // AT5G59820 // AT3G09440 // AT3G63010 // AT1G72450 // AT3G24500 // AT2G32240 // AT5G02490 // AT1G28370 // AT3G23150 // AT2G41010 // AT1G27730 // AT1G50640 // AT3G59900 // AT1G01720 // AT1G06180 // AT1G19180 // AT4G20830 // AT3G57530 // AT3G52800 // AT5G63790 // AT4G12400 // AT5G48655 // AT5G64930 // AT1G74310 // AT2G26150 // AT4G02200 // AT5G62020 // AT4G18010 // AT3G10800 // AT1G42…
GO:0009628	P	response to abiotic stimulus		27	166	1471	37767	4.4e-10	4.5e-08	// AT5G59820 // AT3G09440 // AT4G17615 // AT4G03430 // AT5G02490 // AT2G41010 // AT1G27730 // AT1G69640 // AT2G30250 // AT3G57530 // AT2G37970 // AT4G12400 // AT1G74310 // AT3G22370 // AT2G26150 // AT3G08720 // AT4G02200 // AT1G06180 // AT3G10800 // AT4G17250 // AT5G64930 // AT3G12580 // AT5G51440 // AT5G05410 // AT5G52640 // AT2G30360 // AT3G24500
GO:0010033	P	response to organic substance		23	166	1342	37767	3.4e-08	3e-06	// AT4G11660 // AT5G59820 // AT1G72450 // AT3G63010 // AT3G24500 // AT1G28370 // AT3G23150 // AT4G17615 // AT4G18010 // AT1G27730 // AT1G01720 // AT1G19180 // AT3G57530 // AT3G52800 // AT5G48655 // AT1G50640 // AT2G26150 // AT5G62020 // AT1G06180 // AT3G10800 // AT1G42990 // AT5G64930 // AT3G59900
GO:0070887	P	cellular response to chemical stimulus		13	166	452	37767	1.6e-07	1.2e-05	// AT3G23150 // AT1G42990 // AT3G57530 // AT1G01720 // AT5G64930 // AT1G50640 // AT2G26150 // AT3G63010 // AT3G24500 // AT4G17615 // AT1G19180 // AT1G28370 // AT3G10800
GO:0009611	P	response to wounding		9	166	197	37767	3.5e-07	2.4e-05	// AT1G72450 // AT1G27730 // AT1G76650 // AT1G01720 // AT5G64930 // AT5G59820 // AT1G71697 // AT1G20510 // AT1G72520
GO:0010200	P	response to chitin		8	166	151	37767	5.5e-07	3.4e-05	// AT1G42990 // AT1G27730 // AT4G11660 // AT5G59820 // AT5G48655 // AT2G26150 // AT5G62020 // AT3G52800
GO:0010035	P	response to inorganic substance		10	166	279	37767	6.6e-07	3.7e-05	// AT3G12580 // AT4G12400 // AT3G09440 // AT1G74310 // AT2G26150 // AT5G05410 // AT5G52640 // AT2G32240 // AT5G02490 // AT1G06180
GO:0009607	P	response to biotic stimulus		14	166	638	37767	1.2e-06	6.3e-05	// AT1G42990 // AT5G64930 // AT3G10985 // AT3G12580 // AT1G51660 // AT3G11900 // AT5G24590 // AT1G29340 // AT2G26150 // AT5G52640 // AT3G25780 // AT5G02490 // AT1G19180 // AT3G10800
GO:0007242	P	intracellular signaling cascade		14	166	659	37767	1.8e-06	7.8e-05	// AT4G17615 // AT3G57530 // AT1G51660 // AT4G29950 // AT1G01720 // AT5G64930 // AT1G50640 // AT3G22370 // AT2G37970 // AT3G63010 // AT3G24500 // AT1G19180 // AT1G28370 // AT3G23150
GO:0009743	P	response to carbohydrate stimulus		9	166	240	37767	1.7e-06	7.8e-05	// AT1G42990 // AT5G64930 // AT1G27730 // AT4G11660 // AT5G59820 // AT5G48655 // AT2G26150 // AT5G62020 // AT3G52800
GO:0009642	P	response to light intensity		6	166	90	37767	4.3e-06	0.00018	// AT3G12580 // AT1G27730 // AT5G59820 // AT4G12400 // AT1G74310 // AT2G26150
GO:0051716	P	cellular response to stimulus		15	166	840	37767	6e-06	0.00022	// AT1G42990 // AT3G57530 // AT2G37970 // AT1G01720 // AT5G64930 // AT3G54420 // AT3G63010 // AT1G50640 // AT2G26150 // AT3G10800 // AT3G24500 // AT4G17615 // AT1G19180 // AT1G28370 // AT3G23150
GO:0042542	P	response to hydrogen peroxide		5	166	53	37767	5.7e-06	0.00022	// AT2G26150 // AT4G12400 // AT3G12580 // AT5G05410 // AT1G74310
GO:0009644	P	response to high light intensity		5	166	57	37767	8e-06	0.00027	// AT2G26150 // AT4G12400 // AT3G12580 // AT1G27730 // AT1G74310
GO:0006457	P	protein folding		8	166	275	37767	3.8e-05	0.0012	// AT5G22060 // AT4G28480 // AT3G12580 // AT3G09440 // AT3G14200 // AT2G20560 // AT3G44110 // AT5G02490
GO:0000302	P	response to reactive oxygen species		5	166	85	37767	4.9e-05	0.0015	// AT2G26150 // AT4G12400 // AT3G12580 // AT5G05410 // AT1G74310
GO:0051707	P	response to other organism		11	166	599	37767	8.5e-05	0.0025	// AT5G64930 // AT3G10985 // AT3G12580 // AT1G51660 // AT5G24590 // AT1G29340 // AT3G11900 // AT5G52640 // AT3G25780 // AT5G02490 // AT1G19180
GO:0009719	P	response to endogenous stimulus		15	166	1068	37767	9e-05	0.0025	// AT4G17615 // AT3G57530 // AT1G19180 // AT1G27730 // AT1G50640 // AT3G59900 // AT1G01720 // AT1G72450 // AT1G06180 // AT5G64930 // AT3G63010 // AT3G24500 // AT4G18010 // AT1G28370 // AT3G23150
GO:0009755	P	hormone-mediated signaling pathway		8	166	321	37767	0.00011	0.0028	// AT3G57530 // AT1G01720 // AT1G50640 // AT3G63010 // AT4G17615 // AT3G23150 // AT1G28370 // AT3G24500
GO:0032870	P	cellular response to hormone stimulus		8	166	321	37767	0.00011	0.0028	// AT3G57530 // AT1G01720 // AT1G50640 // AT3G63010 // AT4G17615 // AT3G23150 // AT1G28370 // AT3G24500
GO:0006979	P	response to oxidative stress		8	166	332	37767	0.00014	0.0034	// AT3G12580 // AT1G27730 // AT5G59820 // AT4G12400 // AT1G74310 // AT2G26150 // AT5G05410 // AT4G20830
GO:0009605	P	response to external stimulus		9	166	429	37767	0.00014	0.0034	// AT1G72450 // AT1G27730 // AT1G76650 // AT1G01720 // AT5G64930 // AT5G59820 // AT1G71697 // AT1G20510 // AT1G72520
GO:0006952	P	defense response		12	166	766	37767	0.00017	0.004	// AT5G64930 // AT2G32140 // AT1G51660 // AT1G58170 // AT4G23570 // AT3G54420 // AT1G29340 // AT5G52640 // AT5G24590 // AT1G65390 // AT1G19180 // AT1G72520
GO:0009651	P	response to salt stress		8	166	366	37767	0.00026	0.0057	// AT2G30250 // AT3G57530 // AT2G41010 // AT1G27730 // AT5G59820 // AT1G06180 // AT4G17615 // AT3G08720
GO:0009966	P	regulation of signal transduction		5	166	128	37767	0.00031	0.0066	// AT3G63010 // AT1G50640 // AT1G01720 // AT4G29950 // AT3G23150
GO:0010646	P	regulation of cell communication		5	166	131	37767	0.00034	0.0071	// AT3G63010 // AT1G50640 // AT1G01720 // AT4G29950 // AT3G23150
GO:0009416	P	response to light stimulus		10	166	596	37767	0.00036	0.0072	// AT5G64930 // AT3G12580 // AT1G27730 // AT5G59820 // AT4G12400 // AT1G74310 // AT2G26150 // AT5G05410 // AT2G37970 // AT1G69640
GO:0007165	P	signal transduction		15	166	1228	37767	0.00039	0.0076	// AT4G17615 // AT3G57530 // AT2G32140 // AT1G51660 // AT4G29950 // AT1G01720 // AT5G64930 // AT1G50640 // AT3G22370 // AT2G37970 // AT3G63010 // AT3G24500 // AT1G19180 // AT1G28370 // AT3G23150
GO:0009314	P	response to radiation		10	166	613	37767	0.00045	0.0084	// AT5G64930 // AT3G12580 // AT1G27730 // AT5G59820 // AT4G12400 // AT1G74310 // AT2G26150 // AT5G05410 // AT2G37970 // AT1G69640
GO:0006970	P	response to osmotic stress		8	166	408	37767	0.00052	0.0095	// AT2G30250 // AT3G57530 // AT2G41010 // AT1G27730 // AT5G59820 // AT1G06180 // AT4G17615 // AT3G08720
GO:0009414	P	response to water deprivation		6	166	229	37767	0.00062	0.011	// AT2G41010 // AT1G27730 // AT5G05410 // AT3G24500 // AT4G02200 // AT4G17615
GO:0051704	P	multi-organism process		11	166	776	37767	0.00074	0.012	// AT5G64930 // AT3G10985 // AT3G12580 // AT1G51660 // AT5G24590 // AT1G29340 // AT3G11900 // AT5G52640 // AT3G25780 // AT5G02490 // AT1G19180
GO:0009409	P	response to cold		7	166	328	37767	0.00072	0.012	// AT2G30250 // AT1G27730 // AT5G59820 // AT3G22370 // AT4G17615 // AT3G08720 // AT4G03430
GO:0009415	P	response to water		6	166	240	37767	0.00078	0.013	// AT2G41010 // AT1G27730 // AT5G05410 // AT3G24500 // AT4G02200 // AT4G17615
GO:0002376	P	immune system process		7	166	368	37767	0.0014	0.021	// AT5G64930 // AT1G51660 // AT3G54420 // AT1G29340 // AT5G24590 // AT1G29690 // AT2G32140
GO:0006955	P	immune response		7	166	367	37767	0.0014	0.021	// AT5G64930 // AT1G51660 // AT3G54420 // AT1G29340 // AT5G24590 // AT1G29690 // AT2G32140
GO:0009725	P	response to hormone stimulus		12	166	982	37767	0.0015	0.023	// AT4G17615 // AT3G57530 // AT1G27730 // AT1G50640 // AT3G59900 // AT1G01720 // AT1G06180 // AT3G63010 // AT3G24500 // AT4G18010 // AT1G28370 // AT3G23150
GO:0009737	P	response to abscisic acid stimulus		7	166	378	37767	0.0016	0.024	// AT3G57530 // AT1G27730 // AT1G01720 // AT1G06180 // AT4G17615 // AT4G18010 // AT3G24500
GO:0009723	P	response to ethylene stimulus		5	166	199	37767	0.0021	0.03	// AT3G23150 // AT1G28370 // AT3G24500 // AT1G50640 // AT1G06180
GO:0005488	F	binding		70	166	11258	37767	0.00049	0.057	// AT3G23150 // AT3G09350 // AT5G22060 // AT5G04760 // AT4G11660 // AT4G20830 // AT5G45130 // AT3G09440 // AT3G50930 // AT3G24500 // AT5G02490 // AT1G65390 // AT2G04520 // AT1G09070 // AT5G63790 // AT1G55530 // AT2G41010 // AT4G15420 // AT1G50640 // AT3G14200 // AT1G28370 // AT1G01720 // AT1G13195 // AT5G03380 // AT1G21000 // AT5G62910 // AT4G23570 // AT2G20560 // AT3G44110 // AT1G19180 // AT4G02…

## Sheet: O3 and HL decreased expression
Locus Identifier	Col_O3_vs_ctrl	Col_HL	All Gene Symbols	Gene Model Description
AT1G04020	-0.846879	-1.3052	(ATBARD1); (ROW1);BREAST CANCER ASSOCIATED RING 1 (BARD1)	Encodes a protein containing two tandem BRCA1 C-Terminal (BRCT) domains, which function in phosphorylation-dependent protein?protein interactions.Loss of function mutations cause defects in meristem organization due to failure to repress WUS. BARD1 binds to WUS promoter and over expression of BARD reduces the extent of WUS expression.
AT1G04040	-1.86635	-1.05636		HAD superfamily, subfamily IIIB acid phosphatase ; FUNCTIONS IN: acid phosphatase activity; INVOLVED IN: biological_process unknown; LOCATED IN: cell wall, plasma membrane, vacuole, plant-type cell wall; EXPRESSED IN: 19 plant structures; EXPRESSED DURING: 9 growth stages; CONTAINS InterPro DOMAIN/s: Acid phosphatase (Class B) (InterPro:IPR005519), Vegetative storage protein/acid phosphatase (Int…
AT1G09440	-1.44867	-0.665061		Protein kinase superfamily protein; FUNCTIONS IN: protein serine/threonine kinase activity, protein kinase activity, kinase activity, ATP binding; INVOLVED IN: protein amino acid phosphorylation; LOCATED IN: endomembrane system; EXPRESSED IN: 11 plant structures; EXPRESSED DURING: 6 growth stages; CONTAINS InterPro DOMAIN/s: Protein kinase, ATP binding site (InterPro:IPR017441), Serine/threonine-…
AT1G09750	-1.70879	-2.40356		Eukaryotic aspartyl protease family protein; FUNCTIONS IN: aspartic-type endopeptidase activity; INVOLVED IN: proteolysis; LOCATED IN: apoplast, cell wall, plant-type cell wall; EXPRESSED IN: 22 plant structures; EXPRESSED DURING: 14 growth stages; CONTAINS InterPro DOMAIN/s: Peptidase aspartic (InterPro:IPR021109), Peptidase aspartic, catalytic (InterPro:IPR009007), Peptidase A1 (InterPro:IPR001…
AT1G10570	-0.415729	-0.725403	UB-LIKE PROTEASE 1C (ULP1C);OVERLY TOLERANT TO SALT 2 (OTS2)	Encodes a deSUMOylating enzyme. In vitro it has both peptidase activity and isopeptidase activity: it can cleave the C-terminal residues from SUMO to activate it for attachment to a target protein and it can also act on the isopeptide bond between SUMO and another protein. sYFP:OTS2 protein accumulates in nuclei in a punctate pattern. Double mutant analysis with ULP1D/OTS1 indicates that these ge…
AT1G11930	-0.249924	-0.546457		Predicted pyridoxal phosphate-dependent enzyme, YBL036C type; CONTAINS InterPro DOMAIN/s: Predicted pyridoxal phosphate-dependent enzyme, YBL036C type (InterPro:IPR011078), Alanine racemase, N-terminal (InterPro:IPR001608); BEST Arabidopsis thaliana protein match is: Predicted pyridoxal phosphate-dependent enzyme, YBL036C type (TAIR:AT4G26860.1); Has 7110 Blast hits to 7110 proteins in 2384 speci…
AT1G12860	-1.53317	-0.91166	INDUCER OF CBF EXPRESSION 2 (ICE2);SCREAM 2 (SCRM2)	Encodes ICE2 (Inducer of CBF Expression 2), a transcription factor of the bHLH family that participates in the response to deep freezing through the cold acclimation-dependent pathway. Overexpression of ICE2 results in increased tolerance to deep freezing stress after cold acclimation.
AT1G14030	-1.02945	-0.732607	LYSINE METHYLTRANSFERASE (LSMT)-LIKE (LSMT-L)	Encodes a lysine methyltransferase whose main soluble physiological substrates are chloroplastic fructose 1,6-bisphosphate aldolases, FBA1, FBA2, and FBA3. Lysines near the C-terminal end of the target proteins are trimethylated.
AT1G17200	-1.21288	-0.887327		Uncharacterised protein family (UPF0497); CONTAINS InterPro DOMAIN/s: Uncharacterised protein family UPF0497, trans-membrane plant (InterPro:IPR006702), Uncharacterised protein family UPF0497, trans-membrane plant subgroup (InterPro:IPR006459); BEST Arabidopsis thaliana protein match is: Uncharacterised protein family (UPF0497) (TAIR:AT3G14380.1); Has 681 Blast hits to 681 proteins in 21 species:…
AT1G18840	-0.811831	-0.923348	IQ-DOMAIN 30 (IQD30)	IQ-domain 30 (IQD30); FUNCTIONS IN: calmodulin binding; INVOLVED IN: biological_process unknown; LOCATED IN: vacuole; EXPRESSED IN: 22 plant structures; EXPRESSED DURING: 13 growth stages; CONTAINS InterPro DOMAIN/s: IQ calmodulin-binding region (InterPro:IPR000048); BEST Arabidopsis thaliana protein match is: IQ-domain 31 (TAIR:AT1G74690.1); Has 3694 Blast hits to 2988 proteins in 424 species: A…
AT1G19835	-1.46973	-0.63162		Plant protein of unknown function (DUF869); FUNCTIONS IN: molecular_function unknown; INVOLVED IN: biological_process unknown; LOCATED IN: plasma membrane; EXPRESSED IN: 22 plant structures; EXPRESSED DURING: 13 growth stages; CONTAINS InterPro DOMAIN/s: Protein of unknown function DUF869, plant (InterPro:IPR008587); BEST Arabidopsis thaliana protein match is: Plant protein of unknown function (D…
AT1G24450	-1.17219	-0.780927	NUCLEAR FUSION DEFECTIVE 2 (NFD2)	NUCLEAR FUSION DEFECTIVE 2 (NFD2); FUNCTIONS IN: RNA binding, ribonuclease III activity; INVOLVED IN: RNA processing; LOCATED IN: vacuole; EXPRESSED IN: 23 plant structures; EXPRESSED DURING: 13 growth stages; CONTAINS InterPro DOMAIN/s: Ribonuclease III (InterPro:IPR000999); Has 2124 Blast hits to 2124 proteins in 820 species: Archae - 3; Bacteria - 1583; Metazoa - 2; Fungi - 0; Plants - 27; Vir…
AT1G26920	-2.0609	-1.09812		unknown protein; BEST Arabidopsis thaliana protein match is: unknown protein (TAIR:AT1G69760.1); Has 47 Blast hits to 47 proteins in 13 species: Archae - 0; Bacteria - 0; Metazoa - 0; Fungi - 7; Plants - 34; Viruses - 0; Other Eukaryotes - 6 (source: NCBI BLink).
AT1G28440	-1.1564	-1.38651	HAESA-LIKE 1 (HSL1)	HAESA-like 1 (HSL1); FUNCTIONS IN: protein serine/threonine kinase activity, kinase activity, ATP binding; INVOLVED IN: transmembrane receptor protein tyrosine kinase signaling pathway, protein amino acid phosphorylation; EXPRESSED IN: 22 plant structures; EXPRESSED DURING: 13 growth stages; CONTAINS InterPro DOMAIN/s: Protein kinase, ATP binding site (InterPro:IPR017441), Protein kinase, catalyt…
AT1G29500	-4.20432	-1.06685		SAUR-like auxin-responsive protein family ; CONTAINS InterPro DOMAIN/s: Auxin responsive SAUR protein (InterPro:IPR003676); BEST Arabidopsis thaliana protein match is: SAUR-like auxin-responsive protein family (TAIR:AT1G29450.1); Has 853 Blast hits to 839 proteins in 22 species: Archae - 0; Bacteria - 0; Metazoa - 0; Fungi - 0; Plants - 853; Viruses - 0; Other Eukaryotes - 0 (source: NCBI BLink).
AT1G30440	-1.39811	-0.98497		Phototropic-responsive NPH3 family protein; FUNCTIONS IN: signal transducer activity; INVOLVED IN: response to light stimulus; LOCATED IN: plasma membrane; EXPRESSED IN: 22 plant structures; EXPRESSED DURING: 13 growth stages; CONTAINS InterPro DOMAIN/s: NPH3 (InterPro:IPR004249), BTB/POZ (InterPro:IPR013069), BTB/POZ fold (InterPro:IPR011333), BTB/POZ-like (InterPro:IPR000210); BEST Arabidopsis …
AT1G31230	-1.10639	-0.992493	ASPARTATE KINASE-HOMOSERINE DEHYDROGENASE (AK-HSDH);ASPARTATE KINASE-HOMOSERINE DEHYDROGENASE I (AK-HSDH I)	Encodes a bifunctional aspartate kinase/homoserine dehydrogenase. These two activities catalyze the first and the third steps toward the synthesis of the essential amino acids threonine, isoleucine and methionine.
AT1G33240	-2.1745	-2.12544	GT2-LIKE 1 (AT-GTL1); (ATGTL1);GT-2-LIKE 1 (GTL1);GT2-LIKE 2 (AT-GTL2)	Encodes a plant transcriptional activator that contains two separate, but similar, trihelix DNA-binding domains, similar to GT-2. Gene is expressed in all aerial parts of the plant, with higher level of expression in siliques. At-GTL2 was thought to be a duplicated copy of this gene but is likely to be a cloning artefact, the result of a chimeric clone. Regulates ploidy-dependent cell growth in t…
AT1G35620	-0.526184	-1.02501	PDI-LIKE 5-2 (ATPDIL5-2);PDI-LIKE 5-2 (PDIL5-2);PROTEIN DISULFIDE ISOMERASE 8 (PDI8);ARABIDOPSIS THALIANA PROTEIN DISULFIDE ISOMERASE 8 (ATPDI8)	Encodes a protein disulfide isomerase-like (PDIL) protein, a member of a multigene family within the thioredoxin (TRX) superfamily. Unlike several other PDI family members, transcript levels for this gene are not up-regulated in response to three different chemical inducers of ER stress (dithiothreitol, beta-mercaptoethanol, and tunicamycin). However, the level of transcripts for this gene is sli…
AT1G48480	-1.43499	-1.12417	RECEPTOR-LIKE KINASE 1 (RKL1)	Arabidopsis thaliana receptor-like protein kinase (RKL1) gene
AT1G56230	-0.875571	-1.03655		Protein of unknown function (DUF1399); FUNCTIONS IN: molecular_function unknown; INVOLVED IN: biological_process unknown; LOCATED IN: plasma membrane; EXPRESSED IN: 23 plant structures; EXPRESSED DURING: 13 growth stages; CONTAINS InterPro DOMAIN/s: Protein of unknown function DUF1399 (InterPro:IPR009836); BEST Arabidopsis thaliana protein match is: Protein of unknown function (duplicated DUF1399…
AT1G56720	-1.68613	-1.4769		Protein kinase superfamily protein; FUNCTIONS IN: protein serine/threonine kinase activity, protein kinase activity, kinase activity, ATP binding; INVOLVED IN: protein amino acid phosphorylation; LOCATED IN: cellular_component unknown; EXPRESSED IN: 23 plant structures; EXPRESSED DURING: 13 growth stages; CONTAINS InterPro DOMAIN/s: Protein kinase, ATP binding site (InterPro:IPR017441), Protein k…
AT1G58270	-1.47774	-1.54116	(ZW9)	ZW9 mRNA, complete cds
AT1G63260	-1.19141	-0.927751	TETRASPANIN10 (TET10)	Member of TETRASPANIN family
AT1G63670	-1.00751	-0.553672	TON1 RECRUITING MOTIF 12 (TRM12)	CONTAINS InterPro DOMAIN/s: Protein of unknown function DUF3741 (InterPro:IPR022212); BEST Arabidopsis thaliana protein match is: Phosphatidylinositol N-acetyglucosaminlytransferase subunit P-related (TAIR:AT2G45900.1); Has 703 Blast hits to 632 proteins in 148 species: Archae - 5; Bacteria - 69; Metazoa - 168; Fungi - 50; Plants - 149; Viruses - 4; Other Eukaryotes - 258 (source: NCBI BLink).
AT1G64890	-0.740511	-1.05882		Major facilitator superfamily protein; CONTAINS InterPro DOMAIN/s: Major facilitator superfamily, general substrate transporter (InterPro:IPR016196), Biopterin transport-related protein BT1 (InterPro:IPR004324); BEST Arabidopsis thaliana protein match is: Major facilitator superfamily protein (TAIR:AT1G04570.1); Has 1088 Blast hits to 1079 proteins in 365 species: Archae - 17; Bacteria - 560; Met…
AT1G65420	-1.24683	-0.887685	NONPHOTOCHEMICAL QUENCHING 7 (NPQ7)	Chloroplast localized YCF20-like gene involved in nonphotochemical quenching. Has overlapping functions with npq6.
AT1G67660	-1.25309	-0.923664		Restriction endonuclease, type II-like superfamily protein; FUNCTIONS IN: DNA binding, nuclease activity; INVOLVED IN: biological_process unknown; EXPRESSED IN: 23 plant structures; EXPRESSED DURING: 13 growth stages; CONTAINS InterPro DOMAIN/s: YqaJ viral recombinase family (InterPro:IPR019080), Putative phage-type endonuclease (InterPro:IPR017482), Exonuclease, phage-type/RecB, C-terminal (Inte…
AT1G69780	-1.58755	-1.03117	(ATHB13)	Encodes a homeodomain leucine zipper class I (HD-Zip I) protein.
AT1G70070	-1.08717	-0.918141	EMBRYO DEFECTIVE 25 (EMB25);INCREASED SIZE EXCLUSION LIMIT 2 (ISE2);PIGMENT DEFECTIVE 317 (PDE317)	Allelic to ISE2(increased size exclusion limit of plasmodesmata 2). Mutants maintain dilated plasmodesmata at the embryonic torpedo stage.
AT1G71695	-1.16508	-1.61237		Peroxidase superfamily protein; FUNCTIONS IN: peroxidase activity, heme binding; INVOLVED IN: response to oxidative stress, oxidation reduction; LOCATED IN: cell wall, vacuole, membrane, plant-type cell wall; EXPRESSED IN: 23 plant structures; EXPRESSED DURING: 13 growth stages; CONTAINS InterPro DOMAIN/s: Haem peroxidase (InterPro:IPR010255), Plant peroxidase (InterPro:IPR000823), Peroxidases he…
AT1G74690	-0.737918	-0.792596	IQ-DOMAIN 31 (IQD31)	IQ-domain 31 (IQD31); FUNCTIONS IN: calmodulin binding; INVOLVED IN: biological_process unknown; LOCATED IN: cytosol, plasma membrane; EXPRESSED IN: 23 plant structures; EXPRESSED DURING: 13 growth stages; CONTAINS InterPro DOMAIN/s: IQ calmodulin-binding region (InterPro:IPR000048); BEST Arabidopsis thaliana protein match is: IQ-domain 30 (TAIR:AT1G18840.2); Has 8498 Blast hits to 6418 proteins …
AT1G75710	-1.62627	-0.820265		C2H2-like zinc finger protein; FUNCTIONS IN: sequence-specific DNA binding transcription factor activity, zinc ion binding, nucleic acid binding; LOCATED IN: intracellular; EXPRESSED IN: 22 plant structures; EXPRESSED DURING: 13 growth stages; CONTAINS InterPro DOMAIN/s: Zinc finger, C2H2-like (InterPro:IPR015880), Zinc finger, C2H2-type (InterPro:IPR007087); BEST Arabidopsis thaliana protein mat…
AT1G77990	-0.75214	-1.33719	SULPHATE TRANSPORTER 2;2 (SULTR2;2); (AST56)	cDNA encoding a sulfate transporter.
AT1G80050	-1.54746	-1.61463	ADENINE PHOSPHORIBOSYL TRANSFERASE 2 (APT2); (PHT1.1); (ATAPT2)	Encodes an adenosine phosphoribosyl transferase(E.C:2.4.2.7), a constitutively expressed enzyme involved in the one-step salvage of adenine to AMP. This isozyme has high affinity for cytokinins and is likely to be localized to the cytosol.
AT2G01420	-1.86226	-1.03754	PIN-FORMED 4 (PIN4)	Encodes a putative auxin efflux carrier that is localized in developing and mature root meristems. It is involved in the maintenance of embryonic auxin gradients. A role for AtPIN4 in generating a sink for auxin below the quiescent center of the root meristem that is essential for auxin distribution and patterning is proposed. In the root, PIN4 is detected around the quiescent center and cells su…
AT2G01820	-0.384875	-0.655362		Leucine-rich repeat protein kinase family protein; FUNCTIONS IN: protein serine/threonine kinase activity, protein kinase activity, ATP binding; INVOLVED IN: pollen development; LOCATED IN: plasma membrane, plant-type cell wall; EXPRESSED IN: 23 plant structures; EXPRESSED DURING: 13 growth stages; CONTAINS InterPro DOMAIN/s: Protein kinase, ATP binding site (InterPro:IPR017441), Protein kinase, …
AT2G02070	-1.6022	-1.39647	INDETERMINATE(ID)-DOMAIN 5 (IDD5);INDETERMINATE(ID)-DOMAIN 5 (AtIDD5)	indeterminate(ID)-domain 5 (IDD5); FUNCTIONS IN: sequence-specific DNA binding transcription factor activity, zinc ion binding, nucleic acid binding; INVOLVED IN: regulation of transcription; LOCATED IN: intracellular, chloroplast; EXPRESSED IN: 22 plant structures; EXPRESSED DURING: 13 growth stages; CONTAINS InterPro DOMAIN/s: Zinc finger, C2H2-like (InterPro:IPR015880), Zinc finger, C2H2-type …
AT2G02080	-1.46396	-1.92562	INDETERMINATE(ID)-DOMAIN 4 (IDD4);INDETERMINATE(ID)-DOMAIN 4 (AtIDD4)	indeterminate(ID)-domain 4 (IDD4); FUNCTIONS IN: sequence-specific DNA binding transcription factor activity; LOCATED IN: intracellular, chloroplast; EXPRESSED IN: 20 plant structures; EXPRESSED DURING: 13 growth stages; CONTAINS InterPro DOMAIN/s: Zinc finger, C2H2-like (InterPro:IPR015880), Zinc finger, C2H2-type (InterPro:IPR007087), Zinc finger, double-stranded RNA binding (InterPro:IPR022755…
AT2G02780	-1.92012	-1.07018		Leucine-rich repeat protein kinase family protein; FUNCTIONS IN: protein serine/threonine kinase activity, protein kinase activity, ATP binding; INVOLVED IN: transmembrane receptor protein tyrosine kinase signaling pathway, protein amino acid phosphorylation; LOCATED IN: endomembrane system; EXPRESSED IN: 22 plant structures; EXPRESSED DURING: 13 growth stages; CONTAINS InterPro DOMAIN/s: Protein…
AT2G15970	-2.2532	-1.47617	COLD REGULATED 413 PLASMA MEMBRANE 1 (COR413-PM1); (WCOR413);CYCLOPHILLIN 19 (ATCYP19);ARABIDOPSIS THALIANA COLD-REGULATED413 PLASMA MEMBRANE 1 (ATCOR413-PM1); (FL3-5A3); (WCOR413-LIKE)	encodes an alpha form of a protein similar to the cold acclimation protein WCOR413 in wheat. Expression is induced by short-term cold-treatment, water deprivation, and abscisic acid treatment.
AT2G17265	-0.838737	-0.933712	DOWNY MILDEW RESISTANT 1 (DMR1);HOMOSERINE KINASE (HSK)	Encodes a homoserine kinase (HSK) which produces O-phospho-L-homoserine (HserP), a compound at the branching point of methionine and threonine biosynthesis. HSK is found in the stromal fraction of chloroplasts. Mutants are susceptible to downy mildew fungus Hyaloperonospora parasitica.
AT2G18890	-2.24344	-1.15202		Protein kinase superfamily protein; FUNCTIONS IN: protein serine/threonine kinase activity, protein kinase activity, kinase activity, ATP binding; INVOLVED IN: protein amino acid phosphorylation; EXPRESSED IN: 22 plant structures; EXPRESSED DURING: 12 growth stages; CONTAINS InterPro DOMAIN/s: Protein kinase, ATP binding site (InterPro:IPR017441), Protein kinase, catalytic domain (InterPro:IPR000…
AT2G19860	-1.90499	-0.592991	HEXOKINASE 2 (HXK2);ARABIDOPSIS THALIANA HEXOKINASE 2 (ATHXK2)	Encodes a protein with hexokinase activity (AtHXK2) and acts as a sensor for plant sugar responses.
AT2G24290	-1.1764	-1.03668		Protein of unknown function (DUF1068); FUNCTIONS IN: molecular_function unknown; INVOLVED IN: biological_process unknown; LOCATED IN: endomembrane system; EXPRESSED IN: 22 plant structures; EXPRESSED DURING: 13 growth stages; CONTAINS InterPro DOMAIN/s: Protein of unknown function DUF1068 (InterPro:IPR010471); BEST Arabidopsis thaliana protein match is: Protein of unknown function (DUF1068) (TAIR…
AT2G24630	-1.25714	-0.614768	(ATCSLC08);CELLULOSE-SYNTHASE LIKE C8 (ATCSLC8); (CSLC08)	encodes a gene similar to cellulose synthase
AT2G26910	-0.980425	-0.912832	PLEIOTROPIC DRUG RESISTANCE 4 (PDR4);PERMEABLE CUTICLE 1 (PEC1);ATP-BINDING CASSETTE G32 (ABCG32);PLEIOTROPIC DRUG RESISTANCE 4 (ATPDR4)	Encodes a member of the PLEIOTROPIC DRUG RESISTANCE family of ATP binding cassette transporters. Required for the formation of a functional cuticle.
AT2G32970	-0.937215	-0.861522		unknown protein; FUNCTIONS IN: molecular_function unknown; INVOLVED IN: biological_process unknown; LOCATED IN: cellular_component unknown; EXPRESSED IN: 24 plant structures; EXPRESSED DURING: 15 growth stages.
AT2G34150	-1.44697	-0.517643	(WAVE1);WISKOTT-ALDRICH SYNDROME PROTEIN FAMILY VERPROLIN HOMOLOGOUS PROTEIN 1 (WAVE1)	Encodes a member of the SCAR family.These proteins are part of a complex (WAVE) complex.The SCAR subunit activates the ARP2/3 complex which in turn act as a nucleator for actin filaments.
AT2G36050	-2.36411	-1.11015	OVATE FAMILY PROTEIN 15 (OFP15);ARABIDOPSIS THALIANA OVATE FAMILY PROTEIN 15 (ATOFP15)	ovate family protein 15 (OFP15); LOCATED IN: chloroplast; EXPRESSED IN: sepal, carpel, stamen; EXPRESSED DURING: 4 anthesis, petal differentiation and expansion stage; CONTAINS InterPro DOMAIN/s: Protein of unknown function DUF623 (InterPro:IPR006458); BEST Arabidopsis thaliana protein match is: ovate family protein 18 (TAIR:AT3G52540.1); Has 245 Blast hits to 245 proteins in 17 species: Archae -…
AT2G37640	-1.15979	-1.09528	(EXP3);ARABIDOPSIS THALIANA EXPANSIN A3 (ATEXPA3);EXPANSIN 3 (ATEXP3); (ATHEXP ALPHA 1.9)	member of Alpha-Expansin Gene Family. Naming convention from the Expansin Working Group (Kende et al, 2004. Plant Mol Bio). Involved in the formation of nematode-induced syncytia in roots of Arabidopsis thaliana.
AT2G38120	-1.8695	-1.19559	AUXIN RESISTANT 1 (AUX1);WAVY ROOTS 5 (WAV5); (ATAUX1);MODIFIER OF ARF7/NPH4 PHENOTYPES 1 (MAP1); (PIR1)	Encodes an auxin influx transporter. AUX1 resides at the apical plasma membrane of protophloem cells and at highly dynamic subpopulations of Golgi apparatus and endosomes in all cell types. AUX1 action in the lateral root cap and/or epidermal cells influences lateral root initiation and positioning.
AT2G41950	-1.32209	-0.570199		unknown protein; FUNCTIONS IN: molecular_function unknown; INVOLVED IN: biological_process unknown; LOCATED IN: chloroplast, plant-type cell wall; EXPRESSED IN: 22 plant structures; EXPRESSED DURING: 13 growth stages; Has 53 Blast hits to 53 proteins in 24 species: Archae - 0; Bacteria - 27; Metazoa - 0; Fungi - 0; Plants - 26; Viruses - 0; Other Eukaryotes - 0 (source: NCBI BLink).
AT2G42300	-1.54223	-1.35636		basic helix-loop-helix (bHLH) DNA-binding superfamily protein; FUNCTIONS IN: DNA binding, sequence-specific DNA binding transcription factor activity; INVOLVED IN: regulation of transcription; LOCATED IN: nucleus; EXPRESSED IN: 23 plant structures; EXPRESSED DURING: 13 growth stages; CONTAINS InterPro DOMAIN/s: Helix-loop-helix DNA-binding domain (InterPro:IPR001092), Helix-loop-helix DNA-binding…
AT2G42320	-1.26075	-1.69505		nucleolar protein gar2-related; BEST Arabidopsis thaliana protein match is: unknown protein (TAIR:AT3G57780.1); Has 15829 Blast hits to 1361 proteins in 222 species: Archae - 4; Bacteria - 14530; Metazoa - 601; Fungi - 195; Plants - 122; Viruses - 6; Other Eukaryotes - 371 (source: NCBI BLink).
AT2G44740	-2.66974	-2.24747	CYCLIN P4;1 (CYCP4;1)	cyclin p4;1 (CYCP4;1); CONTAINS InterPro DOMAIN/s: Negative regulatory factor PREG (InterPro:IPR012389), Cyclin-like (InterPro:IPR011028), Cyclin, N-terminal (InterPro:IPR006671), Cyclin (InterPro:IPR006670); BEST Arabidopsis thaliana protein match is: CYCLIN P4;2 (TAIR:AT5G61650.1); Has 1474 Blast hits to 1416 proteins in 218 species: Archae - 0; Bacteria - 18; Metazoa - 247; Fungi - 710; Plants…
AT2G45590	-1.65397	-0.791291		Protein kinase superfamily protein; FUNCTIONS IN: protein serine/threonine kinase activity, protein kinase activity, ATP binding; INVOLVED IN: protein amino acid phosphorylation; LOCATED IN: cellular_component unknown; EXPRESSED IN: 22 plant structures; EXPRESSED DURING: 13 growth stages; CONTAINS InterPro DOMAIN/s: Protein kinase, ATP binding site (InterPro:IPR017441), Protein kinase, catalytic …
AT2G45810	-0.74941	-1.3168		DEA(D/H)-box RNA helicase family protein; FUNCTIONS IN: helicase activity, ATP-dependent helicase activity, nucleic acid binding, ATP binding; LOCATED IN: cellular_component unknown; EXPRESSED IN: 23 plant structures; EXPRESSED DURING: 13 growth stages; CONTAINS InterPro DOMAIN/s: RNA helicase, DEAD-box type, Q motif (InterPro:IPR014014), DNA/RNA helicase, DEAD/DEAH box type, N-terminal (InterPro…
AT2G45850	-1.31627	-1.57076		AT hook motif DNA-binding family protein; FUNCTIONS IN: DNA binding; INVOLVED IN: biological_process unknown; LOCATED IN: nucleus; EXPRESSED IN: 21 plant structures; EXPRESSED DURING: 13 growth stages; CONTAINS InterPro DOMAIN/s: Protein of unknown function DUF296 (InterPro:IPR005175), AT hook, DNA-binding motif (InterPro:IPR017956); BEST Arabidopsis thaliana protein match is: AT hook motif DNA-b…
AT2G47930	-1.9529	-1.34725	ARABIDOPSIS THALIANA ARABINOGALACTAN PROTEIN 26 (ATAGP26);ARABINOGALACTAN PROTEIN 26 (AGP26)	arabinogalactan protein 26 (AGP26); Has 1583 Blast hits to 406 proteins in 105 species: Archae - 2; Bacteria - 56; Metazoa - 101; Fungi - 52; Plants - 160; Viruses - 60; Other Eukaryotes - 1152 (source: NCBI BLink).
AT3G01120	-0.423893	-0.704391	METHIONINE OVERACCUMULATION 1 (MTO1);CYSTATHIONINE GAMMA-SYNTHASE (CGS); (AtCGS1);CYSTATHIONINE GAMMA-SYNTHASE 1 (CGS1);A. THALIANA CYSTATHIONINE GAMMA-SYNTHETASE 1 (AtCYS1)	encodes a cystathionine gamma-synthase, which performs the first committed step in methionine biosynthesis. A conserved motif of 13 amino acids in the first exon is required for posttranscriptional autoregulation. This enzyme shares the same substrate as threonine synthase (TS) and its absence transcriptionally affects 8 genes in the genome.
AT3G02250	-1.1634	-0.774205		O-fucosyltransferase family protein; CONTAINS InterPro DOMAIN/s: GDP-fucose protein O-fucosyltransferase (InterPro:IPR019378); BEST Arabidopsis thaliana protein match is: O-fucosyltransferase family protein (TAIR:AT5G15740.1); Has 830 Blast hits to 821 proteins in 30 species: Archae - 0; Bacteria - 0; Metazoa - 0; Fungi - 0; Plants - 830; Viruses - 0; Other Eukaryotes - 0 (source: NCBI BLink).
AT3G02600	-0.363915	-0.670128	LIPID PHOSPHATE PHOSPHATASE 3 (ATLPP3);LIPID PHOSPHATE PHOSPHATASE 3 (LPP3)	Encodes phosphatidic acid phosphatase. Expressed during germination.
AT3G06770	-2.52291	-0.932069		Pectin lyase-like superfamily protein; FUNCTIONS IN: polygalacturonase activity; INVOLVED IN: response to cyclopentenone, carbohydrate metabolic process; LOCATED IN: endomembrane system; EXPRESSED IN: 24 plant structures; EXPRESSED DURING: 15 growth stages; CONTAINS InterPro DOMAIN/s: Pectin lyase fold/virulence factor (InterPro:IPR011050), Glycoside hydrolase, family 28 (InterPro:IPR000743), Pec…
AT3G09540	-1.08566	-1.66257		Pectin lyase-like superfamily protein; FUNCTIONS IN: lyase activity, pectate lyase activity; INVOLVED IN: N-terminal protein myristoylation; EXPRESSED IN: 22 plant structures; EXPRESSED DURING: 12 growth stages; CONTAINS InterPro DOMAIN/s: Pectin lyase fold/virulence factor (InterPro:IPR011050), AmbAllergen (InterPro:IPR018082), Pectate lyase/Amb allergen (InterPro:IPR002022), Pectin lyase fold (…
AT3G10410	-0.590392	-0.894414	CARBOXYPEPTIDASE Y (CPY);SERINE CARBOXYPEPTIDASE-LIKE 49 (scpl49)	SERINE CARBOXYPEPTIDASE-LIKE 49 (SCPL49); FUNCTIONS IN: serine-type carboxypeptidase activity; INVOLVED IN: proteolysis; LOCATED IN: vacuole; EXPRESSED IN: 25 plant structures; EXPRESSED DURING: 15 growth stages; CONTAINS InterPro DOMAIN/s: Peptidase S10, serine carboxypeptidase (InterPro:IPR001563), Peptidase S10, serine carboxypeptidase, active site (InterPro:IPR018202); BEST Arabidopsis thalia…
AT3G12610	-2.12817	-2.83307	DNA-DAMAGE REPAIR/TOLERATION 100 (DRT100)	Plays role in DNA-damage repair/toleration. Partially complements RecA- phenotypes.
AT3G14210	-1.81353	-0.962086	EPITHIOSPECIFIER MODIFIER 1 (ESM1)	A semidominant QTL which has an epistatic effect on the Epithiospecifier gene. Represses nitrile formation and favors isothiocyanate production during glucosinolate hydrolysis. The functional allele deters the insect herbivory T. ni.
AT3G16850	-1.52145	-1.79829		Pectin lyase-like superfamily protein; FUNCTIONS IN: polygalacturonase activity; INVOLVED IN: carbohydrate metabolic process; LOCATED IN: vacuole, plant-type cell wall; EXPRESSED IN: 23 plant structures; EXPRESSED DURING: 13 growth stages; CONTAINS InterPro DOMAIN/s: Pectin lyase fold/virulence factor (InterPro:IPR011050), Glycoside hydrolase, family 28 (InterPro:IPR000743), Pectin lyase fold (In…
AT3G22790	-0.747453	-0.929615	NETWORKED 1A (NET1A)	Encodes a member of the NET superfamily of proteins that potentially couples different membranes to the actin cytoskeleton in plant cells. It binds filamentous actin and is localized to the plasma membrane and plasmodesmata.
AT3G24770	-0.730975	-0.9857	CLAVATA3/ESR-RELATED 41 (CLE41)	Belongs to a large gene family, called CLE for CLAVATA3/ESR-related, encoding small peptides with conserved carboxyl termini. The C-terminal 12 amino acid sequence of CLE41 is identical to that of a dodeca peptide (TDIF, tracheary element differentiation inhibitory factor) isolated from Arabidopsis and functions as a suppressor of plant stem cell differentiation. TDIF sequence is also identical t…
AT3G44610	-1.83278	-0.737256		Protein kinase superfamily protein; FUNCTIONS IN: kinase activity; INVOLVED IN: protein amino acid phosphorylation; LOCATED IN: chloroplast; EXPRESSED IN: 22 plant structures; EXPRESSED DURING: 13 growth stages; CONTAINS InterPro DOMAIN/s: Protein kinase, catalytic domain (InterPro:IPR000719), Serine/threonine-protein kinase domain (InterPro:IPR002290), Serine/threonine-protein kinase-like domain…
AT3G47620	-0.913591	-1.26702	TEOSINTE BRANCHED, CYCLOIDEA AND PCF (TCP) 14 (AtTCP14);TEOSINTE BRANCHED, CYCLOIDEA AND PCF (TCP) 14 (TCP14)	Encodes a transcription factor AtTCP14 that regulates seed germination. AtTCP14 shows elevated expression level just prior to germination. AtTCP14 is predominantly expressed in the vascular tissue of the embryo, and affects gene expression in radicles in a non-cell-autonomous manner.
AT3G49260	-1.47614	-1.18922	IQ-DOMAIN 21 (iqd21)	IQ-domain 21 (iqd21); FUNCTIONS IN: calmodulin binding; INVOLVED IN: biological_process unknown; LOCATED IN: cellular_component unknown; EXPRESSED IN: 19 plant structures; EXPRESSED DURING: 13 growth stages; CONTAINS InterPro DOMAIN/s: IQ calmodulin-binding region (InterPro:IPR000048); BEST Arabidopsis thaliana protein match is: IQ-domain 2 (TAIR:AT5G03040.3).
AT3G50440	-1.64385	-1.03137	METHYL ESTERASE 10 (MES10);ARABIDOPSIS THALIANA METHYL ESTERASE 10 (ATMES10)	Encodes a protein shown to have methyl jasmonate esterase activity in vitro. This protein does not act on methyl IAA, MeSA, MeGA4, or MEGA9 in vitro.
AT3G50530	-1.02455	-1.05459	CDPK-RELATED KINASE (CRK)	CDPK-related kinase
AT3G52500	-0.432135	-1.23313		Eukaryotic aspartyl protease family protein; FUNCTIONS IN: aspartic-type endopeptidase activity; INVOLVED IN: proteolysis; LOCATED IN: cell wall, membrane, plant-type cell wall; EXPRESSED IN: 22 plant structures; EXPRESSED DURING: 13 growth stages; CONTAINS InterPro DOMAIN/s: Peptidase aspartic (InterPro:IPR021109), Peptidase aspartic, catalytic (InterPro:IPR009007), Peptidase A1 (InterPro:IPR001…
AT3G54860	-0.502783	-0.770178	VACUOLAR PROTEIN SORTING 33 (VPS33); (ATVPS33)	Homologous to yeast VPS33. Forms a complex with VCL1 and AtVPS11. Involved in vacuolar biogenesis.
AT3G58120	-3.36807	-2.59119	(BZIP61); (ATBZIP61)	Encodes a member of the BZIP family of transcription factors. Forms heterodimers with the related protein AtbZIP34. Binds to G-boxes in vitro and is localized to the nucleus in onion epidermal cells.
AT3G59110	-1.48276	-0.793963		Protein kinase superfamily protein; FUNCTIONS IN: protein serine/threonine kinase activity, protein kinase activity, kinase activity, ATP binding; INVOLVED IN: protein amino acid phosphorylation; LOCATED IN: plasma membrane; EXPRESSED IN: 22 plant structures; EXPRESSED DURING: 13 growth stages; CONTAINS InterPro DOMAIN/s: Protein kinase, ATP binding site (InterPro:IPR017441), Protein kinase, cata…
AT3G59940	-1.65837	-2.66187		Galactose oxidase/kelch repeat superfamily protein; CONTAINS InterPro DOMAIN/s: F-box domain, cyclin-like (InterPro:IPR001810), Galactose oxidase/kelch, beta-propeller (InterPro:IPR011043), Kelch repeat type 1 (InterPro:IPR006652), Kelch related (InterPro:IPR013089), Kelch-type beta propeller (InterPro:IPR015915); BEST Arabidopsis thaliana protein match is: Galactose oxidase/kelch repeat superfam…
AT3G60320	-1.98771	-1.49764		Protein of unknown function (DUF630 and DUF632); CONTAINS InterPro DOMAIN/s: Protein of unknown function DUF630 (InterPro:IPR006868), Protein of unknown function DUF632 (InterPro:IPR006867); BEST Arabidopsis thaliana protein match is: Protein of unknown function (DUF630 and DUF632) (TAIR:AT1G02110.1); Has 6322 Blast hits to 3163 proteins in 311 species: Archae - 2; Bacteria - 139; Metazoa - 1165;…
AT3G60620	-0.749984	-0.861711	CYTIDINEDIPHOSPHATE DIACYLGLYCEROL SYNTHASE 5 (CDS5)	cytidinediphosphate diacylglycerol synthase 5 (CDS5); FUNCTIONS IN: phosphatidate cytidylyltransferase activity; INVOLVED IN: phospholipid biosynthetic process; LOCATED IN: chloroplast, plastid, membrane, chloroplast envelope; EXPRESSED IN: 19 plant structures; EXPRESSED DURING: 13 growth stages; CONTAINS InterPro DOMAIN/s: Phosphatidate cytidylyltransferase (InterPro:IPR000374); BEST Arabidopsis…
AT3G60630	-0.813225	-0.945301	HAIRY MERISTEM 2 (HAM2);LOST MERISTEMS 2 (LOM2);ARABIDOPSIS THALIANA HAIRY MERISTEM 2 (ATHAM2)	Belongs to one of the LOM (LOST MERISTEMS) genes: AT2G45160 (LOM1), AT3G60630 (LOM2) and AT4G00150 (LOM3). LOM1 and LOM2 promote cell differentiation at the periphery of shoot meristems and help to maintain their polar organization.
AT3G62390	-1.6841	-1.07501	TRICHOME BIREFRINGENCE-LIKE 6 (TBL6)	Encodes a member of the TBL (TRICHOME BIREFRINGENCE-LIKE) gene family containing a plant-specific DUF231 (domain of unknown function) domain. TBL gene family has 46 members, two of which (TBR/AT5G06700 and TBL3/AT5G01360) have been shown to be involved in the synthesis and deposition of secondary wall cellulose, presumably by influencing the esterification state of pectic polymers. A nomenclature…
AT3G62630	-1.61285	-1.50134		Protein of unknown function (DUF1645); CONTAINS InterPro DOMAIN/s: Protein of unknown function DUF1645 (InterPro:IPR012442); BEST Arabidopsis thaliana protein match is: Protein of unknown function (DUF1645) (TAIR:AT2G15760.1); Has 309 Blast hits to 289 proteins in 68 species: Archae - 3; Bacteria - 16; Metazoa - 56; Fungi - 10; Plants - 169; Viruses - 0; Other Eukaryotes - 55 (source: NCBI BLink).
AT3G63200	-0.941045	-0.745934	PATATIN-LIKE PROTEIN 9 (PLP9); (PLA IIIB)	PATATIN-like protein 9 (PLP9); FUNCTIONS IN: nutrient reservoir activity; INVOLVED IN: metabolic process, lipid metabolic process; LOCATED IN: cellular_component unknown; EXPRESSED IN: 18 plant structures; EXPRESSED DURING: 13 growth stages; CONTAINS InterPro DOMAIN/s: Acyl transferase/acyl hydrolase/lysophospholipase (InterPro:IPR016035), Patatin (InterPro:IPR002641); BEST Arabidopsis thaliana p…
AT4G00400	-1.65608	-0.993331	GLYCEROL-3-PHOSPHATE ACYLTRANSFERASE 8 (GPAT8); (AtGPAT8)	Involved in cutin assembly. Is functionally redundant with GPAT4.
AT4G00950	-1.06669	-2.14575	MATERNAL EFFECT EMBRYO ARREST 47 (MEE47)	maternal effect embryo arrest 47 (MEE47); CONTAINS InterPro DOMAIN/s: Protein of unknown function DUF688 (InterPro:IPR007789); Has 1807 Blast hits to 1807 proteins in 277 species: Archae - 0; Bacteria - 0; Metazoa - 736; Fungi - 347; Plants - 385; Viruses - 0; Other Eukaryotes - 339 (source: NCBI BLink).
AT4G01330	-2.01233	-1.83658		Protein kinase superfamily protein; FUNCTIONS IN: protein serine/threonine kinase activity, protein kinase activity, kinase activity, ATP binding; INVOLVED IN: protein amino acid phosphorylation; EXPRESSED IN: 22 plant structures; EXPRESSED DURING: 13 growth stages; CONTAINS InterPro DOMAIN/s: Protein kinase, ATP binding site (InterPro:IPR017441), Protein kinase, catalytic domain (InterPro:IPR000…
AT4G02060	-0.771526	-1.23382	(MCM7);PROLIFERA (PRL)	Member of the minichromosome maintenance complex, involved in DNA replication initiation. Abundant in proliferating and endocycling tissues. Localized in the nucleus during G1, S and G2 phases of the cell cycle, and are released into the cytoplasmic compartment during mitosis. Binds chromatin.
AT4G02630	-2.8232	-0.676191		Protein kinase superfamily protein; FUNCTIONS IN: protein serine/threonine kinase activity, protein kinase activity, kinase activity, ATP binding; INVOLVED IN: protein amino acid phosphorylation; LOCATED IN: plasma membrane; EXPRESSED IN: 22 plant structures; EXPRESSED DURING: 13 growth stages; CONTAINS InterPro DOMAIN/s: Protein kinase, ATP binding site (InterPro:IPR017441), Protein kinase, cata…
AT4G03210	-1.55317	-1.29754	XYLOGLUCAN ENDOTRANSGLUCOSYLASE/HYDROLASE 9 (XTH9)	encodes a member of xyloglucan endotransglucosylase/hydrolases (XTHs) that catalyze the cleavage and molecular grafting of xyloglucan chains function in loosening and rearrangement of the cell wall. Gene is expressed in shoot apex region, flower buds, flower stalks and internodes bearing flowers.
AT4G09630	-0.716287	-1.04822		Protein of unknown function (DUF616); CONTAINS InterPro DOMAIN/s: Protein of unknown function DUF616 (InterPro:IPR006852); BEST Arabidopsis thaliana protein match is: Protein of unknown function (DUF616) (TAIR:AT1G34550.1); Has 3181 Blast hits to 2512 proteins in 288 species: Archae - 26; Bacteria - 157; Metazoa - 687; Fungi - 206; Plants - 314; Viruses - 69; Other Eukaryotes - 1722 (source: NCBI…
AT4G12420	-1.48102	-1.61059	(SKU5)	Encodes a protein of unknown function involved in directed root tip growth. It is a member of 19-member gene family and is distantly related structurally to the multiple-copper oxidases ascorbate oxidase and laccase, though it lacks the copper-binding domains. The protein is glycosylated and GPI-anchored. It is localized to the plasma membrane and the cell wall. The gene is expressed most strongl…
AT4G13840	-1.59457	-1.36553		HXXXD-type acyl-transferase family protein; FUNCTIONS IN: transferase activity, transferring acyl groups other than amino-acyl groups, transferase activity; INVOLVED IN: biological_process unknown; EXPRESSED IN: 13 plant structures; EXPRESSED DURING: 8 growth stages; CONTAINS InterPro DOMAIN/s: Transferase (InterPro:IPR003480); BEST Arabidopsis thaliana protein match is: HXXXD-type acyl-transfera…
AT4G14760	-1.7514	-0.895686	NETWORKED 1B (NET1B)	kinase interacting (KIP1-like) family protein; LOCATED IN: nucleus; EXPRESSED IN: 22 plant structures; EXPRESSED DURING: 13 growth stages; CONTAINS InterPro DOMAIN/s: Prefoldin (InterPro:IPR009053), KIP1-like (InterPro:IPR011684); BEST Arabidopsis thaliana protein match is: Kinase interacting (KIP1-like) family protein (TAIR:AT3G22790.1); Has 202368 Blast hits to 81555 proteins in 3405 species: A…
AT4G15620	-0.848862	-1.47832		Uncharacterised protein family (UPF0497); CONTAINS InterPro DOMAIN/s: Uncharacterised protein family UPF0497, trans-membrane plant (InterPro:IPR006702), Uncharacterised protein family UPF0497, trans-membrane plant subgroup (InterPro:IPR006459); BEST Arabidopsis thaliana protein match is: Uncharacterised protein family (UPF0497) (TAIR:AT4G15630.1); Has 622 Blast hits to 622 proteins in 21 species:…
AT4G16120	-0.760169	-0.577332	ARABIDOPSIS THALIANA SEC61 BETA 1 (ATSEB1);COBRA-LIKE PROTEIN-7 PRECURSOR (COBL7);SEC61 BETA 1 (SEB1)	putative membrane-anchored cell wall protein
AT4G18570	-1.48605	-0.78596		Tetratricopeptide repeat (TPR)-like superfamily protein; BEST Arabidopsis thaliana protein match is: Hydroxyproline-rich glycoprotein family protein (TAIR:AT3G25690.3); Has 41355 Blast hits to 22856 proteins in 1198 species: Archae - 106; Bacteria - 4898; Metazoa - 15706; Fungi - 4501; Plants - 9175; Viruses - 1532; Other Eukaryotes - 5437 (source: NCBI BLink).
AT4G18970	-2.07086	-0.883769		GDSL-like Lipase/Acylhydrolase superfamily protein; FUNCTIONS IN: hydrolase activity, acting on ester bonds, carboxylesterase activity; INVOLVED IN: lipid metabolic process; LOCATED IN: endomembrane system; EXPRESSED IN: 19 plant structures; EXPRESSED DURING: 13 growth stages; CONTAINS InterPro DOMAIN/s: Lipase, GDSL (InterPro:IPR001087); BEST Arabidopsis thaliana protein match is: GDSL-like Lipa…
AT4G22540	-0.727272	-2.57088	OSBP(OXYSTEROL BINDING PROTEIN)-RELATED PROTEIN 2A (ORP2A)	OSBP(oxysterol binding protein)-related protein 2A (ORP2A); CONTAINS InterPro DOMAIN/s: Pleckstrin homology-type (InterPro:IPR011993), Oxysterol-binding protein (InterPro:IPR000648), Pleckstrin homology (InterPro:IPR001849); BEST Arabidopsis thaliana protein match is: OSBP(oxysterol binding protein)-related protein 2B (TAIR:AT4G12460.1); Has 30201 Blast hits to 17322 proteins in 780 species: Arch…
AT4G26130	-0.499398	-0.803859		unknown protein; FUNCTIONS IN: molecular_function unknown; INVOLVED IN: biological_process unknown; LOCATED IN: endomembrane system; EXPRESSED IN: 23 plant structures; EXPRESSED DURING: 13 growth stages; BEST Arabidopsis thaliana protein match is: unknown protein (TAIR:AT5G56980.1); Has 121 Blast hits to 116 proteins in 19 species: Archae - 0; Bacteria - 0; Metazoa - 4; Fungi - 0; Plants - 113; V…
AT4G26480	-0.578992	-0.678539		RNA-binding KH domain-containing protein; FUNCTIONS IN: RNA binding, nucleic acid binding; LOCATED IN: cellular_component unknown; EXPRESSED IN: 22 plant structures; EXPRESSED DURING: 13 growth stages; CONTAINS InterPro DOMAIN/s: K Homology (InterPro:IPR004087); BEST Arabidopsis thaliana protein match is: RNA-binding KH domain-containing protein (TAIR:AT5G56140.1); Has 1807 Blast hits to 1807 pro…
AT4G28780	-2.04124	-1.73837		GDSL-like Lipase/Acylhydrolase superfamily protein; FUNCTIONS IN: hydrolase activity, acting on ester bonds, carboxylesterase activity; INVOLVED IN: lipid metabolic process; LOCATED IN: endomembrane system; EXPRESSED IN: 17 plant structures; EXPRESSED DURING: 13 growth stages; CONTAINS InterPro DOMAIN/s: Lipase, GDSL (InterPro:IPR001087); BEST Arabidopsis thaliana protein match is: Li-tolerant li…
AT4G37040	-0.551156	-0.49932	METHIONINE AMINOPEPTIDASE 1D (MAP1D)	encodes a methionine aminopeptidase
AT4G37080	-2.41818	-1.19607		Protein of unknown function, DUF547; CONTAINS InterPro DOMAIN/s: Protein of unknown function DUF547 (InterPro:IPR006869); BEST Arabidopsis thaliana protein match is: Protein of unknown function, DUF547 (TAIR:AT5G42690.2); Has 35333 Blast hits to 34131 proteins in 2444 species: Archae - 798; Bacteria - 22429; Metazoa - 974; Fungi - 991; Plants - 531; Viruses - 0; Other Eukaryotes - 9610 (source: N…
AT4G38690	-2.68768	-1.36563		PLC-like phosphodiesterases superfamily protein; FUNCTIONS IN: phospholipase C activity, phosphoric diester hydrolase activity; INVOLVED IN: intracellular signaling pathway, N-terminal protein myristoylation, lipid metabolic process; LOCATED IN: cellular_component unknown; EXPRESSED IN: 23 plant structures; EXPRESSED DURING: 12 growth stages; CONTAINS InterPro DOMAIN/s: Phospholipase C, phosphati…
AT4G38770	-2.00318	-1.07272	ARABIDOPSIS THALIANA PROLINE-RICH PROTEIN 4 (ATPRP4);PROLINE-RICH PROTEIN 4 (PRP4)	Encodes one of four proline-rich proteins in Arabidopsis which are predicted to localize to the cell wall. Transcripts are most abundant in aerial organs of the plant.
AT5G01240	-1.86317	-1.16597	LIKE AUXIN RESISTANT 1 (LAX1)	Encodes LAX1 (LIKE AUXIN RESISTANT), a member of the AUX1 LAX family of auxin influx carriers. Required for the establishment of embryonic root cell organization.
AT5G02010	-1.02102	-0.588324	RHO GUANYL-NUCLEOTIDE EXCHANGE FACTOR 7 (ROPGEF7); (ATROPGEF7)	Encodes a member of KPP-like gene family, homolog of KPP (kinase partner protein) gene in tomato. Also a member of the RopGEF (guanine nucleotide exchange factor) family, containing the novel PRONE domain (plant-specific Rop nucleotide exchanger), which is exclusively active towards members of the Rop subfamily.
AT5G02760	-3.0034	-2.49135		Protein phosphatase 2C family protein; FUNCTIONS IN: protein serine/threonine phosphatase activity, catalytic activity; INVOLVED IN: protein amino acid dephosphorylation; LOCATED IN: protein serine/threonine phosphatase complex; EXPRESSED IN: 15 plant structures; EXPRESSED DURING: 10 growth stages; CONTAINS InterPro DOMAIN/s: Protein phosphatase 2C, manganese/magnesium aspartate binding site (Int…
AT5G02890	-1.88575	-1.20052		HXXXD-type acyl-transferase family protein; FUNCTIONS IN: transferase activity, transferring acyl groups other than amino-acyl groups, transferase activity; INVOLVED IN: biological_process unknown; LOCATED IN: cellular_component unknown; EXPRESSED IN: 21 plant structures; EXPRESSED DURING: 12 growth stages; CONTAINS InterPro DOMAIN/s: Transferase (InterPro:IPR003480); BEST Arabidopsis thaliana pr…
AT5G03140	-1.49164	-0.637321		Concanavalin A-like lectin protein kinase family protein; FUNCTIONS IN: carbohydrate binding, kinase activity; INVOLVED IN: protein amino acid phosphorylation; LOCATED IN: endomembrane system; EXPRESSED IN: 19 plant structures; EXPRESSED DURING: 13 growth stages; CONTAINS InterPro DOMAIN/s: Legume lectin, beta chain (InterPro:IPR001220), Protein kinase, ATP binding site (InterPro:IPR017441), Seri…
AT5G04510	-0.512775	-0.863821	(ATPDK1);3'-PHOSPHOINOSITIDE-DEPENDENT PROTEIN KINASE 1 (PDK1)	Encodes 3-phosphoinositide-dependent protein kinase that contains pleckstrin homology domain and binds 3-phosphoinositides. It activates the protein kinase AGC2-1 in a phosphatidic acid dependent manner. Phosphorylates S6K1. Interacts with PID, and transphosphorylation by PDK1 increases PID autophosphorylation.
AT5G06270	-1.91284	-1.08263		unknown protein; FUNCTIONS IN: molecular_function unknown; INVOLVED IN: biological_process unknown; LOCATED IN: chloroplast; EXPRESSED IN: 21 plant structures; EXPRESSED DURING: 11 growth stages; BEST Arabidopsis thaliana protein match is: unknown protein (TAIR:AT3G11600.1); Has 1807 Blast hits to 1807 proteins in 277 species: Archae - 0; Bacteria - 0; Metazoa - 736; Fungi - 347; Plants - 385; Vi…
AT5G08370	-0.934009	-1.16402	ALPHA-GALACTOSIDASE 2 (AGAL2);ALPHA-GALACTOSIDASE 2 (AtAGAL2)	alpha-galactosidase 2 (AGAL2); FUNCTIONS IN: alpha-galactosidase activity, hydrolase activity, hydrolyzing O-glycosyl compounds, catalytic activity; INVOLVED IN: positive regulation of flower development, leaf morphogenesis; LOCATED IN: plant-type cell wall; EXPRESSED IN: 22 plant structures; EXPRESSED DURING: 13 growth stages; CONTAINS InterPro DOMAIN/s: Aldolase-type TIM barrel (InterPro:IPR013…
AT5G11420	-2.19986	-1.43598		FUNCTIONS IN: molecular_function unknown; INVOLVED IN: biological_process unknown; LOCATED IN: cell wall, plant-type cell wall; EXPRESSED IN: 23 plant structures; EXPRESSED DURING: 13 growth stages; CONTAINS InterPro DOMAIN/s: Protein of unknown function DUF642 (InterPro:IPR006946), Galactose-binding domain-like (InterPro:IPR008979); BEST Arabidopsis thaliana protein match is: Protein of unknown …
AT5G16000	-2.11463	-1.07882	NSP-INTERACTING KINASE 1 (NIK1)	NSP-interacting kinase (NIK1), receptor-like kinase, involved in defense response against geminivirus It acts as a virulence target of the begomovirus nuclear shuttle protein (NSP).
AT5G16590	-1.24131	-1.23358	(LRR1);LEUCINE RICH REPEAT PROTEIN 1 (LRR1)	Leucine-rich repeat protein kinase family protein; FUNCTIONS IN: protein serine/threonine kinase activity, kinase activity, ATP binding; INVOLVED IN: protein amino acid phosphorylation, transmembrane receptor protein tyrosine kinase signaling pathway, response to symbiotic fungus; LOCATED IN: plasma membrane, membrane, plant-type cell wall; EXPRESSED IN: 24 plant structures; EXPRESSED DURING: 13 …
AT5G41920	-0.747794	-0.779911		GRAS family transcription factor; CONTAINS InterPro DOMAIN/s: Transcription factor GRAS (InterPro:IPR005202); BEST Arabidopsis thaliana protein match is: GRAS family transcription factor (TAIR:AT3G54220.1); Has 1807 Blast hits to 1807 proteins in 277 species: Archae - 0; Bacteria - 0; Metazoa - 736; Fungi - 347; Plants - 385; Viruses - 0; Other Eukaryotes - 339 (source: NCBI BLink).
AT5G44020	-2.71825	-1.39362		HAD superfamily, subfamily IIIB acid phosphatase ; FUNCTIONS IN: acid phosphatase activity; INVOLVED IN: biological_process unknown; LOCATED IN: chloroplast, vacuole, membrane; EXPRESSED IN: 23 plant structures; EXPRESSED DURING: 13 growth stages; CONTAINS InterPro DOMAIN/s: Acid phosphatase (Class B) (InterPro:IPR005519), Vegetative storage protein/acid phosphatase (InterPro:IPR014403), Acid pho…
AT5G44680	-2.90721	-2.44787		DNA glycosylase superfamily protein; FUNCTIONS IN: DNA-3-methyladenine glycosylase I activity, catalytic activity; INVOLVED IN: DNA repair, base-excision repair; EXPRESSED IN: 21 plant structures; EXPRESSED DURING: 13 growth stages; CONTAINS InterPro DOMAIN/s: DNA glycosylase (InterPro:IPR011257), Methyladenine glycosylase (InterPro:IPR005019); BEST Arabidopsis thaliana protein match is: DNA glyc…
AT5G45940	-1.81032	-0.928115	NUDIX HYDROLASE HOMOLOG 11 (NUDX11);ARABIDOPSIS THALIANA NUDIX HYDROLASE HOMOLOG 11 (atnudt11);NUDIX HYDROLASE HOMOLOG 11 (NUDT11);ARABIDOPSIS THALIANA NUDIX HYDROLASE HOMOLOG 11 (ATNUDX11)	Encodes a CoA pyrophosphatase, also has minor activity of NADH pyrophosphatase. Most strongly expressed in embryo cotyledon and hypocotyl, flower, and phloem of vascular tissue. Over-expression mutant had a bigger plant with wider rosette.
AT5G46280	-0.866064	-0.893456	MINICHROMOSOME MAINTENANCE 3 (MCM3)	MINICHROMOSOME MAINTENANCE 3 (MCM3); FUNCTIONS IN: nucleoside-triphosphatase activity, DNA-dependent ATPase activity, DNA binding, nucleotide binding, ATP binding; INVOLVED IN: cell proliferation, DNA-dependent DNA replication initiation, DNA unwinding involved in replication; LOCATED IN: nuclear chromatin; EXPRESSED IN: 23 plant structures; EXPRESSED DURING: 16 growth stages; CONTAINS InterPro D…
AT5G46690	-2.55452	-1.73041	BETA HLH PROTEIN 71 (bHLH071)	beta HLH protein 71 (bHLH071); FUNCTIONS IN: DNA binding, sequence-specific DNA binding transcription factor activity; INVOLVED IN: regulation of transcription; LOCATED IN: nucleus; EXPRESSED IN: 16 plant structures; EXPRESSED DURING: 13 growth stages; CONTAINS InterPro DOMAIN/s: Helix-loop-helix DNA-binding domain (InterPro:IPR001092), Helix-loop-helix DNA-binding (InterPro:IPR011598); BEST Arab…
AT5G48460	-1.10385	-1.75038		Actin binding Calponin homology (CH) domain-containing protein; FUNCTIONS IN: actin binding; INVOLVED IN: biological_process unknown; EXPRESSED IN: 22 plant structures; EXPRESSED DURING: 13 growth stages; CONTAINS InterPro DOMAIN/s: Actinin-type, actin-binding, conserved site (InterPro:IPR001589), Calponin-homology (InterPro:IPR016146), Calponin-like actin-binding (InterPro:IPR001715); BEST Arabi…
AT5G50180	-0.823491	-1.41466		Protein kinase superfamily protein; FUNCTIONS IN: protein serine/threonine/tyrosine kinase activity, kinase activity; INVOLVED IN: protein amino acid phosphorylation; EXPRESSED IN: 22 plant structures; EXPRESSED DURING: 13 growth stages; CONTAINS InterPro DOMAIN/s: Protein kinase, ATP binding site (InterPro:IPR017441), Protein kinase, catalytic domain (InterPro:IPR000719), Serine/threonine-protei…
AT5G50420	-1.13225	-0.737376		O-fucosyltransferase family protein; CONTAINS InterPro DOMAIN/s: GDP-fucose protein O-fucosyltransferase (InterPro:IPR019378); BEST Arabidopsis thaliana protein match is: O-fucosyltransferase family protein (TAIR:AT1G17270.1); Has 1807 Blast hits to 1807 proteins in 277 species: Archae - 0; Bacteria - 0; Metazoa - 736; Fungi - 347; Plants - 385; Viruses - 0; Other Eukaryotes - 339 (source: NCBI B…
AT5G51550	-1.37687	-1.56384	EXORDIUM LIKE 3 (EXL3)	EXORDIUM like 3 (EXL3); CONTAINS InterPro DOMAIN/s: Phosphate-induced protein 1 (InterPro:IPR006766); BEST Arabidopsis thaliana protein match is: EXORDIUM like 5 (TAIR:AT2G17230.1); Has 398 Blast hits to 397 proteins in 23 species: Archae - 0; Bacteria - 2; Metazoa - 0; Fungi - 0; Plants - 396; Viruses - 0; Other Eukaryotes - 0 (source: NCBI BLink).
AT5G51960	-0.503602	-0.604255		CONTAINS InterPro DOMAIN/s: Complex 1 LYR protein (InterPro:IPR008011); Has 45 Blast hits to 45 proteins in 14 species: Archae - 0; Bacteria - 0; Metazoa - 0; Fungi - 0; Plants - 45; Viruses - 0; Other Eukaryotes - 0 (source: NCBI BLink).
AT5G60940	-0.621938	-0.69933		Transducin/WD40 repeat-like superfamily protein; CONTAINS InterPro DOMAIN/s: WD40 repeat 2 (InterPro:IPR019782), WD40 repeat-like-containing domain (InterPro:IPR011046), WD40 repeat, conserved site (InterPro:IPR019775), WD40-repeat-containing domain (InterPro:IPR017986), WD40/YVTN repeat-like-containing domain (InterPro:IPR015943), WD40 repeat (InterPro:IPR001680), WD40 repeat, subgroup (InterPro…
AT5G62530	-0.668471	-0.646939	ALDEHYDE DEHYDROGENASE 12A1 (ALDH12A1);DELTA1-PYRROLINE-5-CARBOXYLATE DEHYDROGENASE (P5CDH);ARABIDOPSIS THALIANA DELTA1-PYRROLINE-5-CARBOXYLATE DEHYDROGENASE (ATP5CDH)	Encodes mitochondrial Delta-pyrroline-5- carboxylate dehydrogenase. Involved in the catabolism of proline to glutamate. Involved in protection from proline toxicity. Induced at pathogen infection sites. P5CDH and SRO5 (an overlapping gene in the sense orientation) generate 24-nt and 21-nt siRNAs, which together are components of a regulatory loop controlling reactive oxygen species (ROS) producti…
AT5G63180	-2.11367	-1.44318		Pectin lyase-like superfamily protein; CONTAINS InterPro DOMAIN/s: Pectin lyase fold/virulence factor (InterPro:IPR011050), AmbAllergen (InterPro:IPR018082), Pectate lyase/Amb allergen (InterPro:IPR002022), Pectin lyase fold (InterPro:IPR012334), Parallel beta-helix repeat (InterPro:IPR006626); BEST Arabidopsis thaliana protein match is: Pectin lyase-like superfamily protein (TAIR:AT4G24780.2); H…
AT5G64030	-0.696238	-0.615499		S-adenosyl-L-methionine-dependent methyltransferases superfamily protein; CONTAINS InterPro DOMAIN/s: Protein of unknown function DUF248, methyltransferase putative (InterPro:IPR004159); BEST Arabidopsis thaliana protein match is: S-adenosyl-L-methionine-dependent methyltransferases superfamily protein (TAIR:AT1G29470.2); Has 79879 Blast hits to 39720 proteins in 2025 species: Archae - 377; Bacte…
AT5G64480	-1.0653	-0.72757		unknown protein; Has 35333 Blast hits to 34131 proteins in 2444 species: Archae - 798; Bacteria - 22429; Metazoa - 974; Fungi - 991; Plants - 531; Viruses - 0; Other Eukaryotes - 9610 (source: NCBI BLink).
GO_acc	term_type	Term	queryitem	querytotal	bgitem	bgtotal	pvalue	FDR	entries
GO:0016310	P	phosphorylation	15	134	1079	37767	8.1e-06	0.00073	// AT5G50180 // AT2G18890 // AT5G16590 // AT3G44610 // AT5G04510 // AT1G56720 // AT4G02630 // AT2G02780 // AT2G45590 // AT1G09440 // AT1G48480 // AT1G28440 // AT5G03140 // AT4G01330 // AT3G59110
GO:0006468	P	protein amino acid phosphorylation	14	134	946	37767	8.4e-06	0.00073	// AT2G18890 // AT5G16590 // AT3G44610 // AT5G50180 // AT1G56720 // AT4G02630 // AT2G02780 // AT2G45590 // AT1G09440 // AT1G48480 // AT1G28440 // AT5G03140 // AT4G01330 // AT3G59110
GO:0006796	P	phosphate metabolic process	16	134	1178	37767	5.3e-06	0.00073	// AT3G44610 // AT2G18890 // AT5G16590 // AT5G02760 // AT1G56720 // AT5G04510 // AT5G50180 // AT4G02630 // AT2G02780 // AT2G45590 // AT1G09440 // AT1G48480 // AT1G28440 // AT5G03140 // AT4G01330 // AT3G59110
GO:0006793	P	phosphorus metabolic process	16	134	1179	37767	5.4e-06	0.00073	// AT3G44610 // AT2G18890 // AT5G16590 // AT5G02760 // AT1G56720 // AT5G04510 // AT5G50180 // AT4G02630 // AT2G02780 // AT2G45590 // AT1G09440 // AT1G48480 // AT1G28440 // AT5G03140 // AT4G01330 // AT3G59110
GO:0043687	P	post-translational protein modification	16	134	1248	37767	1.1e-05	0.00076	// AT3G44610 // AT2G18890 // AT5G16590 // AT5G02760 // AT1G56720 // AT1G10570 // AT5G50180 // AT4G02630 // AT2G02780 // AT2G45590 // AT1G09440 // AT1G48480 // AT1G28440 // AT5G03140 // AT4G01330 // AT3G59110
GO:0006464	P	protein modification process	17	134	1474	37767	2.2e-05	0.0013	// AT3G44610 // AT2G18890 // AT5G16590 // AT5G02760 // AT1G56720 // AT1G10570 // AT5G50180 // AT4G37040 // AT4G02630 // AT3G59110 // AT2G45590 // AT1G09440 // AT1G48480 // AT1G28440 // AT5G03140 // AT4G01330 // AT2G02780
GO:0043412	P	macromolecule modification	17	134	1636	37767	7.8e-05	0.0039	// AT3G44610 // AT2G18890 // AT5G16590 // AT5G02760 // AT1G56720 // AT1G10570 // AT5G50180 // AT4G37040 // AT4G02630 // AT3G59110 // AT2G45590 // AT1G09440 // AT1G48480 // AT1G28440 // AT5G03140 // AT4G01330 // AT2G02780
GO:0044238	P	primary metabolic process	50	134	8995	37767	0.00034	0.015	// AT4G00400 // AT2G18890 // AT3G06770 // AT3G44610 // AT3G60620 // AT3G10410 // AT1G10570 // AT3G47620 // AT4G00950 // AT1G28440 // AT2G02780 // AT1G80050 // AT1G12860 // AT4G22540 // AT4G26480 // AT2G17265 // AT5G46280 // AT2G42300 // AT2G45590 // AT1G09440 // AT1G48480 // AT5G41920 // AT1G69780 // AT4G01330 // AT1G04020 // AT3G60630 // AT4G28780 // AT5G02760 // AT4G37040 // AT5G50180 // AT4G02…
GO:0016301	F	kinase activity	22	134	1641	37767	9.4e-08	8.3e-06	// AT2G18890 // AT2G19860 // AT3G44610 // AT1G28440 // AT2G45590 // AT2G17265 // AT2G02780 // AT1G09440 // AT1G48480 // AT4G01330 // AT2G01820 // AT5G16000 // AT2G44740 // AT5G50180 // AT3G59110 // AT3G50530 // AT5G16590 // AT1G56720 // AT4G02630 // AT5G03140 // AT1G31230 // AT5G04510
GO:0003824	F	catalytic activity	63	134	9638	37767	7.1e-08	8.3e-06	// AT4G00400 // AT3G09540 // AT4G03210 // AT5G63180 // AT1G09440 // AT3G60620 // AT3G10410 // AT2G19860 // AT1G10570 // AT3G44610 // AT1G28440 // AT2G02780 // AT2G18890 // AT3G50440 // AT3G06770 // AT1G80050 // AT1G56720 // AT4G26480 // AT2G17265 // AT5G46280 // AT2G26910 // AT2G45590 // AT5G16000 // AT1G48480 // AT5G62530 // AT3G16850 // AT4G38690 // AT4G01330 // AT3G01120 // AT1G67660 // AT4G28…
GO:0016740	F	transferase activity	32	134	3321	37767	1.6e-07	8.5e-06	// AT4G00400 // AT4G03210 // AT3G60620 // AT2G19860 // AT4G13840 // AT3G44610 // AT1G28440 // AT2G02780 // AT2G18890 // AT1G80050 // AT4G26480 // AT2G17265 // AT2G45590 // AT1G09440 // AT1G48480 // AT4G01330 // AT3G01120 // AT2G01820 // AT5G16000 // AT2G44740 // AT2G24630 // AT5G50180 // AT3G59110 // AT3G50530 // AT5G16590 // AT1G56720 // AT4G02630 // AT5G02890 // AT5G03140 // AT1G31230 // AT1G14…
GO:0004674	F	protein serine/threonine kinase activity	14	134	681	37767	1.9e-07	8.5e-06	// AT2G18890 // AT5G16590 // AT2G01820 // AT2G44740 // AT5G04510 // AT1G56720 // AT4G02630 // AT2G02780 // AT2G45590 // AT1G09440 // AT1G48480 // AT1G28440 // AT4G01330 // AT3G59110
GO:0016772	F	transferase activity, transferring phosphorus-containing groups	23	134	1887	37767	2.5e-07	8.7e-06	// AT2G18890 // AT3G60620 // AT2G19860 // AT3G44610 // AT1G28440 // AT2G45590 // AT2G17265 // AT2G02780 // AT5G16000 // AT1G48480 // AT4G01330 // AT2G01820 // AT1G09440 // AT2G44740 // AT5G50180 // AT3G59110 // AT3G50530 // AT5G16590 // AT1G56720 // AT4G02630 // AT5G03140 // AT1G31230 // AT5G04510
GO:0016773	F	phosphotransferase activity, alcohol group as acceptor	17	134	1154	37767	9e-07	2.6e-05	// AT5G50180 // AT2G18890 // AT5G16590 // AT2G01820 // AT2G44740 // AT1G56720 // AT2G19860 // AT5G04510 // AT2G17265 // AT4G02630 // AT2G02780 // AT2G45590 // AT1G09440 // AT1G48480 // AT1G28440 // AT4G01330 // AT3G59110
GO:0004672	F	protein kinase activity	15	134	953	37767	1.9e-06	4.7e-05	// AT5G50180 // AT2G18890 // AT5G16590 // AT2G01820 // AT2G44740 // AT5G04510 // AT1G56720 // AT4G02630 // AT2G02780 // AT2G45590 // AT1G09440 // AT1G48480 // AT1G28440 // AT4G01330 // AT3G59110
GO:0005524	F	ATP binding	16	134	1377	37767	3.5e-05	0.00066	// AT2G18890 // AT2G01820 // AT4G02060 // AT2G19860 // AT5G16590 // AT1G56720 // AT5G46280 // AT3G59110 // AT2G45590 // AT1G09440 // AT1G48480 // AT4G02630 // AT1G28440 // AT4G01330 // AT2G02780 // AT2G45810
GO:0016787	F	hydrolase activity	28	134	3468	37767	3.1e-05	0.00066	// AT4G03210 // AT3G06770 // AT1G24450 // AT1G10570 // AT3G50440 // AT1G70070 // AT5G46280 // AT2G26910 // AT1G04040 // AT3G16850 // AT2G45810 // AT1G67660 // AT4G28780 // AT5G02760 // AT5G44020 // AT3G50530 // AT5G08370 // AT4G02060 // AT4G38690 // AT3G52500 // AT1G09750 // AT4G18970 // AT5G44680 // AT5G45940 // AT3G14210 // AT4G37040 // AT3G10410 // AT3G02600
GO:0032559	F	adenyl ribonucleotide binding	16	134	1384	37767	3.7e-05	0.00066	// AT2G18890 // AT2G01820 // AT4G02060 // AT2G19860 // AT5G16590 // AT1G56720 // AT5G46280 // AT3G59110 // AT2G45590 // AT1G09440 // AT1G48480 // AT4G02630 // AT1G28440 // AT4G01330 // AT2G02780 // AT2G45810
GO:0030554	F	adenyl nucleotide binding	16	134	1465	37767	7.2e-05	0.00098	// AT2G18890 // AT2G01820 // AT4G02060 // AT2G19860 // AT5G16590 // AT1G56720 // AT5G46280 // AT3G59110 // AT2G45590 // AT1G09440 // AT1G48480 // AT4G02630 // AT1G28440 // AT4G01330 // AT2G02780 // AT2G45810
GO:0001883	F	purine nucleoside binding	16	134	1465	37767	7.2e-05	0.00098	// AT2G18890 // AT2G01820 // AT4G02060 // AT2G19860 // AT5G16590 // AT1G56720 // AT5G46280 // AT3G59110 // AT2G45590 // AT1G09440 // AT1G48480 // AT4G02630 // AT1G28440 // AT4G01330 // AT2G02780 // AT2G45810
GO:0001882	F	nucleoside binding	16	134	1465	37767	7.2e-05	0.00098	// AT2G18890 // AT2G01820 // AT4G02060 // AT2G19860 // AT5G16590 // AT1G56720 // AT5G46280 // AT3G59110 // AT2G45590 // AT1G09440 // AT1G48480 // AT4G02630 // AT1G28440 // AT4G01330 // AT2G02780 // AT2G45810
GO:0032555	F	purine ribonucleotide binding	16	134	1631	37767	0.00024	0.0029	// AT2G18890 // AT2G01820 // AT4G02060 // AT2G19860 // AT5G16590 // AT1G56720 // AT5G46280 // AT3G59110 // AT2G45590 // AT1G09440 // AT1G48480 // AT4G02630 // AT1G28440 // AT4G01330 // AT2G02780 // AT2G45810
GO:0032553	F	ribonucleotide binding	16	134	1631	37767	0.00024	0.0029	// AT2G18890 // AT2G01820 // AT4G02060 // AT2G19860 // AT5G16590 // AT1G56720 // AT5G46280 // AT3G59110 // AT2G45590 // AT1G09440 // AT1G48480 // AT4G02630 // AT1G28440 // AT4G01330 // AT2G02780 // AT2G45810
GO:0017076	F	purine nucleotide binding	16	134	1713	37767	0.00042	0.0046	// AT2G18890 // AT2G01820 // AT4G02060 // AT2G19860 // AT5G16590 // AT1G56720 // AT5G46280 // AT3G59110 // AT2G45590 // AT1G09440 // AT1G48480 // AT4G02630 // AT1G28440 // AT4G01330 // AT2G02780 // AT2G45810
GO:0000166	F	nucleotide binding	18	134	2267	37767	0.0012	0.012	// AT2G18890 // AT3G12610 // AT2G01820 // AT4G02060 // AT2G19860 // AT5G16590 // AT1G56720 // AT5G46280 // AT3G59110 // AT2G45590 // AT1G09440 // AT1G48480 // AT4G02630 // AT1G28440 // AT5G60940 // AT4G01330 // AT2G02780 // AT2G45810
GO:0016788	F	hydrolase activity, acting on ester bonds	12	134	1200	37767	0.0013	0.013	// AT1G67660 // AT4G28780 // AT5G02760 // AT1G24450 // AT5G44020 // AT4G18970 // AT3G14210 // AT3G50530 // AT3G50440 // AT1G04040 // AT3G02600 // AT4G38690
GO:0009505	C	plant-type cell wall	13	134	254	37767	1.5e-11	1.3e-09	// AT4G12420 // AT3G52500 // AT1G09750 // AT1G35620 // AT5G16590 // AT2G41950 // AT1G71695 // AT1G04040 // AT5G08370 // AT5G11420 // AT3G16850 // AT5G51550 // AT2G01820
GO:0030312	C	external encapsulating structure	14	134	407	37767	3.6e-10	1e-08	// AT4G12420 // AT3G52500 // AT1G09750 // AT1G35620 // AT5G16590 // AT2G41950 // AT1G71695 // AT1G04040 // AT4G38770 // AT5G08370 // AT5G11420 // AT3G16850 // AT5G51550 // AT2G01820
GO:0005618	C	cell wall	14	134	403	37767	3.2e-10	1e-08	// AT4G12420 // AT3G52500 // AT1G09750 // AT1G35620 // AT5G16590 // AT2G41950 // AT1G71695 // AT1G04040 // AT4G38770 // AT5G08370 // AT5G11420 // AT3G16850 // AT5G51550 // AT2G01820
GO:0005886	C	plasma membrane	15	134	1456	37767	0.00023	0.0049	// AT4G12420 // AT1G19835 // AT2G38120 // AT2G01820 // AT3G22790 // AT1G56230 // AT5G60940 // AT5G16590 // AT4G02630 // AT1G04040 // AT3G02600 // AT1G30440 // AT4G01330 // AT2G15970 // AT3G59110
